# Supplementary material for: Pseudosymmetry and high Z′ structures: the case of rac-(2R,2′R,5′S)-2-methyl-5′-[(1R,2R,5S,5′S)-1,4,4,5′-tetra­methyl­dihydro-3′H-3,8-dioxa­spiro­[bi­cyclo­[3.2.1]octane-2,2′-furan]-5′-yl]-3,4,1′,2′,3′,4′-hexa­hydro-[2,2′-bi­furan]-5(2H)-one
Source: Acta Crystallogr E Crystallogr Commun. 2017 Aug 1;73(Pt 9):1282–6. doi: 10.1107/S2056989017010805 (PMC5588561; doi:10.1107/S2056989017010805)
Supplement: Supplementary file 1 [file e-73-01282-sup1.cif]

##############################################################################
#                                                                            #
# This CIF contains the data in a paper accepted for publication in          #
# Acta Crystallographica Section E. It conforms to the requirements of       #
# Notes for Authors for Acta Crystallographica Section E, and has been       #
# peer reviewed under the auspices of the IUCr Commission on Journals.       #
#                                                                            #
# Full details of the Crystallographic Information File format               #
# are given in the paper "The Crystallographic Information File (CIF):       #
# a New Standard Archive File for Crystallography" by S. R. Hall, F. H.      #
# Allen and I. D. Brown [Acta Cryst. (1991), A47, 655-685].                  #
#                                                                            #
# The current version of the core CIF dictionary is obtainable from          #
# ftp://ftp.iucr.org/pub/cif_core.dic.                                       #
#                                                                            #
# Software is freely available for graphical display of the structure(s)     #
# in this CIF. For information consult the CIF software page                 #
# http://www.iucr.org/resources/cif/software.                                #
#                                                                            #
# This file may be used for bona fide research purposes within the           #
# scientific community so long as proper attribution is given to the journal # 
# article from which it was obtained.                                        #
#                                                                            #
##############################################################################
data_global
_audit_creation_method     'SHELXL-2016/6'
_journal_date_recd_electronic     2017-07-14
_journal_date_accepted     2017-07-21
_journal_name_full     'Acta Crystallographica, Section E'
_journal_year     2017
_journal_volume     73
_journal_issue      9
_journal_page_first     1282
_journal_page_last     1286
_journal_paper_category     GO
_journal_paper_doi     10.1107/S2056989017010805
_journal_coeditor_code     ZQ2238
loop_
    _publ_contact_author_name
    _publ_contact_author_address
    _publ_contact_author_email
    'Professor Roberto Centore'
;
Dipartimento di Scienze Chimiche
Universit\`a di Napoli 'Federico II'
Complesso di Monte S. Angelo
Via Cinthia
80126 Napoli
Italy
;
 'roberto.centore@unina.it'
    'Professor Vincenzo Piccialli'
;
Dipartimento di Scienze Chimiche
Universit\`a di Napoli 'Federico II'
Complesso di Monte S. Angelo
Via Cinthia
80126 Napoli
Italy
;
 'vinpicci@unina.it'
_publ_section_title
;\
Pseudosymmetry and high <i>Z</i>' structures: the case of
<i>rac</i>-(2<i>R</i>,2'<i>R</i>,5'<i>S</i>)-2-methyl-5'-[(1<i>R</i>,\
2<i>R</i>,5<i>S</i>,5'<i>S</i>)-1,4,4,5'-tetramethyldihydro-3'<i>H</i>-3,8-\
dioxaspiro[bicyclo[3.2.1]octane-2,2'-furan]-5'-yl]-3,4,1',2',3',4'-\
hexahydro-[2,2'-bifuran]-5(2<i>H</i>)-one
;
loop_
    _publ_author_name
    _publ_author_address
    'Vincenzo Piccialli'
;
Dipartimento di Scienze Chimiche,
Universit\`a degli Studi di Napoli 'Federico II',
Complesso di Monte S. Angelo,
Via Cinthia, 80126 Napoli, Italy
;
    'Angela Tuzi'
;
Dipartimento di Scienze Chimiche,
Universit\`a degli Studi di Napoli 'Federico II',
Complesso di Monte S. Angelo,
Via Cinthia, 80126 Napoli, Italy
;
    'Roberto Centore'
;
Dipartimento di Scienze Chimiche,
Universit\`a degli Studi di Napoli 'Federico II',
Complesso di Monte S. Angelo,
Via Cinthia, 80126 Napoli, Italy
;
_publ_section_synopsis
;
The title compound crystallizes in the <i>P</i>\=1 space group, with four
crystallographically independent molecules.
;
data_I
_database_code_depnum_ccdc_archive 'CCDC 1563862'
_audit_creation_method     'SHELXL-2016/6'
_chemical_name_systematic
;\
<i>rac</i>-(2<i>R</i>,2'<i>R</i>,5'<i>S</i>)-2-Methyl-5'-[(1<i>R</i>,\
2<i>R</i>,5<i>S</i>,5'<i>S</i>)-1,4,4,5'-tetramethyldihydro-3'<i>H</i>-\
3,8-dioxaspiro[bicyclo[3.2.1]octane-2,2'-furan]-5'-yl]-\
3,4,1',2',3',4'-hexahydro-[2,2'-bifuran]-5(2<i>H</i>)-one
;
_chemical_formula_moiety     'C22 H34 O6'
_chemical_formula_sum     'C22 H34 O6'
_chemical_formula_iupac     'C22 H34 O6'
_chemical_formula_weight     394.49
_shelx_space_group_comment
;
The symmetry employed for this shelxl refinement is uniquely defined
by the following loop, which should always be used as a source of
symmetry information in preference to the above space-group names.
They are only intended as comments.
;
_space_group_crystal_system     triclinic
_space_group_name_H-M_alt     'P -1'
_space_group_name_Hall     '-P 1'
loop_
    _space_group_symop_operation_xyz
    'x, y, z'
    '-x, -y, -z'
_cell_length_a     13.709(2)
_cell_length_b     14.198(2)
_cell_length_c     23.339(2)
_cell_angle_alpha     72.878(10)
_cell_angle_beta     82.765(15)
_cell_angle_gamma     77.051(14)
_cell_volume     4222.2(11)
_cell_formula_units_Z     8
_cell_measurement_reflns_used     132
_cell_measurement_theta_min     3.0
_cell_measurement_theta_max     22.9
_cell_measurement_temperature     173(2)
_exptl_crystal_description     prism
_exptl_crystal_colour     'colourless'
_exptl_crystal_size_max     0.500
_exptl_crystal_size_mid     0.370
_exptl_crystal_size_min     0.250
_exptl_crystal_density_diffrn     1.241
_exptl_crystal_F_000     1712
_exptl_absorpt_coefficient_mu     0.089
_exptl_absorpt_correction_type     multi-scan
_exptl_absorpt_process_details
;
(<i>SADABS</i>; Bruker, 2001)
;
_shelx_estimated_absorpt_T_min     0.957
_shelx_estimated_absorpt_T_max     0.978
_exptl_absorpt_correction_T_min     0.938
_exptl_absorpt_correction_T_max     0.958
_diffrn_ambient_temperature     173(2)
_diffrn_radiation_type     MoK\a
_diffrn_radiation_wavelength     0.71073
_diffrn_radiation_source     'normal-focus sealed tube'
_diffrn_radiation_monochromator     'graphite'
_diffrn_measurement_device_type     'Bruker--Nonius KappaCCD'
_diffrn_measurement_device     'four-circle diffractometer'
_diffrn_measurement_method
;
CCD rotation images, thick slices
;
_diffrn_detector_area_resol_mean     9
_diffrn_reflns_number     57303
_diffrn_reflns_av_R_equivalents     0.0649
_diffrn_reflns_theta_min     3.002
_diffrn_reflns_theta_max     27.500
_diffrn_reflns_theta_full     25.242
_diffrn_measured_fraction_theta_max     0.982
_diffrn_measured_fraction_theta_full     0.992
_diffrn_reflns_limit_h_min     -17
_diffrn_reflns_limit_h_max     16
_diffrn_reflns_limit_k_min     -18
_diffrn_reflns_limit_k_max     18
_diffrn_reflns_limit_l_min     -30
_diffrn_reflns_limit_l_max     25
_refine_special_details
;
Some C atoms of two tetrahydrofuran rings of the independent molecule A are
disordered over two orientations. The two split positions were refined by
applying DFIX restraints on bond lengths and SIMU restraints on thermal
parameters. The final refined occupancy factors of the two components of
disorder are 0.694(9) and 0.306(9) for one split position and 0.764(13) and
0.236(13) for the other.
;
_reflns_number_total     19079
_reflns_number_gt     8893
_reflns_threshold_expression     'I > 2\s(I)'
_refine_ls_structure_factor_coef     Fsqd
_refine_ls_matrix_type     full
_refine_ls_R_factor_all     0.1745
_refine_ls_R_factor_gt     0.0667
_refine_ls_wR_factor_gt     0.1256
_refine_ls_wR_factor_ref     0.1569
_refine_ls_goodness_of_fit_ref     1.025
_refine_ls_restrained_S_all     1.024
_refine_ls_number_reflns     19079
_refine_ls_number_parameters     1058
_refine_ls_number_restraints     52
_refine_ls_hydrogen_treatment     constr
_refine_ls_weighting_scheme     calc
_refine_ls_weighting_details
              'w=1/[\s^2^(Fo^2^)+(0.0520P)^2^+1.6298P] where P=(Fo^2^+2Fc^2^)/3'
_atom_sites_solution_hydrogens     geom
_atom_sites_solution_primary     direct
_atom_sites_solution_secondary     difmap
_refine_ls_shift/su_max     0.000
_refine_ls_shift/su_mean     0.000
_refine_diff_density_max     0.436
_refine_diff_density_min     -0.326
_refine_ls_extinction_method     none
loop_
    _atom_type_symbol
    _atom_type_description
    _atom_type_scat_dispersion_real
    _atom_type_scat_dispersion_imag
    _atom_type_scat_source
    'C' 'C' 0.0033 0.0016
                         'International Tables Vol C Tables 4.2.6.8 and 6.1.1.4'
    'H' 'H' 0.0000 0.0000
                         'International Tables Vol C Tables 4.2.6.8 and 6.1.1.4'
    'O' 'O' 0.0106 0.0060
                         'International Tables Vol C Tables 4.2.6.8 and 6.1.1.4'
_computing_data_collection
;
<i>COLLECT</i> (Nonius, 1999)
;
_computing_cell_refinement
;
DIRAX/LSQ (Duisenberg <i>et al.</i>, 2000)
;
_computing_data_reduction
;
EvalCCD (Duisenberg <i>et al.</i>, 2003)
;
_computing_structure_solution
;
SIR97 (Altomare <i>et al.</i>, 1999)
;
_computing_structure_refinement
;
SHELXL2016 (Sheldrick, 2015)
;
_computing_molecular_graphics
;
ORTEP-3 for Windows (Farrugia, 2012) and
Mercury (Macrae <i>et al.</i>, 2006)
;
_computing_publication_material
;
WinGX (Farrugia, 2012)
;
loop_
    _atom_site_type_symbol
    _atom_site_label
    _atom_site_fract_x
    _atom_site_fract_y
    _atom_site_fract_z
    _atom_site_U_iso_or_equiv
    _atom_site_adp_type
    _atom_site_calc_flag
    _atom_site_occupancy
    _atom_site_disorder_assembly
    _atom_site_disorder_group
    C C1A 0.1868(2) -0.1356(2) 0.32673(12) 0.0385(7) Uani d 1 . .
    C C2A 0.2631(2) -0.2133(2) 0.30641(14) 0.0530(9) Uani d 1 . .
    H H2A1 0.259973 -0.204806 0.262989 0.064 Uiso calc 1 . .
    H H2A2 0.252890 -0.281628 0.329035 0.064 Uiso calc 1 . .
    C C3A 0.3614(2) -0.1965(2) 0.31902(14) 0.0496(8) Uani d 1 . .
    H H3A1 0.412875 -0.205398 0.286261 0.060 Uiso calc 1 . .
    H H3A2 0.385264 -0.243833 0.357347 0.060 Uiso calc 1 . .
    C C4A 0.33930(19) -0.0889(2) 0.32283(12) 0.0354(7) Uani d 1 . .
    C C5A 0.3626(2) -0.0131(2) 0.26344(12) 0.0374(7) Uani d 1 . .
    H H5A 0.436757 -0.026007 0.253902 0.045 Uiso calc 1 A 1
    C C6A 0.3274(2) 0.0972(2) 0.26096(11) 0.0440(8) Uani d 0.306(9) B 1
    H H6A1 0.268358 0.106618 0.289304 0.053 Uiso calc 0.306(9) B 1
    H H6A2 0.381493 0.124215 0.271191 0.053 Uiso calc 0.306(9) B 1
    C C7A 0.3004(12) 0.1487(3) 0.1969(3) 0.0475(16) Uani d 0.306(9) B 1
    H H7A1 0.239067 0.201481 0.195408 0.057 Uiso calc 0.306(9) B 1
    H H7A2 0.355835 0.179401 0.172874 0.057 Uiso calc 0.306(9) B 1
    C C8A 0.28292(19) 0.06497(18) 0.17423(11) 0.0350(7) Uani d 0.306(9) B 1
    H H8A 0.337775 0.062960 0.141763 0.042 Uiso d 0.306(9) B 1
    C C6Y 0.3274(2) 0.0972(2) 0.26096(11) 0.0440(8) Uani d 0.694(9) B 2
    H H6Y1 0.296235 0.105201 0.300304 0.053 Uiso calc 0.694(9) B 2
    H H6Y2 0.383933 0.133295 0.249263 0.053 Uiso calc 0.694(9) B 2
    C C7Y 0.2514(4) 0.1354(3) 0.2137(2) 0.0478(15) Uani d 0.694(9) B 2
    H H7Y1 0.253742 0.205539 0.190428 0.057 Uiso calc 0.694(9) B 2
    H H7Y2 0.182743 0.132266 0.232198 0.057 Uiso calc 0.694(9) B 2
    C C8Y 0.28292(19) 0.06497(18) 0.17423(11) 0.0350(7) Uani d 0.694(9) B 2
    H H8Y 0.339853 0.085558 0.144014 0.042 Uiso d 0.694(9) B 2
    C C10A 0.1145(9) 0.0695(12) 0.1927(5) 0.0571(14) Uani d 0.236(13) B 3
    H H10A 0.082579 0.009999 0.205802 0.069 Uiso calc 0.236(13) B 3
    H H10B 0.144030 0.075562 0.227704 0.069 Uiso calc 0.236(13) B 3
    C C11A 0.0374(12) 0.1630(12) 0.16835(18) 0.0570(14) Uani d 0.236(13) B 3
    H H11A 0.041369 0.217227 0.186110 0.068 Uiso calc 0.236(13) B 3
    H H11B -0.031278 0.148801 0.176677 0.068 Uiso calc 0.236(13) B 3
    C C10Y 0.0985(2) 0.0392(5) 0.1794(2) 0.0570(14) Uani d 0.764(13) B 4
    H H10W 0.108748 0.014745 0.222946 0.068 Uiso calc 0.764(13) B 4
    H H10Z 0.071587 -0.010892 0.167486 0.068 Uiso calc 0.764(13) B 4
    C C11Y 0.0283(4) 0.1404(5) 0.16451(15) 0.0569(14) Uani d 0.764(13) B 4
    H H11W 0.032847 0.178862 0.192933 0.068 Uiso calc 0.764(13) B 4
    H H11Z -0.041977 0.132859 0.165520 0.068 Uiso calc 0.764(13) B 4
    C C9A 0.19546(18) 0.0575(2) 0.14357(12) 0.0434(8) Uani d 1 . .
    C C12A 0.0652(2) 0.1915(2) 0.10166(10) 0.0414(7) Uani d 1 . .
    C C13A 0.0459(2) 0.3066(2) 0.07821(12) 0.0417(7) Uani d 1 . .
    C C14A -0.0665(2) 0.3506(3) 0.07832(14) 0.0617(10) Uani d 1 . .
    H H14A -0.103815 0.307985 0.111048 0.074 Uiso calc 1 . .
    H H14B -0.080387 0.419396 0.083241 0.074 Uiso calc 1 . .
    C C15A -0.0950(2) 0.3520(3) 0.01711(14) 0.0659(10) Uani d 1 . .
    H H15A -0.121228 0.421467 -0.006724 0.079 Uiso calc 1 . .
    H H15B -0.146274 0.310710 0.021317 0.079 Uiso calc 1 . .
    C C16A 0.0033(2) 0.3071(2) -0.01210(13) 0.0446(8) Uani d 1 . .
    H H16A 0.006303 0.339186 -0.056441 0.054 Uiso calc 1 . .
    C C17A 0.0239(2) 0.1937(2) 0.00080(13) 0.0486(8) Uani d 1 . .
    C C18A -0.0575(3) 0.1569(3) -0.02122(17) 0.0789(12) Uani d 1 . .
    H H18A -0.038742 0.083958 -0.014637 0.118 Uiso calc 1 . .
    H H18B -0.064244 0.189812 -0.064180 0.118 Uiso calc 1 . .
    H H18C -0.121453 0.173531 0.001074 0.118 Uiso calc 1 . .
    C C19A 0.1258(3) 0.1552(2) -0.02619(14) 0.0599(9) Uani d 1 . .
    H H19A 0.177334 0.178654 -0.011499 0.090 Uiso calc 1 . .
    H H19B 0.126693 0.180510 -0.070073 0.090 Uiso calc 1 . .
    H H19C 0.139455 0.081567 -0.014485 0.090 Uiso calc 1 . .
    C C20A 0.1028(3) 0.3543(2) 0.10965(15) 0.0609(9) Uani d 1 . .
    H H20A 0.174683 0.326574 0.105689 0.091 Uiso calc 1 . .
    H H20B 0.080011 0.340221 0.152297 0.091 Uiso calc 1 . .
    H H20C 0.090500 0.427177 0.091374 0.091 Uiso calc 1 . .
    C C21A 0.2313(4) -0.0238(3) 0.10951(18) 0.0958(15) Uani d 1 . .
    H H21A 0.175728 -0.028151 0.088459 0.144 Uiso calc 1 . .
    H H21B 0.254314 -0.088870 0.138200 0.144 Uiso calc 1 . .
    H H21C 0.286717 -0.005734 0.080305 0.144 Uiso calc 1 . .
    C C22A 0.3893(3) -0.0750(3) 0.37312(14) 0.0646(10) Uani d 1 . .
    H H22A 0.363696 -0.007061 0.377364 0.097 Uiso calc 1 . .
    H H22B 0.462003 -0.084616 0.363827 0.097 Uiso calc 1 . .
    H H22C 0.374706 -0.124469 0.410773 0.097 Uiso calc 1 . .
    C C1B 0.4756(2) 0.3466(3) -0.18165(12) 0.0492(8) Uani d 1 . .
    C C2B 0.4330(2) 0.2585(2) -0.18156(13) 0.0506(8) Uani d 1 . .
    H H2B1 0.454435 0.200366 -0.146885 0.061 Uiso calc 1 . .
    H H2B2 0.454168 0.238327 -0.219103 0.061 Uiso calc 1 . .
    C C3B 0.3201(2) 0.2961(2) -0.17680(13) 0.0426(7) Uani d 1 . .
    H H3B1 0.286657 0.243797 -0.148792 0.051 Uiso calc 1 . .
    H H3B2 0.292116 0.314855 -0.216616 0.051 Uiso calc 1 . .
    C C4B 0.3061(2) 0.3875(2) -0.15308(12) 0.0364(7) Uani d 1 . .
    C C5B 0.2899(2) 0.3621(2) -0.08511(12) 0.0378(7) Uani d 1 . .
    H H5B 0.222272 0.344360 -0.072958 0.045 Uiso calc 1 . .
    C C6B 0.3002(3) 0.4416(2) -0.05548(14) 0.0597(10) Uani d 1 . .
    H H6B1 0.340607 0.488884 -0.082299 0.072 Uiso calc 1 . .
    H H6B2 0.233413 0.480278 -0.046332 0.072 Uiso calc 1 . .
    C C7B 0.3505(2) 0.3868(2) -0.00005(14) 0.0532(9) Uani d 1 . .
    H H7B1 0.305090 0.394304 0.035506 0.064 Uiso calc 1 . .
    H H7B2 0.411366 0.412646 0.001109 0.064 Uiso calc 1 . .
    C C8B 0.37856(19) 0.27638(19) -0.00052(11) 0.0324(6) Uani d 1 . .
    H H8B 0.330605 0.238563 0.027951 0.039 Uiso calc 1 . .
    C C9B 0.48522(19) 0.22082(19) 0.01340(11) 0.0305(6) Uani d 1 . .
    C C10B 0.5671(2) 0.2792(2) -0.01944(12) 0.0468(8) Uani d 1 . .
    H H10D 0.622555 0.235276 -0.036352 0.056 Uiso calc 1 . .
    H H10E 0.539272 0.337417 -0.052468 0.056 Uiso calc 1 . .
    C C11B 0.6037(2) 0.3141(2) 0.02845(12) 0.0417(7) Uani d 1 . .
    H H11C 0.676326 0.314590 0.021685 0.050 Uiso calc 1 . .
    H H11D 0.566513 0.382138 0.029285 0.050 Uiso calc 1 . .
    C C12B 0.58132(19) 0.23567(19) 0.08594(11) 0.0312(6) Uani d 1 . .
    C C13B 0.56715(19) 0.26748(19) 0.14441(11) 0.0324(6) Uani d 1 . .
    C C14B 0.6639(2) 0.2933(2) 0.15682(13) 0.0421(7) Uani d 1 . .
    H H14C 0.701643 0.321095 0.118835 0.051 Uiso calc 1 . .
    H H14D 0.648925 0.342652 0.180681 0.051 Uiso calc 1 . .
    C C15B 0.7225(2) 0.1930(2) 0.19216(13) 0.0430(7) Uani d 1 . .
    H H15C 0.734307 0.195512 0.232637 0.052 Uiso calc 1 . .
    H H15D 0.787948 0.174521 0.170839 0.052 Uiso calc 1 . .
    C C16B 0.65518(19) 0.1188(2) 0.19629(12) 0.0357(7) Uani d 1 . .
    H H16B 0.661685 0.065476 0.235476 0.043 Uiso calc 1 . .
    C C17B 0.6726(2) 0.0712(2) 0.14429(12) 0.0365(7) Uani d 1 . .
    C C18B 0.7790(2) 0.0116(2) 0.13886(14) 0.0546(9) Uani d 1 . .
    H H18D 0.785557 -0.018108 0.105288 0.082 Uiso calc 1 . .
    H H18E 0.793117 -0.041907 0.176184 0.082 Uiso calc 1 . .
    H H18F 0.826782 0.056560 0.131630 0.082 Uiso calc 1 . .
    C C19B 0.5978(2) 0.0038(2) 0.15013(14) 0.0502(8) Uani d 1 . .
    H H19D 0.529427 0.043207 0.151349 0.075 Uiso calc 1 . .
    H H19E 0.607359 -0.051172 0.187221 0.075 Uiso calc 1 . .
    H H19F 0.608449 -0.024086 0.115585 0.075 Uiso calc 1 . .
    C C20B 0.4746(2) 0.3481(2) 0.14775(14) 0.0492(8) Uani d 1 . .
    H H20D 0.415475 0.326304 0.140509 0.074 Uiso calc 1 . .
    H H20E 0.482502 0.410736 0.117211 0.074 Uiso calc 1 . .
    H H20F 0.466193 0.359419 0.187687 0.074 Uiso calc 1 . .
    C C21B 0.5027(2) 0.1174(2) 0.00401(13) 0.0508(8) Uani d 1 . .
    H H21D 0.570004 0.080800 0.015648 0.076 Uiso calc 1 . .
    H H21E 0.496883 0.123711 -0.038428 0.076 Uiso calc 1 . .
    H H21F 0.452588 0.080718 0.028729 0.076 Uiso calc 1 . .
    C C22B 0.2252(2) 0.4739(2) -0.18264(13) 0.0527(9) Uani d 1 . .
    H H22D 0.223262 0.531721 -0.167363 0.079 Uiso calc 1 . .
    H H22E 0.160075 0.453431 -0.173431 0.079 Uiso calc 1 . .
    H H22F 0.240083 0.492636 -0.226239 0.079 Uiso calc 1 . .
    C C1C 0.0283(2) 0.6706(2) 0.18597(12) 0.0414(7) Uani d 1 . .
    C C2C 0.0875(2) 0.7326(2) 0.20448(13) 0.0427(7) Uani d 1 . .
    H H2C1 0.083942 0.718580 0.248744 0.051 Uiso calc 1 . .
    H H2C2 0.062465 0.805227 0.186626 0.051 Uiso calc 1 . .
    C C3C 0.1939(2) 0.7000(2) 0.18031(13) 0.0380(7) Uani d 1 . .
    H H3C1 0.243035 0.696850 0.208794 0.046 Uiso calc 1 . .
    H H3C2 0.208888 0.747075 0.141117 0.046 Uiso calc 1 . .
    C C4C 0.19635(19) 0.5958(2) 0.17344(12) 0.0320(6) Uani d 1 . .
    C C5C 0.22903(19) 0.5119(2) 0.22866(12) 0.0338(7) Uani d 1 . .
    H H5C 0.299597 0.511944 0.235443 0.041 Uiso calc 1 . .
    C C6C 0.2222(2) 0.4072(2) 0.22795(14) 0.0534(9) Uani d 1 . .
    H H6C1 0.162670 0.408577 0.207457 0.064 Uiso calc 1 . .
    H H6C2 0.283155 0.375405 0.207796 0.064 Uiso calc 1 . .
    C C7C 0.2130(2) 0.3527(2) 0.29386(14) 0.0571(9) Uani d 1 . .
    H H7C1 0.279982 0.320901 0.309375 0.069 Uiso calc 1 . .
    H H7C2 0.172697 0.300105 0.300832 0.069 Uiso calc 1 . .
    C C8C 0.16093(19) 0.43333(19) 0.32405(12) 0.0332(7) Uani d 1 . .
    H H8C 0.200955 0.428135 0.358226 0.040 Uiso calc 1 . .
    C C9C 0.05220(19) 0.43183(19) 0.34820(12) 0.0325(6) Uani d 1 . .
    C C10C -0.0189(2) 0.4321(2) 0.30422(14) 0.0555(9) Uani d 1 . .
    H H10F 0.014494 0.442531 0.263312 0.067 Uiso calc 1 . .
    H H10G -0.078271 0.486899 0.303517 0.067 Uiso calc 1 . .
    C C11C -0.0501(2) 0.3319(2) 0.32427(12) 0.0448(8) Uani d 1 . .
    H H11E -0.012089 0.286666 0.300466 0.054 Uiso calc 1 . .
    H H11F -0.122699 0.339720 0.320292 0.054 Uiso calc 1 . .
    C C12C -0.02518(19) 0.29144(19) 0.38989(11) 0.0311(6) Uani d 1 . .
    C C13C 0.0059(2) 0.1767(2) 0.41399(11) 0.0359(7) Uani d 1 . .
    C C14C -0.0818(2) 0.1254(2) 0.41442(13) 0.0468(8) Uani d 1 . .
    H H14E -0.127127 0.165935 0.382353 0.056 Uiso calc 1 . .
    H H14F -0.056973 0.057635 0.408538 0.056 Uiso calc 1 . .
    C C15C -0.1361(2) 0.1186(2) 0.47678(13) 0.0449(8) Uani d 1 . .
    H H15E -0.207589 0.152163 0.473550 0.054 Uiso calc 1 . .
    H H15F -0.131831 0.047791 0.500877 0.054 Uiso calc 1 . .
    C C16C -0.07903(19) 0.1736(2) 0.50414(12) 0.0347(7) Uani d 1 . .
    H H16C -0.078992 0.144051 0.548684 0.042 Uiso calc 1 . .
    C C17C -0.11614(19) 0.28712(19) 0.48896(11) 0.0327(6) Uani d 1 . .
    C C18C -0.0526(2) 0.3350(2) 0.51683(12) 0.0417(7) Uani d 1 . .
    H H18G 0.018312 0.314523 0.504915 0.063 Uiso calc 1 . .
    H H18H -0.062768 0.313065 0.560702 0.063 Uiso calc 1 . .
    H H18I -0.072469 0.408385 0.502846 0.063 Uiso calc 1 . .
    C C19C -0.2261(2) 0.3160(2) 0.50934(14) 0.0487(8) Uani d 1 . .
    H H19G -0.244050 0.388808 0.503547 0.073 Uiso calc 1 . .
    H H19H -0.236748 0.281295 0.551955 0.073 Uiso calc 1 . .
    H H19I -0.268168 0.296348 0.485605 0.073 Uiso calc 1 . .
    C C20C 0.1034(2) 0.1333(2) 0.38366(14) 0.0536(9) Uani d 1 . .
    H H20G 0.156149 0.168023 0.386359 0.080 Uiso calc 1 . .
    H H20H 0.093713 0.142375 0.341334 0.080 Uiso calc 1 . .
    H H20I 0.123066 0.061412 0.403774 0.080 Uiso calc 1 . .
    C C21C 0.0165(3) 0.5165(2) 0.37882(16) 0.0657(10) Uani d 1 . .
    H H21G -0.050697 0.512393 0.398259 0.099 Uiso calc 1 . .
    H H21H 0.014274 0.581633 0.348699 0.099 Uiso calc 1 . .
    H H21I 0.063009 0.509610 0.409091 0.099 Uiso calc 1 . .
    C C22C 0.2586(2) 0.5767(2) 0.11794(12) 0.0464(8) Uani d 1 . .
    H H22G 0.250160 0.513054 0.112777 0.070 Uiso calc 1 . .
    H H22H 0.329514 0.573183 0.122667 0.070 Uiso calc 1 . .
    H H22I 0.236470 0.631668 0.082561 0.070 Uiso calc 1 . .
    C C1D 0.2932(2) 0.1876(2) 0.68680(12) 0.0398(7) Uani d 1 . .
    C C2D 0.1954(2) 0.2611(2) 0.68290(13) 0.0431(7) Uani d 1 . .
    H H2D1 0.196832 0.319092 0.646896 0.052 Uiso calc 1 . .
    H H2D2 0.180066 0.286005 0.719076 0.052 Uiso calc 1 . .
    C C3D 0.1188(2) 0.2012(2) 0.67864(12) 0.0393(7) Uani d 1 . .
    H H3D1 0.069307 0.242097 0.649058 0.047 Uiso calc 1 . .
    H H3D2 0.082797 0.178370 0.718155 0.047 Uiso calc 1 . .
    C C4D 0.18073(18) 0.11127(19) 0.65821(11) 0.0306(6) Uani d 1 . .
    C C5D 0.18832(19) 0.12934(18) 0.59030(11) 0.0305(6) Uani d 1 . .
    H H5D 0.121489 0.130307 0.576964 0.037 Uiso calc 1 . .
    C C6D 0.2681(2) 0.0571(2) 0.56448(12) 0.0382(7) Uani d 1 . .
    H H6D1 0.327780 0.033252 0.588605 0.046 Uiso calc 1 . .
    H H6D2 0.241797 -0.001727 0.563266 0.046 Uiso calc 1 . .
    C C7D 0.2938(2) 0.1189(2) 0.50161(12) 0.0420(7) Uani d 1 . .
    H H7D1 0.258215 0.104617 0.471680 0.050 Uiso calc 1 . .
    H H7D2 0.366863 0.103822 0.491382 0.050 Uiso calc 1 . .
    C C8D 0.25913(19) 0.22884(19) 0.50289(11) 0.0302(6) Uani d 1 . .
    H H8D 0.205822 0.262273 0.473797 0.036 Uiso calc 1 . .
    C C9D 0.33869(19) 0.29360(19) 0.49047(11) 0.0299(6) Uani d 1 . .
    C C10D 0.43078(19) 0.2442(2) 0.52723(12) 0.0388(7) Uani d 1 . .
    H H10H 0.418163 0.183793 0.559213 0.047 Uiso calc 1 . .
    H H10I 0.448472 0.291782 0.545976 0.047 Uiso calc 1 . .
    C C11D 0.51483(19) 0.2156(2) 0.48180(11) 0.0374(7) Uani d 1 . .
    H H11G 0.580130 0.224380 0.491195 0.045 Uiso calc 1 . .
    H H11H 0.520548 0.145148 0.481240 0.045 Uiso calc 1 . .
    C C12D 0.48164(18) 0.28854(19) 0.42232(11) 0.0296(6) Uani d 1 . .
    C C13D 0.5210(2) 0.25438(19) 0.36537(11) 0.0332(7) Uani d 1 . .
    C C14D 0.6361(2) 0.2378(2) 0.35804(13) 0.0456(8) Uani d 1 . .
    H H14G 0.663718 0.187675 0.335382 0.055 Uiso calc 1 . .
    H H14H 0.665408 0.214440 0.397671 0.055 Uiso calc 1 . .
    C C15D 0.6579(2) 0.3418(2) 0.32287(14) 0.0479(8) Uani d 1 . .
    H H15G 0.696848 0.366585 0.346308 0.058 Uiso calc 1 . .
    H H15H 0.695279 0.339750 0.283966 0.058 Uiso calc 1 . .
    C C16D 0.5536(2) 0.4073(2) 0.31351(12) 0.0405(7) Uani d 1 . .
    H H16D 0.553083 0.458963 0.273669 0.049 Uiso calc 1 . .
    C C17D 0.5108(2) 0.4578(2) 0.36347(13) 0.0404(7) Uani d 1 . .
    C C18D 0.5752(2) 0.5278(2) 0.37062(15) 0.0592(9) Uani d 1 . .
    H H18J 0.543709 0.559902 0.402013 0.089 Uiso calc 1 . .
    H H18K 0.581337 0.579435 0.332535 0.089 Uiso calc 1 . .
    H H18L 0.641975 0.488926 0.381914 0.089 Uiso calc 1 . .
    C C19D 0.4044(2) 0.5160(2) 0.35213(14) 0.0498(8) Uani d 1 . .
    H H19J 0.362463 0.470582 0.348718 0.075 Uiso calc 1 . .
    H H19K 0.404850 0.570259 0.314737 0.075 Uiso calc 1 . .
    H H19L 0.377332 0.544613 0.385615 0.075 Uiso calc 1 . .
    C C20D 0.4788(2) 0.1671(2) 0.36103(13) 0.0440(8) Uani d 1 . .
    H H20J 0.405394 0.183664 0.365222 0.066 Uiso calc 1 . .
    H H20K 0.503446 0.107120 0.393123 0.066 Uiso calc 1 . .
    H H20L 0.500230 0.154165 0.321925 0.066 Uiso calc 1 . .
    C C21D 0.2919(2) 0.3975(2) 0.49753(13) 0.0437(7) Uani d 1 . .
    H H21J 0.343170 0.438942 0.488317 0.066 Uiso calc 1 . .
    H H21K 0.264031 0.391590 0.538935 0.066 Uiso calc 1 . .
    H H21L 0.238161 0.428959 0.469878 0.066 Uiso calc 1 . .
    C C22D 0.1456(2) 0.0137(2) 0.68931(12) 0.0416(7) Uani d 1 . .
    H H22J 0.190698 -0.041602 0.676548 0.062 Uiso calc 1 . .
    H H22K 0.077384 0.018935 0.678559 0.062 Uiso calc 1 . .
    H H22L 0.146088 0.000594 0.732919 0.062 Uiso calc 1 . .
    O O1A 0.23110(13) -0.06762(13) 0.33770(8) 0.0365(5) Uani d 1 . .
    O O2A 0.31488(13) -0.02972(13) 0.21708(8) 0.0387(5) Uani d 1 . .
    O O3A 0.17068(12) 0.15433(13) 0.09896(7) 0.0349(5) Uani d 1 . .
    O O4A 0.07830(14) 0.33320(13) 0.01515(8) 0.0403(5) Uani d 1 . .
    O O5A 0.01713(14) 0.15112(15) 0.06549(9) 0.0518(6) Uani d 1 . .
    O O6A 0.09722(16) -0.12853(18) 0.33498(10) 0.0674(7) Uani d 1 . .
    O O1B 0.40236(15) 0.42114(15) -0.16971(8) 0.0452(5) Uani d 1 . .
    O O2B 0.36471(13) 0.27671(12) -0.06046(7) 0.0339(4) Uani d 1 . .
    O O3B 0.49111(12) 0.21154(12) 0.07695(7) 0.0304(4) Uani d 1 . .
    O O4B 0.55606(13) 0.18001(13) 0.19357(8) 0.0367(5) Uani d 1 . .
    O O5B 0.66391(12) 0.15248(13) 0.08878(7) 0.0344(4) Uani d 1 . .
    O O6B 0.56108(17) 0.3572(2) -0.19166(10) 0.0772(8) Uani d 1 . .
    O O1C 0.09137(13) 0.59730(14) 0.16562(8) 0.0388(5) Uani d 1 . .
    O O2C 0.16517(13) 0.52856(12) 0.28005(7) 0.0331(4) Uani d 1 . .
    O O3C 0.05591(12) 0.33612(12) 0.39349(7) 0.0299(4) Uani d 1 . .
    O O4C 0.02136(13) 0.15488(12) 0.47703(7) 0.0350(4) Uani d 1 . .
    O O5C -0.11309(12) 0.32704(12) 0.42397(7) 0.0329(4) Uani d 1 . .
    O O6C -0.06097(16) 0.68048(17) 0.18648(10) 0.0639(6) Uani d 1 . .
    O O1D 0.28161(12) 0.10150(14) 0.67671(8) 0.0352(5) Uani d 1 . .
    O O2D 0.21528(12) 0.22575(12) 0.56301(7) 0.0331(4) Uani d 1 . .
    O O3D 0.37532(12) 0.30237(12) 0.42818(7) 0.0294(4) Uani d 1 . .
    O O4D 0.51448(13) 0.37898(13) 0.41994(8) 0.0368(5) Uani d 1 . .
    O O5D 0.49112(13) 0.33788(13) 0.31422(7) 0.0372(5) Uani d 1 . .
    O O6D 0.37341(16) 0.19660(17) 0.69788(9) 0.0562(6) Uani d 1 . .
loop_
    _atom_site_aniso_label
    _atom_site_aniso_U_11
    _atom_site_aniso_U_22
    _atom_site_aniso_U_33
    _atom_site_aniso_U_12
    _atom_site_aniso_U_13
    _atom_site_aniso_U_23
    C1A 0.0334(18) 0.0439(19) 0.0296(16) -0.0088(15) -0.0077(13) 0.0061(14)
    C2A 0.079(3) 0.0385(19) 0.0424(19) -0.0107(17) -0.0058(17) -0.0129(15)
    C3A 0.0412(19) 0.0433(19) 0.0465(19) 0.0076(15) 0.0068(15) -0.0010(15)
    C4A 0.0246(15) 0.0374(17) 0.0350(17) 0.0027(12) -0.0054(12) -0.0014(13)
    C5A 0.0262(16) 0.0485(19) 0.0325(17) -0.0045(13) -0.0077(12) -0.0035(14)
    C6A 0.0500(19) 0.0409(18) 0.0410(18) -0.0148(14) -0.0147(14) -0.0018(14)
    C7A 0.045(4) 0.035(2) 0.067(3) -0.012(3) -0.035(3) -0.005(2)
    C8A 0.0330(16) 0.0339(16) 0.0315(16) -0.0058(12) -0.0050(13) 0.0017(13)
    C6Y 0.0500(19) 0.0409(18) 0.0410(18) -0.0148(14) -0.0147(14) -0.0018(14)
    C7Y 0.046(3) 0.035(2) 0.066(3) -0.011(2) -0.034(3) -0.005(2)
    C8Y 0.0330(16) 0.0339(16) 0.0315(16) -0.0058(12) -0.0050(13) 0.0017(13)
    C10A 0.0392(18) 0.077(3) 0.0436(17) -0.0289(16) -0.0147(14) 0.0194(17)
    C11A 0.0392(18) 0.077(3) 0.0434(17) -0.0286(16) -0.0144(14) 0.0190(17)
    C10Y 0.0393(17) 0.077(3) 0.0436(17) -0.0293(15) -0.0149(13) 0.0196(16)
    C11Y 0.0391(17) 0.077(3) 0.0432(17) -0.0283(15) -0.0141(13) 0.0187(16)
    C9A 0.0461(19) 0.0359(17) 0.0416(18) -0.0127(14) -0.0150(14) 0.0078(15)
    C12A 0.0297(17) 0.058(2) 0.0289(16) -0.0106(14) -0.0072(13) 0.0038(15)
    C13A 0.0407(18) 0.0478(19) 0.0301(17) -0.0012(14) -0.0072(13) -0.0044(14)
    C14A 0.046(2) 0.080(3) 0.042(2) 0.0147(17) -0.0088(15) -0.0080(18)
    C15A 0.051(2) 0.081(3) 0.054(2) 0.0073(18) -0.0184(17) -0.0082(19)
    C16A 0.049(2) 0.0465(19) 0.0328(17) -0.0064(15) -0.0144(14) 0.0004(14)
    C17A 0.056(2) 0.046(2) 0.0408(19) -0.0146(16) -0.0194(16) 0.0014(15)
    C18A 0.098(3) 0.065(2) 0.078(3) -0.030(2) -0.054(2) 0.004(2)
    C19A 0.087(3) 0.046(2) 0.046(2) -0.0029(18) -0.0196(18) -0.0137(16)
    C20A 0.078(3) 0.048(2) 0.058(2) 0.0036(18) -0.0280(18) -0.0194(17)
    C21A 0.164(4) 0.041(2) 0.088(3) -0.007(2) -0.068(3) -0.013(2)
    C22A 0.068(2) 0.075(2) 0.044(2) -0.0219(19) -0.0301(17) 0.0096(18)
    C1B 0.041(2) 0.075(2) 0.0243(17) -0.0205(19) -0.0005(14) 0.0033(16)
    C2B 0.046(2) 0.073(2) 0.0369(18) -0.0143(17) 0.0040(14) -0.0223(17)
    C3B 0.0445(19) 0.056(2) 0.0344(17) -0.0196(15) -0.0058(13) -0.0154(15)
    C4B 0.0348(17) 0.0428(17) 0.0342(17) -0.0168(14) -0.0045(13) -0.0069(14)
    C5B 0.0363(17) 0.0389(17) 0.0357(17) -0.0046(13) -0.0068(13) -0.0066(14)
    C6B 0.092(3) 0.0417(19) 0.042(2) 0.0097(18) -0.0229(18) -0.0152(16)
    C7B 0.056(2) 0.0436(19) 0.061(2) 0.0117(15) -0.0263(17) -0.0228(17)
    C8B 0.0378(17) 0.0336(16) 0.0258(15) -0.0084(13) -0.0014(12) -0.0072(12)
    C9B 0.0339(16) 0.0318(15) 0.0237(15) -0.0053(12) 0.0015(12) -0.0068(12)
    C10B 0.0386(18) 0.069(2) 0.0283(17) -0.0197(16) 0.0004(13) -0.0003(15)
    C11B 0.0363(17) 0.0444(18) 0.0392(18) -0.0151(14) -0.0031(13) 0.0017(14)
    C12B 0.0257(15) 0.0306(15) 0.0339(16) -0.0059(12) -0.0012(12) -0.0039(13)
    C13B 0.0355(16) 0.0284(15) 0.0305(16) -0.0027(12) -0.0036(12) -0.0059(13)
    C14B 0.0424(18) 0.0413(18) 0.0451(18) -0.0069(14) -0.0117(14) -0.0130(15)
    C15B 0.0383(18) 0.0451(18) 0.0437(18) -0.0004(14) -0.0114(14) -0.0117(15)
    C16B 0.0354(17) 0.0340(16) 0.0305(16) 0.0022(13) -0.0040(12) -0.0038(13)
    C17B 0.0376(17) 0.0311(16) 0.0340(17) 0.0007(13) -0.0043(13) -0.0033(13)
    C18B 0.051(2) 0.053(2) 0.053(2) 0.0160(16) -0.0129(16) -0.0182(17)
    C19B 0.063(2) 0.0321(17) 0.049(2) -0.0045(15) -0.0137(16) -0.0007(15)
    C20B 0.050(2) 0.0448(19) 0.052(2) 0.0099(15) -0.0115(15) -0.0225(16)
    C21B 0.069(2) 0.0379(18) 0.0423(19) 0.0086(15) -0.0119(16) -0.0175(15)
    C22B 0.053(2) 0.057(2) 0.0443(19) -0.0081(16) -0.0203(15) -0.0024(16)
    C1C 0.0346(19) 0.050(2) 0.0304(17) -0.0059(15) -0.0018(14) 0.0009(15)
    C2C 0.0441(19) 0.0368(17) 0.0436(18) -0.0068(14) -0.0006(14) -0.0074(14)
    C3C 0.0395(18) 0.0374(17) 0.0393(17) -0.0136(13) -0.0010(13) -0.0100(14)
    C4C 0.0268(15) 0.0397(17) 0.0330(16) -0.0136(12) 0.0014(12) -0.0115(13)
    C5C 0.0264(15) 0.0382(17) 0.0339(16) -0.0078(12) 0.0055(12) -0.0075(13)
    C6C 0.063(2) 0.0353(18) 0.056(2) -0.0119(15) 0.0277(17) -0.0155(16)
    C7C 0.049(2) 0.0345(18) 0.068(2) 0.0028(15) 0.0178(17) -0.0013(17)
    C8C 0.0307(16) 0.0355(16) 0.0299(16) -0.0087(12) -0.0056(12) -0.0007(13)
    C9C 0.0301(16) 0.0262(15) 0.0351(16) -0.0044(12) -0.0015(12) -0.0005(13)
    C10C 0.0436(19) 0.067(2) 0.047(2) -0.0250(16) -0.0222(15) 0.0174(17)
    C11C 0.058(2) 0.0448(19) 0.0329(17) -0.0125(15) -0.0084(14) -0.0084(14)
    C12C 0.0311(16) 0.0330(16) 0.0297(16) -0.0070(12) -0.0042(12) -0.0081(13)
    C13C 0.0475(18) 0.0329(16) 0.0262(16) -0.0072(13) 0.0020(13) -0.0090(13)
    C14C 0.068(2) 0.0372(18) 0.0397(18) -0.0227(16) -0.0023(15) -0.0084(14)
    C15C 0.054(2) 0.0357(17) 0.0430(19) -0.0162(15) -0.0030(15) -0.0027(14)
    C16C 0.0342(17) 0.0364(17) 0.0267(15) -0.0038(13) 0.0031(12) -0.0029(13)
    C17C 0.0309(16) 0.0353(16) 0.0287(16) -0.0056(12) 0.0009(12) -0.0058(13)
    C18C 0.0491(19) 0.0435(18) 0.0331(17) -0.0088(14) 0.0019(13) -0.0134(14)
    C19C 0.0397(18) 0.0480(19) 0.052(2) -0.0050(14) 0.0067(15) -0.0102(16)
    C20C 0.071(2) 0.0324(17) 0.049(2) -0.0006(16) 0.0126(17) -0.0123(15)
    C21C 0.080(3) 0.0372(19) 0.070(2) -0.0110(17) 0.0275(19) -0.0123(18)
    C22C 0.0497(19) 0.054(2) 0.0369(18) -0.0201(15) 0.0136(14) -0.0144(15)
    C1D 0.0393(19) 0.055(2) 0.0273(16) -0.0129(15) -0.0019(13) -0.0114(14)
    C2D 0.0441(19) 0.0486(19) 0.0405(18) -0.0070(15) -0.0030(14) -0.0196(15)
    C3D 0.0324(17) 0.0464(18) 0.0352(17) 0.0005(14) -0.0030(13) -0.0112(14)
    C4D 0.0232(15) 0.0360(16) 0.0291(16) -0.0018(12) -0.0064(11) -0.0048(13)
    C5D 0.0295(15) 0.0283(15) 0.0316(16) -0.0060(12) -0.0070(12) -0.0028(12)
    C6D 0.0415(18) 0.0335(16) 0.0409(18) -0.0077(13) -0.0011(13) -0.0125(14)
    C7D 0.0481(19) 0.0395(18) 0.0404(18) -0.0142(14) 0.0066(14) -0.0137(14)
    C8D 0.0318(16) 0.0335(16) 0.0239(15) -0.0055(12) -0.0019(12) -0.0068(12)
    C9D 0.0326(16) 0.0317(15) 0.0222(15) -0.0015(12) -0.0033(11) -0.0053(12)
    C10D 0.0354(17) 0.0498(18) 0.0302(16) -0.0062(14) -0.0090(13) -0.0082(14)
    C11D 0.0306(16) 0.0411(17) 0.0350(17) -0.0058(13) -0.0112(13) 0.0006(13)
    C12D 0.0271(16) 0.0297(15) 0.0301(16) -0.0046(12) -0.0059(12) -0.0044(12)
    C13D 0.0377(17) 0.0298(15) 0.0277(16) -0.0026(12) -0.0053(12) -0.0027(13)
    C14D 0.0383(18) 0.0500(19) 0.0400(18) -0.0009(14) 0.0024(14) -0.0076(15)
    C15D 0.0408(19) 0.055(2) 0.0472(19) -0.0134(15) 0.0043(14) -0.0131(16)
    C16D 0.0458(19) 0.0404(17) 0.0338(17) -0.0181(15) -0.0030(13) -0.0004(14)
    C17D 0.0474(19) 0.0312(16) 0.0396(18) -0.0126(14) -0.0051(14) -0.0008(14)
    C18D 0.067(2) 0.050(2) 0.067(2) -0.0293(18) 0.0009(18) -0.0152(18)
    C19D 0.056(2) 0.0313(17) 0.051(2) -0.0022(15) -0.0039(16) 0.0006(15)
    C20D 0.054(2) 0.0362(17) 0.0419(18) -0.0054(14) -0.0007(14) -0.0149(15)
    C21D 0.052(2) 0.0385(18) 0.0402(18) -0.0074(14) 0.0008(14) -0.0126(14)
    C22D 0.0400(18) 0.0423(18) 0.0371(17) -0.0075(14) -0.0031(13) -0.0029(14)
    O1A 0.0297(11) 0.0381(11) 0.0368(11) 0.0005(9) 0.0019(8) -0.0099(9)
    O2A 0.0457(12) 0.0323(11) 0.0314(11) 0.0019(9) -0.0116(9) -0.0020(9)
    O3A 0.0309(11) 0.0348(11) 0.0329(11) -0.0072(8) -0.0074(8) 0.0030(9)
    O4A 0.0459(12) 0.0387(11) 0.0320(11) -0.0100(9) -0.0052(9) -0.0009(9)
    O5A 0.0504(13) 0.0557(13) 0.0436(13) -0.0246(11) -0.0220(10) 0.0132(10)
    O6A 0.0361(14) 0.0854(18) 0.0640(16) -0.0196(12) -0.0130(11) 0.0144(13)
    O1B 0.0462(13) 0.0499(13) 0.0387(12) -0.0257(11) -0.0087(10) 0.0033(10)
    O2B 0.0418(11) 0.0318(10) 0.0267(10) -0.0033(9) -0.0064(8) -0.0070(8)
    O3B 0.0297(10) 0.0327(10) 0.0267(10) -0.0075(8) -0.0019(8) -0.0041(8)
    O4B 0.0345(11) 0.0405(11) 0.0292(11) -0.0024(9) 0.0023(8) -0.0059(9)
    O5B 0.0305(11) 0.0365(11) 0.0295(11) 0.0018(8) 0.0010(8) -0.0064(9)
    O6B 0.0413(15) 0.114(2) 0.0636(16) -0.0334(14) 0.0026(12) 0.0048(14)
    O1C 0.0365(12) 0.0531(13) 0.0313(11) -0.0197(10) -0.0018(9) -0.0102(10)
    O2C 0.0386(11) 0.0322(11) 0.0277(10) -0.0112(8) 0.0005(8) -0.0051(9)
    O3C 0.0310(10) 0.0281(10) 0.0277(10) -0.0058(8) -0.0036(8) -0.0026(8)
    O4C 0.0365(11) 0.0332(11) 0.0295(11) -0.0005(8) 0.0011(8) -0.0060(8)
    O5C 0.0307(11) 0.0327(11) 0.0307(11) -0.0037(8) -0.0031(8) -0.0035(8)
    O6C 0.0324(13) 0.0878(18) 0.0617(15) -0.0113(12) -0.0046(11) -0.0053(13)
    O1D 0.0251(10) 0.0434(12) 0.0341(11) -0.0013(8) -0.0085(8) -0.0076(9)
    O2D 0.0364(11) 0.0305(10) 0.0291(11) -0.0044(8) 0.0009(8) -0.0062(8)
    O3D 0.0271(10) 0.0328(10) 0.0259(10) -0.0029(8) -0.0055(8) -0.0052(8)
    O4D 0.0427(12) 0.0372(11) 0.0325(11) -0.0155(9) -0.0073(8) -0.0047(9)
    O5D 0.0470(12) 0.0345(11) 0.0283(11) -0.0096(9) -0.0072(9) -0.0026(9)
    O6D 0.0405(13) 0.0847(17) 0.0534(14) -0.0198(12) -0.0081(10) -0.0263(12)
_geom_special_details
;
 All esds (except the esd in the dihedral angle between two l.s. planes)
 are estimated using the full covariance matrix.  The cell esds are taken
 into account individually in the estimation of esds in distances, angles
 and torsion angles; correlations between esds in cell parameters are only
 used when they are defined by crystal symmetry.  An approximate (isotropic)
 treatment of cell esds is used for estimating esds involving l.s. planes.
;
loop_
    _geom_bond_atom_site_label_1
    _geom_bond_atom_site_label_2
    _geom_bond_site_symmetry_2
    _geom_bond_distance
    _geom_bond_publ_flag
    C1A O6A . 1.205(3) no
    C1A O1A . 1.346(3) no
    C1A C2A . 1.484(4) no
    C2A C3A . 1.498(4) no
    C2A H2A1 . 0.9900 no
    C2A H2A2 . 0.9900 no
    C3A C4A . 1.516(4) no
    C3A H3A1 . 0.9900 no
    C3A H3A2 . 0.9900 no
    C4A O1A . 1.464(3) no
    C4A C22A . 1.512(4) no
    C4A C5A . 1.532(4) no
    C5A O2A . 1.433(3) no
    C5A C6Y . 1.517(4) no
    C5A C6A . 1.517(4) no
    C5A H5A . 1.0000 no
    C6A C7A . 1.5100(10) no
    C6A H6A1 . 0.9900 no
    C6A H6A2 . 0.9900 no
    C7A C8A . 1.5099(10) no
    C7A H7A1 . 0.9900 no
    C7A H7A2 . 0.9900 no
    C8A O2A . 1.433(3) no
    C8A C9A . 1.509(4) no
    C8A H8A . 1.0000 no
    C6Y C7Y . 1.5095(10) no
    C6Y H6Y1 . 0.9900 no
    C6Y H6Y2 . 0.9900 no
    C7Y C8Y . 1.5112(10) no
    C7Y H7Y1 . 0.9900 no
    C7Y H7Y2 . 0.9900 no
    C8Y O2A . 1.433(3) no
    C8Y C9A . 1.509(4) no
    C8Y H8Y . 1.0169 no
    C10A C11A . 1.5101(11) no
    C10A C9A . 1.5108(11) no
    C10A H10A . 0.9900 no
    C10A H10B . 0.9900 no
    C11A C12A . 1.5101(10) no
    C11A H11A . 0.9900 no
    C11A H11B . 0.9900 no
    C10Y C9A . 1.5097(10) no
    C10Y C11Y . 1.5108(11) no
    C10Y H10W . 0.9900 no
    C10Y H10Z . 0.9900 no
    C11Y C12A . 1.5112(10) no
    C11Y H11W . 0.9900 no
    C11Y H11Z . 0.9900 no
    C9A O3A . 1.458(3) no
    C9A C21A . 1.547(5) no
    C12A O3A . 1.424(3) no
    C12A O5A . 1.439(3) no
    C12A C13A . 1.535(4) no
    C13A O4A . 1.445(3) no
    C13A C20A . 1.510(4) no
    C13A C14A . 1.527(4) no
    C14A C15A . 1.522(4) no
    C14A H14A . 0.9900 no
    C14A H14B . 0.9900 no
    C15A C16A . 1.525(4) no
    C15A H15A . 0.9900 no
    C15A H15B . 0.9900 no
    C16A O4A . 1.440(3) no
    C16A C17A . 1.515(4) no
    C16A H16A . 1.0000 no
    C17A O5A . 1.451(3) no
    C17A C19A . 1.512(4) no
    C17A C18A . 1.531(4) no
    C18A H18A . 0.9800 no
    C18A H18B . 0.9800 no
    C18A H18C . 0.9800 no
    C19A H19A . 0.9800 no
    C19A H19B . 0.9800 no
    C19A H19C . 0.9800 no
    C20A H20A . 0.9800 no
    C20A H20B . 0.9800 no
    C20A H20C . 0.9800 no
    C21A H21A . 0.9800 no
    C21A H21B . 0.9800 no
    C21A H21C . 0.9800 no
    C22A H22A . 0.9800 no
    C22A H22B . 0.9800 no
    C22A H22C . 0.9800 no
    C1B O6B . 1.200(3) no
    C1B O1B . 1.354(4) no
    C1B C2B . 1.494(4) no
    C2B C3B . 1.520(4) no
    C2B H2B1 . 0.9900 no
    C2B H2B2 . 0.9900 no
    C3B C4B . 1.521(4) no
    C3B H3B1 . 0.9900 no
    C3B H3B2 . 0.9900 no
    C4B O1B . 1.472(3) no
    C4B C22B . 1.515(4) no
    C4B C5B . 1.519(4) no
    C5B O2B . 1.426(3) no
    C5B C6B . 1.526(4) no
    C5B H5B . 1.0000 no
    C6B C7B . 1.465(4) no
    C6B H6B1 . 0.9900 no
    C6B H6B2 . 0.9900 no
    C7B C8B . 1.531(4) no
    C7B H7B1 . 0.9900 no
    C7B H7B2 . 0.9900 no
    C8B O2B . 1.434(3) no
    C8B C9B . 1.522(3) no
    C8B H8B . 1.0000 no
    C9B O3B . 1.461(3) no
    C9B C21B . 1.509(4) no
    C9B C10B . 1.536(4) no
    C10B C11B . 1.525(4) no
    C10B H10D . 0.9900 no
    C10B H10E . 0.9900 no
    C11B C12B . 1.518(4) no
    C11B H11C . 0.9900 no
    C11B H11D . 0.9900 no
    C12B O3B . 1.410(3) no
    C12B O5B . 1.433(3) no
    C12B C13B . 1.536(4) no
    C13B O4B . 1.443(3) no
    C13B C20B . 1.517(4) no
    C13B C14B . 1.534(4) no
    C14B C15B . 1.522(4) no
    C14B H14C . 0.9900 no
    C14B H14D . 0.9900 no
    C15B C16B . 1.525(4) no
    C15B H15C . 0.9900 no
    C15B H15D . 0.9900 no
    C16B O4B . 1.437(3) no
    C16B C17B . 1.524(4) no
    C16B H16B . 1.0000 no
    C17B O5B . 1.457(3) no
    C17B C19B . 1.522(4) no
    C17B C18B . 1.524(4) no
    C18B H18D . 0.9800 no
    C18B H18E . 0.9800 no
    C18B H18F . 0.9800 no
    C19B H19D . 0.9800 no
    C19B H19E . 0.9800 no
    C19B H19F . 0.9800 no
    C20B H20D . 0.9800 no
    C20B H20E . 0.9800 no
    C20B H20F . 0.9800 no
    C21B H21D . 0.9800 no
    C21B H21E . 0.9800 no
    C21B H21F . 0.9800 no
    C22B H22D . 0.9800 no
    C22B H22E . 0.9800 no
    C22B H22F . 0.9800 no
    C1C O6C . 1.198(3) no
    C1C O1C . 1.356(3) no
    C1C C2C . 1.501(4) no
    C2C C3C . 1.517(4) no
    C2C H2C1 . 0.9900 no
    C2C H2C2 . 0.9900 no
    C3C C4C . 1.527(4) no
    C3C H3C1 . 0.9900 no
    C3C H3C2 . 0.9900 no
    C4C O1C . 1.468(3) no
    C4C C5C . 1.511(4) no
    C4C C22C . 1.518(4) no
    C5C O2C . 1.439(3) no
    C5C C6C . 1.515(4) no
    C5C H5C . 1.0000 no
    C6C C7C . 1.508(4) no
    C6C H6C1 . 0.9900 no
    C6C H6C2 . 0.9900 no
    C7C C8C . 1.516(4) no
    C7C H7C1 . 0.9900 no
    C7C H7C2 . 0.9900 no
    C8C O2C . 1.445(3) no
    C8C C9C . 1.528(3) no
    C8C H8C . 1.0000 no
    C9C O3C . 1.450(3) no
    C9C C10C . 1.501(4) no
    C9C C21C . 1.533(4) no
    C10C C11C . 1.501(4) no
    C10C H10F . 0.9900 no
    C10C H10G . 0.9900 no
    C11C C12C . 1.522(4) no
    C11C H11E . 0.9900 no
    C11C H11F . 0.9900 no
    C12C O3C . 1.420(3) no
    C12C O5C . 1.436(3) no
    C12C C13C . 1.537(4) no
    C13C O4C . 1.444(3) no
    C13C C20C . 1.522(4) no
    C13C C14C . 1.537(4) no
    C14C C15C . 1.536(4) no
    C14C H14E . 0.9900 no
    C14C H14F . 0.9900 no
    C15C C16C . 1.524(4) no
    C15C H15E . 0.9900 no
    C15C H15F . 0.9900 no
    C16C O4C . 1.443(3) no
    C16C C17C . 1.524(4) no
    C16C H16C . 1.0000 no
    C17C O5C . 1.453(3) no
    C17C C18C . 1.521(4) no
    C17C C19C . 1.524(4) no
    C18C H18G . 0.9800 no
    C18C H18H . 0.9800 no
    C18C H18I . 0.9800 no
    C19C H19G . 0.9800 no
    C19C H19H . 0.9800 no
    C19C H19I . 0.9800 no
    C20C H20G . 0.9800 no
    C20C H20H . 0.9800 no
    C20C H20I . 0.9800 no
    C21C H21G . 0.9800 no
    C21C H21H . 0.9800 no
    C21C H21I . 0.9800 no
    C22C H22G . 0.9800 no
    C22C H22H . 0.9800 no
    C22C H22I . 0.9800 no
    C1D O6D . 1.203(3) no
    C1D O1D . 1.357(3) no
    C1D C2D . 1.497(4) no
    C2D C3D . 1.521(4) no
    C2D H2D1 . 0.9900 no
    C2D H2D2 . 0.9900 no
    C3D C4D . 1.532(4) no
    C3D H3D1 . 0.9900 no
    C3D H3D2 . 0.9900 no
    C4D O1D . 1.465(3) no
    C4D C22D . 1.516(4) no
    C4D C5D . 1.523(3) no
    C5D O2D . 1.439(3) no
    C5D C6D . 1.519(4) no
    C5D H5D . 1.0000 no
    C6D C7D . 1.515(4) no
    C6D H6D1 . 0.9900 no
    C6D H6D2 . 0.9900 no
    C7D C8D . 1.535(4) no
    C7D H7D1 . 0.9900 no
    C7D H7D2 . 0.9900 no
    C8D O2D . 1.448(3) no
    C8D C9D . 1.527(3) no
    C8D H8D . 1.0000 no
    C9D O3D . 1.456(3) no
    C9D C21D . 1.519(4) no
    C9D C10D . 1.531(3) no
    C10D C11D . 1.534(4) no
    C10D H10H . 0.9900 no
    C10D H10I . 0.9900 no
    C11D C12D . 1.519(3) no
    C11D H11G . 0.9900 no
    C11D H11H . 0.9900 no
    C12D O3D . 1.421(3) no
    C12D O4D . 1.437(3) no
    C12D C13D . 1.541(4) no
    C13D O5D . 1.439(3) no
    C13D C20D . 1.513(4) no
    C13D C14D . 1.537(4) no
    C14D C15D . 1.538(4) no
    C14D H14G . 0.9900 no
    C14D H14H . 0.9900 no
    C15D C16D . 1.522(4) no
    C15D H15G . 0.9900 no
    C15D H15H . 0.9900 no
    C16D O5D . 1.440(3) no
    C16D C17D . 1.533(4) no
    C16D H16D . 1.0000 no
    C17D O4D . 1.454(3) no
    C17D C19D . 1.519(4) no
    C17D C18D . 1.524(4) no
    C18D H18J . 0.9800 no
    C18D H18K . 0.9800 no
    C18D H18L . 0.9800 no
    C19D H19J . 0.9800 no
    C19D H19K . 0.9800 no
    C19D H19L . 0.9800 no
    C20D H20J . 0.9800 no
    C20D H20K . 0.9800 no
    C20D H20L . 0.9800 no
    C21D H21J . 0.9800 no
    C21D H21K . 0.9800 no
    C21D H21L . 0.9800 no
    C22D H22J . 0.9800 no
    C22D H22K . 0.9800 no
    C22D H22L . 0.9800 no
loop_
    _geom_angle_atom_site_label_1
    _geom_angle_atom_site_label_2
    _geom_angle_atom_site_label_3
    _geom_angle_site_symmetry_1
    _geom_angle_site_symmetry_3
    _geom_angle
    _geom_angle_publ_flag
    O6A C1A O1A . . 120.1(3) no
    O6A C1A C2A . . 129.5(3) no
    O1A C1A C2A . . 110.4(2) no
    C1A C2A C3A . . 104.5(2) no
    C1A C2A H2A1 . . 110.8 no
    C3A C2A H2A1 . . 110.8 no
    C1A C2A H2A2 . . 110.8 no
    C3A C2A H2A2 . . 110.8 no
    H2A1 C2A H2A2 . . 108.9 no
    C2A C3A C4A . . 104.5(2) no
    C2A C3A H3A1 . . 110.8 no
    C4A C3A H3A1 . . 110.8 no
    C2A C3A H3A2 . . 110.8 no
    C4A C3A H3A2 . . 110.8 no
    H3A1 C3A H3A2 . . 108.9 no
    O1A C4A C22A . . 106.6(2) no
    O1A C4A C3A . . 104.3(2) no
    C22A C4A C3A . . 113.5(2) no
    O1A C4A C5A . . 108.36(19) no
    C22A C4A C5A . . 110.1(2) no
    C3A C4A C5A . . 113.4(2) no
    O2A C5A C6Y . . 106.56(19) no
    O2A C5A C6A . . 106.56(19) no
    O2A C5A C4A . . 108.2(2) no
    C6Y C5A C4A . . 116.4(2) no
    C6A C5A C4A . . 116.4(2) no
    O2A C5A H5A . . 108.5 no
    C6A C5A H5A . . 108.5 no
    C4A C5A H5A . . 108.5 no
    C7A C6A C5A . . 105.0(3) no
    C7A C6A H6A1 . . 110.7 no
    C5A C6A H6A1 . . 110.7 no
    C7A C6A H6A2 . . 110.7 no
    C5A C6A H6A2 . . 110.7 no
    H6A1 C6A H6A2 . . 108.8 no
    C8A C7A C6A . . 104.0(2) no
    C8A C7A H7A1 . . 111.0 no
    C6A C7A H7A1 . . 111.0 no
    C8A C7A H7A2 . . 111.0 no
    C6A C7A H7A2 . . 111.0 no
    H7A1 C7A H7A2 . . 109.0 no
    O2A C8A C9A . . 108.5(2) no
    O2A C8A C7A . . 109.4(2) no
    C9A C8A C7A . . 130.7(5) no
    O2A C8A H8A . . 101.1 no
    C9A C8A H8A . . 101.1 no
    C7A C8A H8A . . 101.4 no
    C7Y C6Y C5A . . 103.9(2) no
    C7Y C6Y H6Y1 . . 111.0 no
    C5A C6Y H6Y1 . . 111.0 no
    C7Y C6Y H6Y2 . . 111.0 no
    C5A C6Y H6Y2 . . 111.0 no
    H6Y1 C6Y H6Y2 . . 109.0 no
    C6Y C7Y C8Y . . 103.9(2) no
    C6Y C7Y H7Y1 . . 111.0 no
    C8Y C7Y H7Y1 . . 111.0 no
    C6Y C7Y H7Y2 . . 111.0 no
    C8Y C7Y H7Y2 . . 111.0 no
    H7Y1 C7Y H7Y2 . . 109.0 no
    O2A C8Y C9A . . 108.5(2) no
    O2A C8Y C7Y . . 102.2(2) no
    C9A C8Y C7Y . . 111.8(2) no
    O2A C8Y H8Y . . 111.7 no
    C9A C8Y H8Y . . 111.5 no
    C7Y C8Y H8Y . . 110.9 no
    C11A C10A C9A . . 108.5(8) no
    C11A C10A H10A . . 110.0 no
    C9A C10A H10A . . 110.0 no
    C11A C10A H10B . . 110.0 no
    C9A C10A H10B . . 110.0 no
    H10A C10A H10B . . 108.4 no
    C10A C11A C12A . . 103.6(8) no
    C10A C11A H11A . . 111.0 no
    C12A C11A H11A . . 111.0 no
    C10A C11A H11B . . 111.0 no
    C12A C11A H11B . . 111.0 no
    H11A C11A H11B . . 109.0 no
    C9A C10Y C11Y . . 104.7(3) no
    C9A C10Y H10W . . 110.8 no
    C11Y C10Y H10W . . 110.8 no
    C9A C10Y H10Z . . 110.8 no
    C11Y C10Y H10Z . . 110.8 no
    H10W C10Y H10Z . . 108.9 no
    C10Y C11Y C12A . . 103.4(3) no
    C10Y C11Y H11W . . 111.1 no
    C12A C11Y H11W . . 111.1 no
    C10Y C11Y H11Z . . 111.1 no
    C12A C11Y H11Z . . 111.1 no
    H11W C11Y H11Z . . 109.0 no
    O3A C9A C8A . . 105.2(2) no
    O3A C9A C8Y . . 105.2(2) no
    O3A C9A C10Y . . 106.1(2) no
    O3A C9A C10A . . 101.2(6) no
    O3A C9A C21A . . 107.7(2) no
    C8A C9A C21A . . 108.5(2) no
    C8Y C9A C21A . . 108.5(2) no
    C10Y C9A C21A . . 108.5(4) no
    C10A C9A C21A . . 133.0(8) no
    O3A C12A O5A . . 110.3(2) no
    O3A C12A C11A . . 102.6(6) no
    O5A C12A C11A . . 116.6(8) no
    O3A C12A C11Y . . 105.1(2) no
    O5A C12A C11Y . . 102.0(3) no
    O3A C12A C13A . . 108.5(2) no
    O5A C12A C13A . . 109.8(2) no
    C11A C12A C13A . . 108.6(7) no
    C11Y C12A C13A . . 120.8(3) no
    O4A C13A C20A . . 107.6(2) no
    O4A C13A C14A . . 103.2(2) no
    C20A C13A C14A . . 113.1(3) no
    O4A C13A C12A . . 108.3(2) no
    C20A C13A C12A . . 113.1(2) no
    C14A C13A C12A . . 110.9(2) no
    C15A C14A C13A . . 104.0(2) no
    C15A C14A H14A . . 111.0 no
    C13A C14A H14A . . 111.0 no
    C15A C14A H14B . . 111.0 no
    C13A C14A H14B . . 111.0 no
    H14A C14A H14B . . 109.0 no
    C14A C15A C16A . . 103.7(2) no
    C14A C15A H15A . . 111.0 no
    C16A C15A H15A . . 111.0 no
    C14A C15A H15B . . 111.0 no
    C16A C15A H15B . . 111.0 no
    H15A C15A H15B . . 109.0 no
    O4A C16A C17A . . 107.8(2) no
    O4A C16A C15A . . 103.4(2) no
    C17A C16A C15A . . 114.8(3) no
    O4A C16A H16A . . 110.2 no
    C17A C16A H16A . . 110.2 no
    C15A C16A H16A . . 110.2 no
    O5A C17A C19A . . 111.0(2) no
    O5A C17A C16A . . 108.0(2) no
    C19A C17A C16A . . 111.2(3) no
    O5A C17A C18A . . 104.1(2) no
    C19A C17A C18A . . 110.2(3) no
    C16A C17A C18A . . 112.2(2) no
    C17A C18A H18A . . 109.5 no
    C17A C18A H18B . . 109.5 no
    H18A C18A H18B . . 109.5 no
    C17A C18A H18C . . 109.5 no
    H18A C18A H18C . . 109.5 no
    H18B C18A H18C . . 109.5 no
    C17A C19A H19A . . 109.5 no
    C17A C19A H19B . . 109.5 no
    H19A C19A H19B . . 109.5 no
    C17A C19A H19C . . 109.5 no
    H19A C19A H19C . . 109.5 no
    H19B C19A H19C . . 109.5 no
    C13A C20A H20A . . 109.5 no
    C13A C20A H20B . . 109.5 no
    H20A C20A H20B . . 109.5 no
    C13A C20A H20C . . 109.5 no
    H20A C20A H20C . . 109.5 no
    H20B C20A H20C . . 109.5 no
    C9A C21A H21A . . 109.5 no
    C9A C21A H21B . . 109.5 no
    H21A C21A H21B . . 109.5 no
    C9A C21A H21C . . 109.5 no
    H21A C21A H21C . . 109.5 no
    H21B C21A H21C . . 109.5 no
    C4A C22A H22A . . 109.5 no
    C4A C22A H22B . . 109.5 no
    H22A C22A H22B . . 109.5 no
    C4A C22A H22C . . 109.5 no
    H22A C22A H22C . . 109.5 no
    H22B C22A H22C . . 109.5 no
    O6B C1B O1B . . 120.6(3) no
    O6B C1B C2B . . 128.6(3) no
    O1B C1B C2B . . 110.8(3) no
    C1B C2B C3B . . 104.0(3) no
    C1B C2B H2B1 . . 111.0 no
    C3B C2B H2B1 . . 111.0 no
    C1B C2B H2B2 . . 111.0 no
    C3B C2B H2B2 . . 111.0 no
    H2B1 C2B H2B2 . . 109.0 no
    C2B C3B C4B . . 105.0(2) no
    C2B C3B H3B1 . . 110.7 no
    C4B C3B H3B1 . . 110.7 no
    C2B C3B H3B2 . . 110.7 no
    C4B C3B H3B2 . . 110.7 no
    H3B1 C3B H3B2 . . 108.8 no
    O1B C4B C22B . . 107.3(2) no
    O1B C4B C5B . . 107.5(2) no
    C22B C4B C5B . . 110.8(2) no
    O1B C4B C3B . . 104.1(2) no
    C22B C4B C3B . . 113.7(2) no
    C5B C4B C3B . . 112.9(2) no
    O2B C5B C4B . . 107.8(2) no
    O2B C5B C6B . . 104.9(2) no
    C4B C5B C6B . . 117.1(2) no
    O2B C5B H5B . . 108.9 no
    C4B C5B H5B . . 108.9 no
    C6B C5B H5B . . 108.9 no
    C7B C6B C5B . . 106.0(2) no
    C7B C6B H6B1 . . 110.5 no
    C5B C6B H6B1 . . 110.5 no
    C7B C6B H6B2 . . 110.5 no
    C5B C6B H6B2 . . 110.5 no
    H6B1 C6B H6B2 . . 108.7 no
    C6B C7B C8B . . 106.3(2) no
    C6B C7B H7B1 . . 110.5 no
    C8B C7B H7B1 . . 110.5 no
    C6B C7B H7B2 . . 110.5 no
    C8B C7B H7B2 . . 110.5 no
    H7B1 C7B H7B2 . . 108.7 no
    O2B C8B C9B . . 107.1(2) no
    O2B C8B C7B . . 105.3(2) no
    C9B C8B C7B . . 117.6(2) no
    O2B C8B H8B . . 108.8 no
    C9B C8B H8B . . 108.8 no
    C7B C8B H8B . . 108.8 no
    O3B C9B C21B . . 109.5(2) no
    O3B C9B C8B . . 104.74(19) no
    C21B C9B C8B . . 110.2(2) no
    O3B C9B C10B . . 105.0(2) no
    C21B C9B C10B . . 112.3(2) no
    C8B C9B C10B . . 114.6(2) no
    C11B C10B C9B . . 105.0(2) no
    C11B C10B H10D . . 110.8 no
    C9B C10B H10D . . 110.8 no
    C11B C10B H10E . . 110.8 no
    C9B C10B H10E . . 110.8 no
    H10D C10B H10E . . 108.8 no
    C12B C11B C10B . . 102.6(2) no
    C12B C11B H11C . . 111.2 no
    C10B C11B H11C . . 111.2 no
    C12B C11B H11D . . 111.2 no
    C10B C11B H11D . . 111.2 no
    H11C C11B H11D . . 109.2 no
    O3B C12B O5B . . 111.6(2) no
    O3B C12B C11B . . 104.71(19) no
    O5B C12B C11B . . 104.8(2) no
    O3B C12B C13B . . 108.4(2) no
    O5B C12B C13B . . 110.5(2) no
    C11B C12B C13B . . 116.8(2) no
    O4B C13B C20B . . 107.3(2) no
    O4B C13B C14B . . 103.10(19) no
    C20B C13B C14B . . 113.6(2) no
    O4B C13B C12B . . 107.6(2) no
    C20B C13B C12B . . 113.8(2) no
    C14B C13B C12B . . 110.6(2) no
    C15B C14B C13B . . 103.9(2) no
    C15B C14B H14C . . 111.0 no
    C13B C14B H14C . . 111.0 no
    C15B C14B H14D . . 111.0 no
    C13B C14B H14D . . 111.0 no
    H14C C14B H14D . . 109.0 no
    C14B C15B C16B . . 103.9(2) no
    C14B C15B H15C . . 111.0 no
    C16B C15B H15C . . 111.0 no
    C14B C15B H15D . . 111.0 no
    C16B C15B H15D . . 111.0 no
    H15C C15B H15D . . 109.0 no
    O4B C16B C17B . . 107.9(2) no
    O4B C16B C15B . . 103.4(2) no
    C17B C16B C15B . . 114.4(2) no
    O4B C16B H16B . . 110.3 no
    C17B C16B H16B . . 110.3 no
    C15B C16B H16B . . 110.3 no
    O5B C17B C19B . . 111.7(2) no
    O5B C17B C18B . . 104.2(2) no
    C19B C17B C18B . . 109.6(2) no
    O5B C17B C16B . . 107.5(2) no
    C19B C17B C16B . . 110.6(2) no
    C18B C17B C16B . . 113.0(2) no
    C17B C18B H18D . . 109.5 no
    C17B C18B H18E . . 109.5 no
    H18D C18B H18E . . 109.5 no
    C17B C18B H18F . . 109.5 no
    H18D C18B H18F . . 109.5 no
    H18E C18B H18F . . 109.5 no
    C17B C19B H19D . . 109.5 no
    C17B C19B H19E . . 109.5 no
    H19D C19B H19E . . 109.5 no
    C17B C19B H19F . . 109.5 no
    H19D C19B H19F . . 109.5 no
    H19E C19B H19F . . 109.5 no
    C13B C20B H20D . . 109.5 no
    C13B C20B H20E . . 109.5 no
    H20D C20B H20E . . 109.5 no
    C13B C20B H20F . . 109.5 no
    H20D C20B H20F . . 109.5 no
    H20E C20B H20F . . 109.5 no
    C9B C21B H21D . . 109.5 no
    C9B C21B H21E . . 109.5 no
    H21D C21B H21E . . 109.5 no
    C9B C21B H21F . . 109.5 no
    H21D C21B H21F . . 109.5 no
    H21E C21B H21F . . 109.5 no
    C4B C22B H22D . . 109.5 no
    C4B C22B H22E . . 109.5 no
    H22D C22B H22E . . 109.5 no
    C4B C22B H22F . . 109.5 no
    H22D C22B H22F . . 109.5 no
    H22E C22B H22F . . 109.5 no
    O6C C1C O1C . . 121.4(3) no
    O6C C1C C2C . . 128.7(3) no
    O1C C1C C2C . . 109.9(2) no
    C1C C2C C3C . . 104.1(2) no
    C1C C2C H2C1 . . 110.9 no
    C3C C2C H2C1 . . 110.9 no
    C1C C2C H2C2 . . 110.9 no
    C3C C2C H2C2 . . 110.9 no
    H2C1 C2C H2C2 . . 109.0 no
    C2C C3C C4C . . 104.3(2) no
    C2C C3C H3C1 . . 110.9 no
    C4C C3C H3C1 . . 110.9 no
    C2C C3C H3C2 . . 110.9 no
    C4C C3C H3C2 . . 110.9 no
    H3C1 C3C H3C2 . . 108.9 no
    O1C C4C C5C . . 108.15(19) no
    O1C C4C C22C . . 107.9(2) no
    C5C C4C C22C . . 110.5(2) no
    O1C C4C C3C . . 103.7(2) no
    C5C C4C C3C . . 113.1(2) no
    C22C C4C C3C . . 113.0(2) no
    O2C C5C C4C . . 109.4(2) no
    O2C C5C C6C . . 104.4(2) no
    C4C C5C C6C . . 116.1(2) no
    O2C C5C H5C . . 108.9 no
    C4C C5C H5C . . 108.9 no
    C6C C5C H5C . . 108.9 no
    C7C C6C C5C . . 102.8(2) no
    C7C C6C H6C1 . . 111.2 no
    C5C C6C H6C1 . . 111.2 no
    C7C C6C H6C2 . . 111.2 no
    C5C C6C H6C2 . . 111.2 no
    H6C1 C6C H6C2 . . 109.1 no
    C6C C7C C8C . . 104.9(2) no
    C6C C7C H7C1 . . 110.8 no
    C8C C7C H7C1 . . 110.8 no
    C6C C7C H7C2 . . 110.8 no
    C8C C7C H7C2 . . 110.8 no
    H7C1 C7C H7C2 . . 108.8 no
    O2C C8C C7C . . 106.2(2) no
    O2C C8C C9C . . 108.98(19) no
    C7C C8C C9C . . 117.2(2) no
    O2C C8C H8C . . 108.0 no
    C7C C8C H8C . . 108.0 no
    C9C C8C H8C . . 108.0 no
    O3C C9C C10C . . 105.1(2) no
    O3C C9C C8C . . 105.05(19) no
    C10C C9C C8C . . 116.1(2) no
    O3C C9C C21C . . 108.7(2) no
    C10C C9C C21C . . 113.1(3) no
    C8C C9C C21C . . 108.3(2) no
    C9C C10C C11C . . 107.3(2) no
    C9C C10C H10F . . 110.3 no
    C11C C10C H10F . . 110.3 no
    C9C C10C H10G . . 110.3 no
    C11C C10C H10G . . 110.3 no
    H10F C10C H10G . . 108.5 no
    C10C C11C C12C . . 104.0(2) no
    C10C C11C H11E . . 111.0 no
    C12C C11C H11E . . 111.0 no
    C10C C11C H11F . . 111.0 no
    C12C C11C H11F . . 111.0 no
    H11E C11C H11F . . 109.0 no
    O3C C12C O5C . . 111.2(2) no
    O3C C12C C11C . . 104.4(2) no
    O5C C12C C11C . . 106.1(2) no
    O3C C12C C13C . . 109.0(2) no
    O5C C12C C13C . . 109.6(2) no
    C11C C12C C13C . . 116.4(2) no
    O4C C13C C20C . . 107.5(2) no
    O4C C13C C12C . . 107.1(2) no
    C20C C13C C12C . . 113.3(2) no
    O4C C13C C14C . . 103.1(2) no
    C20C C13C C14C . . 114.2(2) no
    C12C C13C C14C . . 110.8(2) no
    C15C C14C C13C . . 104.6(2) no
    C15C C14C H14E . . 110.8 no
    C13C C14C H14E . . 110.8 no
    C15C C14C H14F . . 110.8 no
    C13C C14C H14F . . 110.8 no
    H14E C14C H14F . . 108.9 no
    C16C C15C C14C . . 102.9(2) no
    C16C C15C H15E . . 111.2 no
    C14C C15C H15E . . 111.2 no
    C16C C15C H15F . . 111.2 no
    C14C C15C H15F . . 111.2 no
    H15E C15C H15F . . 109.1 no
    O4C C16C C15C . . 103.5(2) no
    O4C C16C C17C . . 107.7(2) no
    C15C C16C C17C . . 114.8(2) no
    O4C C16C H16C . . 110.2 no
    C15C C16C H16C . . 110.2 no
    C17C C16C H16C . . 110.2 no
    O5C C17C C18C . . 111.4(2) no
    O5C C17C C19C . . 104.5(2) no
    C18C C17C C19C . . 109.5(2) no
    O5C C17C C16C . . 108.3(2) no
    C18C C17C C16C . . 110.6(2) no
    C19C C17C C16C . . 112.4(2) no
    C17C C18C H18G . . 109.5 no
    C17C C18C H18H . . 109.5 no
    H18G C18C H18H . . 109.5 no
    C17C C18C H18I . . 109.5 no
    H18G C18C H18I . . 109.5 no
    H18H C18C H18I . . 109.5 no
    C17C C19C H19G . . 109.5 no
    C17C C19C H19H . . 109.5 no
    H19G C19C H19H . . 109.5 no
    C17C C19C H19I . . 109.5 no
    H19G C19C H19I . . 109.5 no
    H19H C19C H19I . . 109.5 no
    C13C C20C H20G . . 109.5 no
    C13C C20C H20H . . 109.5 no
    H20G C20C H20H . . 109.5 no
    C13C C20C H20I . . 109.5 no
    H20G C20C H20I . . 109.5 no
    H20H C20C H20I . . 109.5 no
    C9C C21C H21G . . 109.5 no
    C9C C21C H21H . . 109.5 no
    H21G C21C H21H . . 109.5 no
    C9C C21C H21I . . 109.5 no
    H21G C21C H21I . . 109.5 no
    H21H C21C H21I . . 109.5 no
    C4C C22C H22G . . 109.5 no
    C4C C22C H22H . . 109.5 no
    H22G C22C H22H . . 109.5 no
    C4C C22C H22I . . 109.5 no
    H22G C22C H22I . . 109.5 no
    H22H C22C H22I . . 109.5 no
    O6D C1D O1D . . 120.8(3) no
    O6D C1D C2D . . 128.7(3) no
    O1D C1D C2D . . 110.5(2) no
    C1D C2D C3D . . 104.2(2) no
    C1D C2D H2D1 . . 110.9 no
    C3D C2D H2D1 . . 110.9 no
    C1D C2D H2D2 . . 110.9 no
    C3D C2D H2D2 . . 110.9 no
    H2D1 C2D H2D2 . . 108.9 no
    C2D C3D C4D . . 104.7(2) no
    C2D C3D H3D1 . . 110.8 no
    C4D C3D H3D1 . . 110.8 no
    C2D C3D H3D2 . . 110.8 no
    C4D C3D H3D2 . . 110.8 no
    H3D1 C3D H3D2 . . 108.9 no
    O1D C4D C22D . . 107.83(19) no
    O1D C4D C5D . . 107.55(19) no
    C22D C4D C5D . . 110.5(2) no
    O1D C4D C3D . . 104.0(2) no
    C22D C4D C3D . . 113.2(2) no
    C5D C4D C3D . . 113.2(2) no
    O2D C5D C6D . . 104.1(2) no
    O2D C5D C4D . . 108.2(2) no
    C6D C5D C4D . . 117.0(2) no
    O2D C5D H5D . . 109.1 no
    C6D C5D H5D . . 109.1 no
    C4D C5D H5D . . 109.1 no
    C7D C6D C5D . . 104.1(2) no
    C7D C6D H6D1 . . 110.9 no
    C5D C6D H6D1 . . 110.9 no
    C7D C6D H6D2 . . 110.9 no
    C5D C6D H6D2 . . 110.9 no
    H6D1 C6D H6D2 . . 108.9 no
    C6D C7D C8D . . 105.2(2) no
    C6D C7D H7D1 . . 110.7 no
    C8D C7D H7D1 . . 110.7 no
    C6D C7D H7D2 . . 110.7 no
    C8D C7D H7D2 . . 110.7 no
    H7D1 C7D H7D2 . . 108.8 no
    O2D C8D C9D . . 106.81(19) no
    O2D C8D C7D . . 105.97(19) no
    C9D C8D C7D . . 117.7(2) no
    O2D C8D H8D . . 108.7 no
    C9D C8D H8D . . 108.7 no
    C7D C8D H8D . . 108.7 no
    O3D C9D C21D . . 109.2(2) no
    O3D C9D C8D . . 105.53(19) no
    C21D C9D C8D . . 110.2(2) no
    O3D C9D C10D . . 105.35(19) no
    C21D C9D C10D . . 112.5(2) no
    C8D C9D C10D . . 113.6(2) no
    C9D C10D C11D . . 104.9(2) no
    C9D C10D H10H . . 110.8 no
    C11D C10D H10H . . 110.8 no
    C9D C10D H10I . . 110.8 no
    C11D C10D H10I . . 110.8 no
    H10H C10D H10I . . 108.8 no
    C12D C11D C10D . . 103.4(2) no
    C12D C11D H11G . . 111.1 no
    C10D C11D H11G . . 111.1 no
    C12D C11D H11H . . 111.1 no
    C10D C11D H11H . . 111.1 no
    H11G C11D H11H . . 109.1 no
    O3D C12D O4D . . 111.39(19) no
    O3D C12D C11D . . 104.13(19) no
    O4D C12D C11D . . 104.8(2) no
    O3D C12D C13D . . 109.34(19) no
    O4D C12D C13D . . 110.4(2) no
    C11D C12D C13D . . 116.6(2) no
    O5D C13D C20D . . 107.6(2) no
    O5D C13D C14D . . 102.7(2) no
    C20D C13D C14D . . 114.1(2) no
    O5D C13D C12D . . 107.6(2) no
    C20D C13D C12D . . 113.4(2) no
    C14D C13D C12D . . 110.6(2) no
    C13D C14D C15D . . 104.3(2) no
    C13D C14D H14G . . 110.9 no
    C15D C14D H14G . . 110.9 no
    C13D C14D H14H . . 110.9 no
    C15D C14D H14H . . 110.9 no
    H14G C14D H14H . . 108.9 no
    C16D C15D C14D . . 103.2(2) no
    C16D C15D H15G . . 111.1 no
    C14D C15D H15G . . 111.1 no
    C16D C15D H15H . . 111.1 no
    C14D C15D H15H . . 111.1 no
    H15G C15D H15H . . 109.1 no
    O5D C16D C15D . . 104.0(2) no
    O5D C16D C17D . . 107.2(2) no
    C15D C16D C17D . . 114.8(2) no
    O5D C16D H16D . . 110.2 no
    C15D C16D H16D . . 110.2 no
    C17D C16D H16D . . 110.2 no
    O4D C17D C19D . . 111.5(2) no
    O4D C17D C18D . . 105.1(2) no
    C19D C17D C18D . . 109.4(2) no
    O4D C17D C16D . . 107.4(2) no
    C19D C17D C16D . . 110.9(2) no
    C18D C17D C16D . . 112.5(2) no
    C17D C18D H18J . . 109.5 no
    C17D C18D H18K . . 109.5 no
    H18J C18D H18K . . 109.5 no
    C17D C18D H18L . . 109.5 no
    H18J C18D H18L . . 109.5 no
    H18K C18D H18L . . 109.5 no
    C17D C19D H19J . . 109.5 no
    C17D C19D H19K . . 109.5 no
    H19J C19D H19K . . 109.5 no
    C17D C19D H19L . . 109.5 no
    H19J C19D H19L . . 109.5 no
    H19K C19D H19L . . 109.5 no
    C13D C20D H20J . . 109.5 no
    C13D C20D H20K . . 109.5 no
    H20J C20D H20K . . 109.5 no
    C13D C20D H20L . . 109.5 no
    H20J C20D H20L . . 109.5 no
    H20K C20D H20L . . 109.5 no
    C9D C21D H21J . . 109.5 no
    C9D C21D H21K . . 109.5 no
    H21J C21D H21K . . 109.5 no
    C9D C21D H21L . . 109.5 no
    H21J C21D H21L . . 109.5 no
    H21K C21D H21L . . 109.5 no
    C4D C22D H22J . . 109.5 no
    C4D C22D H22K . . 109.5 no
    H22J C22D H22K . . 109.5 no
    C4D C22D H22L . . 109.5 no
    H22J C22D H22L . . 109.5 no
    H22K C22D H22L . . 109.5 no
    C1A O1A C4A . . 110.8(2) no
    C5A O2A C8Y . . 108.78(19) no
    C5A O2A C8A . . 108.78(19) no
    C12A O3A C9A . . 110.16(17) no
    C16A O4A C13A . . 102.7(2) no
    C12A O5A C17A . . 118.15(19) no
    C1B O1B C4B . . 110.8(2) no
    C5B O2B C8B . . 108.44(19) no
    C12B O3B C9B . . 110.17(18) no
    C16B O4B C13B . . 103.25(18) no
    C12B O5B C17B . . 117.76(18) no
    C1C O1C C4C . . 111.3(2) no
    C5C O2C C8C . . 109.57(19) no
    C12C O3C C9C . . 110.93(17) no
    C16C O4C C13C . . 103.44(19) no
    C12C O5C C17C . . 117.92(18) no
    C1D O1D C4D . . 111.2(2) no
    C5D O2D C8D . . 108.96(18) no
    C12D O3D C9D . . 110.62(17) no
    C12D O4D C17D . . 118.42(19) no
    C13D O5D C16D . . 103.79(19) no
loop_
    _geom_torsion_atom_site_label_1
    _geom_torsion_atom_site_label_2
    _geom_torsion_atom_site_label_3
    _geom_torsion_atom_site_label_4
    _geom_torsion_site_symmetry_1
    _geom_torsion_site_symmetry_2
    _geom_torsion_site_symmetry_3
    _geom_torsion_site_symmetry_4
    _geom_torsion
    _geom_torsion_publ_flag
    O6A C1A C2A C3A . . . . -166.6(3) no
    O1A C1A C2A C3A . . . . 11.8(3) no
    C1A C2A C3A C4A . . . . -21.2(3) no
    C2A C3A C4A O1A . . . . 23.0(3) no
    C2A C3A C4A C22A . . . . 138.7(3) no
    C2A C3A C4A C5A . . . . -94.6(3) no
    O1A C4A C5A O2A . . . . -64.4(3) no
    C22A C4A C5A O2A . . . . 179.3(2) no
    C3A C4A C5A O2A . . . . 50.9(3) no
    O1A C4A C5A C6Y . . . . 55.5(3) no
    C22A C4A C5A C6Y . . . . -60.8(3) no
    C3A C4A C5A C6Y . . . . 170.7(2) no
    O1A C4A C5A C6A . . . . 55.5(3) no
    C22A C4A C5A C6A . . . . -60.8(3) no
    C3A C4A C5A C6A . . . . 170.7(2) no
    O2A C5A C6A C7A . . . . -25.8(7) no
    C4A C5A C6A C7A . . . . -146.5(6) no
    C5A C6A C7A C8A . . . . 21.2(10) no
    C6A C7A C8A O2A . . . . -9.8(10) no
    C6A C7A C8A C9A . . . . 128.4(5) no
    O2A C5A C6Y C7Y . . . . 4.6(4) no
    C4A C5A C6Y C7Y . . . . -116.2(3) no
    C5A C6Y C7Y C8Y . . . . -25.7(5) no
    C6Y C7Y C8Y O2A . . . . 37.6(5) no
    C6Y C7Y C8Y C9A . . . . 153.4(3) no
    C9A C10A C11A C12A . . . . 11.0(16) no
    C9A C10Y C11Y C12A . . . . 29.0(4) no
    O2A C8A C9A O3A . . . . -177.29(19) no
    C7A C8A C9A O3A . . . . 44.2(6) no
    O2A C8A C9A C21A . . . . -62.3(3) no
    C7A C8A C9A C21A . . . . 159.2(6) no
    O2A C8Y C9A O3A . . . . -177.29(19) no
    C7Y C8Y C9A O3A . . . . 70.8(3) no
    O2A C8Y C9A C21A . . . . -62.3(3) no
    C7Y C8Y C9A C21A . . . . -174.2(3) no
    C11Y C10Y C9A O3A . . . . -15.5(4) no
    C11Y C10Y C9A C21A . . . . -130.9(3) no
    C11A C10A C9A O3A . . . . 11.0(13) no
    C11A C10A C9A C21A . . . . -116.5(11) no
    C10A C11A C12A O3A . . . . -29.1(13) no
    C10A C11A C12A O5A . . . . 91.6(12) no
    C10A C11A C12A C13A . . . . -143.9(10) no
    C10Y C11Y C12A O3A . . . . -32.3(4) no
    C10Y C11Y C12A O5A . . . . 82.9(3) no
    C10Y C11Y C12A C13A . . . . -155.2(3) no
    O3A C12A C13A O4A . . . . 65.8(2) no
    O5A C12A C13A O4A . . . . -54.9(3) no
    C11A C12A C13A O4A . . . . 176.6(8) no
    C11Y C12A C13A O4A . . . . -173.0(3) no
    O3A C12A C13A C20A . . . . -53.3(3) no
    O5A C12A C13A C20A . . . . -174.0(2) no
    C11A C12A C13A C20A . . . . 57.5(8) no
    C11Y C12A C13A C20A . . . . 67.9(4) no
    O3A C12A C13A C14A . . . . 178.3(2) no
    O5A C12A C13A C14A . . . . 57.7(3) no
    C11A C12A C13A C14A . . . . -70.8(8) no
    C11Y C12A C13A C14A . . . . -60.4(4) no
    O4A C13A C14A C15A . . . . 26.9(3) no
    C20A C13A C14A C15A . . . . 142.9(3) no
    C12A C13A C14A C15A . . . . -88.8(3) no
    C13A C14A C15A C16A . . . . 0.8(4) no
    C14A C15A C16A O4A . . . . -28.4(3) no
    C14A C15A C16A C17A . . . . 88.7(3) no
    O4A C16A C17A O5A . . . . 60.5(3) no
    C15A C16A C17A O5A . . . . -54.0(3) no
    O4A C16A C17A C19A . . . . -61.4(3) no
    C15A C16A C17A C19A . . . . -176.0(3) no
    O4A C16A C17A C18A . . . . 174.7(3) no
    C15A C16A C17A C18A . . . . 60.1(4) no
    O6B C1B C2B C3B . . . . -170.4(3) no
    O1B C1B C2B C3B . . . . 8.0(3) no
    C1B C2B C3B C4B . . . . -19.1(3) no
    C2B C3B C4B O1B . . . . 23.0(3) no
    C2B C3B C4B C22B . . . . 139.3(2) no
    C2B C3B C4B C5B . . . . -93.3(3) no
    O1B C4B C5B O2B . . . . -66.5(3) no
    C22B C4B C5B O2B . . . . 176.6(2) no
    C3B C4B C5B O2B . . . . 47.7(3) no
    O1B C4B C5B C6B . . . . 51.4(3) no
    C22B C4B C5B C6B . . . . -65.5(3) no
    C3B C4B C5B C6B . . . . 165.6(2) no
    O2B C5B C6B C7B . . . . -21.8(3) no
    C4B C5B C6B C7B . . . . -141.2(3) no
    C5B C6B C7B C8B . . . . 5.4(4) no
    C6B C7B C8B O2B . . . . 12.8(3) no
    C6B C7B C8B C9B . . . . 131.9(3) no
    O2B C8B C9B O3B . . . . -173.04(18) no
    C7B C8B C9B O3B . . . . 68.8(3) no
    O2B C8B C9B C21B . . . . -55.4(3) no
    C7B C8B C9B C21B . . . . -173.6(2) no
    O2B C8B C9B C10B . . . . 72.5(3) no
    C7B C8B C9B C10B . . . . -45.7(3) no
    O3B C9B C10B C11B . . . . -8.9(3) no
    C21B C9B C10B C11B . . . . -127.8(2) no
    C8B C9B C10B C11B . . . . 105.5(3) no
    C9B C10B C11B C12B . . . . 26.6(3) no
    C10B C11B C12B O3B . . . . -35.6(3) no
    C10B C11B C12B O5B . . . . 82.0(2) no
    C10B C11B C12B C13B . . . . -155.5(2) no
    O3B C12B C13B O4B . . . . 67.3(2) no
    O5B C12B C13B O4B . . . . -55.2(2) no
    C11B C12B C13B O4B . . . . -174.8(2) no
    O3B C12B C13B C20B . . . . -51.5(3) no
    O5B C12B C13B C20B . . . . -174.0(2) no
    C11B C12B C13B C20B . . . . 66.4(3) no
    O3B C12B C13B C14B . . . . 179.24(19) no
    O5B C12B C13B C14B . . . . 56.7(3) no
    C11B C12B C13B C14B . . . . -62.9(3) no
    O4B C13B C14B C15B . . . . 26.8(3) no
    C20B C13B C14B C15B . . . . 142.6(2) no
    C12B C13B C14B C15B . . . . -88.1(3) no
    C13B C14B C15B C16B . . . . 0.6(3) no
    C14B C15B C16B O4B . . . . -27.9(3) no
    C14B C15B C16B C17B . . . . 89.2(3) no
    O4B C16B C17B O5B . . . . 60.4(3) no
    C15B C16B C17B O5B . . . . -54.0(3) no
    O4B C16B C17B C19B . . . . -61.8(3) no
    C15B C16B C17B C19B . . . . -176.3(2) no
    O4B C16B C17B C18B . . . . 174.8(2) no
    C15B C16B C17B C18B . . . . 60.4(3) no
    O6C C1C C2C C3C . . . . -167.1(3) no
    O1C C1C C2C C3C . . . . 11.4(3) no
    C1C C2C C3C C4C . . . . -22.6(3) no
    C2C C3C C4C O1C . . . . 25.6(3) no
    C2C C3C C4C C5C . . . . -91.3(3) no
    C2C C3C C4C C22C . . . . 142.2(2) no
    O1C C4C C5C O2C . . . . -58.7(3) no
    C22C C4C C5C O2C . . . . -176.7(2) no
    C3C C4C C5C O2C . . . . 55.5(3) no
    O1C C4C C5C C6C . . . . 59.1(3) no
    C22C C4C C5C C6C . . . . -58.8(3) no
    C3C C4C C5C C6C . . . . 173.4(2) no
    O2C C5C C6C C7C . . . . -34.9(3) no
    C4C C5C C6C C7C . . . . -155.4(2) no
    C5C C6C C7C C8C . . . . 29.5(3) no
    C6C C7C C8C O2C . . . . -13.7(3) no
    C6C C7C C8C C9C . . . . 108.3(3) no
    O2C C8C C9C O3C . . . . -177.62(19) no
    C7C C8C C9C O3C . . . . 61.7(3) no
    O2C C8C C9C C10C . . . . 66.8(3) no
    C7C C8C C9C C10C . . . . -53.9(3) no
    O2C C8C C9C C21C . . . . -61.6(3) no
    C7C C8C C9C C21C . . . . 177.7(2) no
    O3C C9C C10C C11C . . . . -3.1(3) no
    C8C C9C C10C C11C . . . . 112.4(3) no
    C21C C9C C10C C11C . . . . -121.6(3) no
    C9C C10C C11C C12C . . . . 19.0(3) no
    C10C C11C C12C O3C . . . . -28.1(3) no
    C10C C11C C12C O5C . . . . 89.5(3) no
    C10C C11C C12C C13C . . . . -148.2(2) no
    O3C C12C C13C O4C . . . . 64.9(3) no
    O5C C12C C13C O4C . . . . -57.1(3) no
    C11C C12C C13C O4C . . . . -177.4(2) no
    O3C C12C C13C C20C . . . . -53.5(3) no
    O5C C12C C13C C20C . . . . -175.5(2) no
    C11C C12C C13C C20C . . . . 64.2(3) no
    O3C C12C C13C C14C . . . . 176.7(2) no
    O5C C12C C13C C14C . . . . 54.7(3) no
    C11C C12C C13C C14C . . . . -65.6(3) no
    O4C C13C C14C C15C . . . . 23.8(3) no
    C20C C13C C14C C15C . . . . 140.1(2) no
    C12C C13C C14C C15C . . . . -90.6(3) no
    C13C C14C C15C C16C . . . . 4.1(3) no
    C14C C15C C16C O4C . . . . -30.7(3) no
    C14C C15C C16C C17C . . . . 86.4(3) no
    O4C C16C C17C O5C . . . . 58.6(3) no
    C15C C16C C17C O5C . . . . -56.0(3) no
    O4C C16C C17C C18C . . . . -63.7(3) no
    C15C C16C C17C C18C . . . . -178.4(2) no
    O4C C16C C17C C19C . . . . 173.5(2) no
    C15C C16C C17C C19C . . . . 58.9(3) no
    O6D C1D C2D C3D . . . . -170.3(3) no
    O1D C1D C2D C3D . . . . 8.6(3) no
    C1D C2D C3D C4D . . . . -19.5(3) no
    C2D C3D C4D O1D . . . . 23.2(3) no
    C2D C3D C4D C22D . . . . 140.0(2) no
    C2D C3D C4D C5D . . . . -93.2(3) no
    O1D C4D C5D O2D . . . . -66.3(2) no
    C22D C4D C5D O2D . . . . 176.2(2) no
    C3D C4D C5D O2D . . . . 48.0(3) no
    O1D C4D C5D C6D . . . . 50.7(3) no
    C22D C4D C5D C6D . . . . -66.7(3) no
    C3D C4D C5D C6D . . . . 165.0(2) no
    O2D C5D C6D C7D . . . . -32.8(3) no
    C4D C5D C6D C7D . . . . -152.1(2) no
    C5D C6D C7D C8D . . . . 20.5(3) no
    C6D C7D C8D O2D . . . . -1.2(3) no
    C6D C7D C8D C9D . . . . 118.2(2) no
    O2D C8D C9D O3D . . . . -175.31(17) no
    C7D C8D C9D O3D . . . . 65.8(3) no
    O2D C8D C9D C21D . . . . -57.5(2) no
    C7D C8D C9D C21D . . . . -176.4(2) no
    O2D C8D C9D C10D . . . . 69.8(3) no
    C7D C8D C9D C10D . . . . -49.1(3) no
    O3D C9D C10D C11D . . . . -6.8(3) no
    C21D C9D C10D C11D . . . . -125.7(2) no
    C8D C9D C10D C11D . . . . 108.2(2) no
    C9D C10D C11D C12D . . . . 24.6(3) no
    C10D C11D C12D O3D . . . . -33.9(3) no
    C10D C11D C12D O4D . . . . 83.2(2) no
    C10D C11D C12D C13D . . . . -154.4(2) no
    O3D C12D C13D O5D . . . . 69.0(2) no
    O4D C12D C13D O5D . . . . -53.9(3) no
    C11D C12D C13D O5D . . . . -173.3(2) no
    O3D C12D C13D C20D . . . . -49.8(3) no
    O4D C12D C13D C20D . . . . -172.7(2) no
    C11D C12D C13D C20D . . . . 67.9(3) no
    O3D C12D C13D C14D . . . . -179.5(2) no
    O4D C12D C13D C14D . . . . 57.6(3) no
    C11D C12D C13D C14D . . . . -61.8(3) no
    O5D C13D C14D C15D . . . . 27.0(3) no
    C20D C13D C14D C15D . . . . 143.1(2) no
    C12D C13D C14D C15D . . . . -87.6(3) no
    C13D C14D C15D C16D . . . . -0.1(3) no
    C14D C15D C16D O5D . . . . -27.1(3) no
    C14D C15D C16D C17D . . . . 89.7(3) no
    O5D C16D C17D O4D . . . . 60.5(3) no
    C15D C16D C17D O4D . . . . -54.5(3) no
    O5D C16D C17D C19D . . . . -61.5(3) no
    C15D C16D C17D C19D . . . . -176.4(2) no
    O5D C16D C17D C18D . . . . 175.7(2) no
    C15D C16D C17D C18D . . . . 60.7(3) no
    O6A C1A O1A C4A . . . . -178.2(2) no
    C2A C1A O1A C4A . . . . 3.2(3) no
    C22A C4A O1A C1A . . . . -137.1(2) no
    C3A C4A O1A C1A . . . . -16.7(3) no
    C5A C4A O1A C1A . . . . 104.4(2) no
    C6Y C5A O2A C8Y . . . . 20.0(3) no
    C4A C5A O2A C8Y . . . . 145.8(2) no
    C6A C5A O2A C8A . . . . 20.0(3) no
    C4A C5A O2A C8A . . . . 145.8(2) no
    C9A C8Y O2A C5A . . . . -154.2(2) no
    C7Y C8Y O2A C5A . . . . -36.0(3) no
    C9A C8A O2A C5A . . . . -154.2(2) no
    C7A C8A O2A C5A . . . . -6.4(7) no
    O5A C12A O3A C9A . . . . -85.7(2) no
    C11A C12A O3A C9A . . . . 39.2(8) no
    C11Y C12A O3A C9A . . . . 23.6(4) no
    C13A C12A O3A C9A . . . . 154.0(2) no
    C8A C9A O3A C12A . . . . -133.4(2) no
    C8Y C9A O3A C12A . . . . -133.4(2) no
    C10Y C9A O3A C12A . . . . -5.1(4) no
    C10A C9A O3A C12A . . . . -31.6(8) no
    C21A C9A O3A C12A . . . . 110.9(3) no
    C17A C16A O4A C13A . . . . -75.3(3) no
    C15A C16A O4A C13A . . . . 46.6(3) no
    C20A C13A O4A C16A . . . . -165.8(2) no
    C14A C13A O4A C16A . . . . -46.0(3) no
    C12A C13A O4A C16A . . . . 71.6(2) no
    O3A C12A O5A C17A . . . . -77.1(3) no
    C11A C12A O5A C17A . . . . 166.4(6) no
    C11Y C12A O5A C17A . . . . 171.6(3) no
    C13A C12A O5A C17A . . . . 42.4(3) no
    C19A C17A O5A C12A . . . . 77.2(3) no
    C16A C17A O5A C12A . . . . -44.9(3) no
    C18A C17A O5A C12A . . . . -164.3(3) no
    O6B C1B O1B C4B . . . . -174.4(3) no
    C2B C1B O1B C4B . . . . 7.0(3) no
    C22B C4B O1B C1B . . . . -139.8(2) no
    C5B C4B O1B C1B . . . . 101.0(2) no
    C3B C4B O1B C1B . . . . -19.0(3) no
    C4B C5B O2B C8B . . . . 156.4(2) no
    C6B C5B O2B C8B . . . . 30.9(3) no
    C9B C8B O2B C5B . . . . -153.4(2) no
    C7B C8B O2B C5B . . . . -27.5(3) no
    O5B C12B O3B C9B . . . . -81.2(2) no
    C11B C12B O3B C9B . . . . 31.7(3) no
    C13B C12B O3B C9B . . . . 157.00(19) no
    C21B C9B O3B C12B . . . . 106.5(2) no
    C8B C9B O3B C12B . . . . -135.3(2) no
    C10B C9B O3B C12B . . . . -14.2(3) no
    C17B C16B O4B C13B . . . . -75.4(2) no
    C15B C16B O4B C13B . . . . 46.2(2) no
    C20B C13B O4B C16B . . . . -165.8(2) no
    C14B C13B O4B C16B . . . . -45.6(2) no
    C12B C13B O4B C16B . . . . 71.3(2) no
    O3B C12B O5B C17B . . . . -77.2(3) no
    C11B C12B O5B C17B . . . . 170.0(2) no
    C13B C12B O5B C17B . . . . 43.4(3) no
    C19B C17B O5B C12B . . . . 76.3(3) no
    C18B C17B O5B C12B . . . . -165.4(2) no
    C16B C17B O5B C12B . . . . -45.2(3) no
    O6C C1C O1C C4C . . . . -176.0(2) no
    C2C C1C O1C C4C . . . . 5.4(3) no
    C5C C4C O1C C1C . . . . 100.6(2) no
    C22C C4C O1C C1C . . . . -139.9(2) no
    C3C C4C O1C C1C . . . . -19.8(3) no
    C4C C5C O2C C8C . . . . 152.4(2) no
    C6C C5C O2C C8C . . . . 27.5(3) no
    C7C C8C O2C C5C . . . . -8.7(3) no
    C9C C8C O2C C5C . . . . -135.8(2) no
    O5C C12C O3C C9C . . . . -86.2(2) no
    C11C C12C O3C C9C . . . . 27.8(3) no
    C13C C12C O3C C9C . . . . 152.8(2) no
    C10C C9C O3C C12C . . . . -15.8(3) no
    C8C C9C O3C C12C . . . . -138.7(2) no
    C21C C9C O3C C12C . . . . 105.6(2) no
    C15C C16C O4C C13C . . . . 47.5(2) no
    C17C C16C O4C C13C . . . . -74.5(2) no
    C20C C13C O4C C16C . . . . -165.2(2) no
    C12C C13C O4C C16C . . . . 72.8(2) no
    C14C C13C O4C C16C . . . . -44.2(2) no
    O3C C12C O5C C17C . . . . -76.2(3) no
    C11C C12C O5C C17C . . . . 170.8(2) no
    C13C C12C O5C C17C . . . . 44.4(3) no
    C18C C17C O5C C12C . . . . 77.1(3) no
    C19C C17C O5C C12C . . . . -164.9(2) no
    C16C C17C O5C C12C . . . . -44.8(3) no
    O6D C1D O1D C4D . . . . -174.2(2) no
    C2D C1D O1D C4D . . . . 6.7(3) no
    C22D C4D O1D C1D . . . . -139.5(2) no
    C5D C4D O1D C1D . . . . 101.3(2) no
    C3D C4D O1D C1D . . . . -19.0(3) no
    C6D C5D O2D C8D . . . . 33.5(2) no
    C4D C5D O2D C8D . . . . 158.65(19) no
    C9D C8D O2D C5D . . . . -146.59(19) no
    C7D C8D O2D C5D . . . . -20.3(2) no
    O4D C12D O3D C9D . . . . -81.1(2) no
    C11D C12D O3D C9D . . . . 31.3(2) no
    C13D C12D O3D C9D . . . . 156.59(19) no
    C21D C9D O3D C12D . . . . 105.7(2) no
    C8D C9D O3D C12D . . . . -135.87(19) no
    C10D C9D O3D C12D . . . . -15.4(3) no
    O3D C12D O4D C17D . . . . -79.3(3) no
    C11D C12D O4D C17D . . . . 168.7(2) no
    C13D C12D O4D C17D . . . . 42.4(3) no
    C19D C17D O4D C12D . . . . 76.5(3) no
    C18D C17D O4D C12D . . . . -165.0(2) no
    C16D C17D O4D C12D . . . . -45.1(3) no
    C20D C13D O5D C16D . . . . -166.1(2) no
    C14D C13D O5D C16D . . . . -45.4(2) no
    C12D C13D O5D C16D . . . . 71.4(2) no
    C15D C16D O5D C13D . . . . 46.0(2) no
    C17D C16D O5D C13D . . . . -76.0(2) no
loop_
    _geom_hbond_atom_site_label_D
    _geom_hbond_atom_site_label_H
    _geom_hbond_atom_site_label_A
    _geom_hbond_site_symmetry_A
    _geom_hbond_distance_DH
    _geom_hbond_distance_HA
    _geom_hbond_distance_DA
    _geom_hbond_angle_DHA
    C3C H3C1 O6B 2_665 0.99 2.64 3.300(4) 125
    C22D H22K O6A 2_556 0.98 2.55 3.400(3) 146
    C2B H2B2 O6D 1_554 0.99 2.62 3.423(4) 139
    C22B H22E O6C 2_565 0.98 2.675 3.501(4) 142
    C5B H5B O4A 1_555 1.00 2.66 3.510(3) 143
    C2D H2D2 O6C 2_566 0.99 2.67 3.573(4) 152
    C16D H16D O1B 2_665 1.00 2.61 3.591(3) 166
_shelx_hkl_file
;
 -17  -9  -8    2.43   13.98   1
 -17  -9  -7   -3.28    6.77   1
 -17  -8 -11   18.84   13.02   1
 -17  -8 -10   14.52   13.03   1
 -17  -8  -9   13.54   11.48   1
 -17  -8  -8   26.73   10.24   1
 -17  -8  -8   32.83    6.99   1
 -17  -8  -6   -0.71   11.16   1
 -17  -8  -5    7.84    9.74   1
 -17  -8  -4   15.52   10.32   1
 -17  -8  -3   29.27    7.03   1
 -17  -8  -3   -0.94   11.27   1
 -17  -8  -2   11.83   12.93   1
 -17  -7 -12    5.11   13.47   1
 -17  -7 -11   -0.07    6.69   1
 -17  -7 -11    0.94   11.21   1
 -17  -7 -10   -6.86    5.97   1
 -17  -7 -10    7.29   11.07   1
 -17  -7  -9   -2.19   12.28   1
 -17  -7  -8   -5.29   13.48   1
 -17  -7  -7   14.21   12.44   1
 -17  -7  -6   17.14   12.25   1
 -17  -7  -5   -6.81   11.90   1
 -17  -7  -4   22.00   13.13   1
 -17  -7  -3  -15.05   11.80   1
 -17  -7  -2    4.93    8.52   1
 -17  -7  -1    6.92   11.73   1
 -17  -7   0   17.98   11.96   1
 -17  -7   1   -6.35   11.79   1
 -17  -6 -12    2.59   11.08   1
 -17  -6 -11    0.83   11.19   1
 -17  -6 -10    3.57   11.42   1
 -17  -6  -9  -10.43   11.95   1
 -17  -6  -8    3.88   10.99   1
 -17  -6  -7   -3.17   10.64   1
 -17  -6  -6   16.16   10.93   1
 -17  -6  -5   18.66   10.97   1
 -17  -6  -4  -13.40   11.42   1
 -17  -6  -3   18.66   12.10   1
 -17  -6  -2    2.99   10.90   1
 -17  -6  -2    8.18    6.12   1
 -17  -6  -1   24.21   11.41   1
 -17  -6   0    4.93    7.81   1
 -17  -6   1    7.56   11.27   1
 -17  -6   2    3.76   12.38   1
 -17  -6   3  -13.03   11.48   1
 -17  -5 -12    3.39   11.30   1
 -17  -5 -11    6.71   12.02   1
 -17  -5 -10    2.53   10.94   1
 -17  -5  -9   -0.59   10.09   1
 -17  -5  -8    2.40    5.52   1
 -17  -5  -8    5.66    8.38   1
 -17  -5  -7    6.30    9.89   1
 -17  -5  -6   -8.94   10.11   1
 -17  -5  -5    2.43   10.58   1
 -17  -5  -4   20.07   10.48   1
 -17  -5  -3  -10.11    8.40   1
 -17  -5  -2    6.10   10.62   1
 -17  -5  -1    3.03   10.72   1
 -17  -5   0  -12.67   11.18   1
 -17  -5   1   17.72    9.77   1
 -17  -5   2  -12.89   11.49   1
 -17  -5   3    2.10   11.28   1
 -17  -5   4   -2.50    9.80   1
 -17  -4 -12   -0.66   11.86   1
 -17  -4 -11    6.92   11.10   1
 -17  -4 -10   12.96    9.14   1
 -17  -4  -9    7.24    9.31   1
 -17  -4  -8   14.06   10.35   1
 -17  -4  -7    9.73    9.86   1
 -17  -4  -6   16.89    9.95   1
 -17  -4  -5   14.29   10.21   1
 -17  -4  -4   16.73   10.80   1
 -17  -4  -3    8.58   16.88   1
 -17  -4  -2    5.24    5.82   1
 -17  -4  -2   16.65   12.73   1
 -17  -4  -1   12.89    7.40   1
 -17  -4   1    4.75   10.38   1
 -17  -4   1   11.02    6.18   1
 -17  -4   2    0.48    9.27   1
 -17  -4   3    6.66   10.89   1
 -17  -4   4   -7.62   10.87   1
 -17  -3 -11    7.56   10.18   1
 -17  -3 -11    4.97    6.42   1
 -17  -3 -10    4.08    6.63   1
 -17  -3 -10    7.24    8.82   1
 -17  -3  -9   32.49   10.26   1
 -17  -3  -7   15.76    9.85   1
 -17  -3  -6   16.24    9.59   1
 -17  -3  -5    2.59    8.47   1
 -17  -3  -4    2.96    6.23   1
 -17  -3  -4    6.76    8.79   1
 -17  -3  -3    8.07    9.77   1
 -17  -3  -2    6.97   19.96   1
 -17  -3  -1   11.29    9.48   1
 -17  -3  -1    4.97    5.44   1
 -17  -3   1   -4.33    9.11   1
 -17  -3   2    0.38    8.89   1
 -17  -3   3   -3.31    7.53   1
 -17  -3   4   17.98    6.36   1
 -17  -3   4    2.56    9.70   1
 -17  -3   5  -14.82   10.70   1
 -17  -2  -3   -3.84    5.96   1
 -17  -2   2   -1.90    5.66   1
 -17  -2   4   22.18    9.42   1
 -17  -2   5    2.02    9.23   1
 -17  -1  -7    0.62    5.70   1
 -17  -1   0    9.61    5.95   1
 -17   0   0    7.67    5.71   1
 -17   0   4   20.25    8.46   1
 -17   1  -3   16.40    6.08   1
 -17   1   2    0.77    5.05   1
 -16 -11 -11   -6.76   12.06   1
 -16 -11 -10    8.82   13.01   1
 -16 -11  -9  -15.21   13.81   1
 -16 -11  -8   -2.22   12.72   1
 -16 -11  -7    0.69   13.65   1
 -16 -11  -6  -13.18   13.29   1
 -16 -11  -5  -14.29   12.93   1
 -16 -11  -5   -6.81    7.36   1
 -16 -10 -14    6.71   13.68   1
 -16 -10 -13   13.99   10.40   1
 -16 -10 -12   -9.86   12.06   1
 -16 -10 -11   16.81   12.46   1
 -16 -10 -11    3.80    6.40   1
 -16 -10 -10   -1.96   11.70   1
 -16 -10 -10    7.13    5.66   1
 -16 -10  -9    2.76   10.79   1
 -16 -10  -8   24.80    9.46   1
 -16 -10  -7   -1.04    8.59   1
 -16 -10  -6   -5.90    8.89   1
 -16 -10  -5   -2.56    8.54   1
 -16 -10  -4    2.59   10.69   1
 -16 -10  -3   27.04   12.27   1
 -16 -10  -2   -2.13   12.06   1
 -16 -10  -1   11.49   12.14   1
 -16 -10  -1    7.90    6.74   1
 -16  -9 -14   -5.20   11.54   1
 -16  -9 -13   19.18   13.32   1
 -16  -9 -12   -3.46   12.09   1
 -16  -9 -11    3.13    8.18   1
 -16  -9 -10   -1.35   11.14   1
 -16  -9  -9    3.03   11.97   1
 -16  -9  -9    8.58    5.63   1
 -16  -9  -8   22.09   12.50   1
 -16  -9  -7    9.61   11.90   1
 -16  -9  -6   18.40   11.75   1
 -16  -9  -5    9.73   11.98   1
 -16  -9  -4    6.81   11.90   1
 -16  -9  -3    6.25   11.25   1
 -16  -9  -2   21.07    9.27   1
 -16  -9  -1    5.86    6.05   1
 -16  -9  -1    1.25   11.38   1
 -16  -9   0    6.50   12.04   1
 -16  -9   1   -0.90   11.34   1
 -16  -9   2   24.30   12.72   1
 -16  -9   2   14.29    7.03   1
 -16  -9   3   12.39   12.18   1
 -16  -9   3   10.63    9.45   1
 -16  -8 -16  -10.11   13.80   1
 -16  -8 -15    2.66    9.88   1
 -16  -8 -14  -21.62   14.04   1
 -16  -8 -13    1.74   11.48   1
 -16  -8 -12   -3.80   10.84   1
 -16  -8 -11  -16.40   12.15   1
 -16  -8 -10  -15.29   11.42   1
 -16  -8  -9    7.08    5.11   1
 -16  -8  -9   10.24   10.62   1
 -16  -8  -8    7.29    8.15   1
 -16  -8  -7   14.52    8.61   1
 -16  -8  -6    9.80    8.33   1
 -16  -8  -5    2.28    5.65   1
 -16  -8  -5    7.95    8.29   1
 -16  -8  -4   -3.31    9.76   1
 -16  -8  -3   -0.85   10.60   1
 -16  -8  -2   11.22   11.39   1
 -16  -8  -1  -15.44   11.08   1
 -16  -8   0   -5.57    8.92   1
 -16  -8   1  -12.60   11.57   1
 -16  -8   2   -4.71   11.63   1
 -16  -8   3    0.62   10.05   1
 -16  -8   4    8.76   11.90   1
 -16  -8   5   -0.35   10.66   1
 -16  -8   5  -15.60    9.64   1
 -16  -7 -16    7.02   14.20   1
 -16  -7 -16   11.90    7.87   1
 -16  -7 -15   -1.77   12.71   1
 -16  -7 -14   -5.86   12.00   1
 -16  -7 -13    0.38   12.15   1
 -16  -7 -12   -8.35   11.68   1
 -16  -7 -11    7.62    9.60   1
 -16  -7 -10    9.86   10.30   1
 -16  -7  -9   -5.11    5.92   1
 -16  -7  -9  -23.33   11.59   1
 -16  -7  -8   11.70   10.81   1
 -16  -7  -7   11.83   11.15   1
 -16  -7  -6   18.49   11.35   1
 -16  -7  -5    6.81   10.96   1
 -16  -7  -5    6.71    5.28   1
 -16  -7  -4   -1.46   10.43   1
 -16  -7  -3   -8.29   10.89   1
 -16  -7  -2   -1.37    5.12   1
 -16  -7  -2   -7.78   10.38   1
 -16  -7  -1    8.64    9.41   1
 -16  -7   0    3.84   10.94   1
 -16  -7   1   -0.15   11.22   1
 -16  -7   2    6.30    9.39   1
 -16  -7   3   13.84   11.76   1
 -16  -7   4   13.99    9.35   1
 -16  -7   4    8.47    8.21   1
 -16  -7   5   24.80   12.65   1
 -16  -7   6   20.52    8.34   1
 -16  -7   6  -11.70   10.05   1
 -16  -6 -16   -8.12    8.04   1
 -16  -6 -16   -5.43   11.70   1
 -16  -6 -15   -6.10   12.20   1
 -16  -6 -15    2.19    5.89   1
 -16  -6 -14    5.95   11.76   1
 -16  -6 -14   -5.15    6.40   1
 -16  -6 -13    3.39    6.48   1
 -16  -6 -13  -11.70   11.49   1
 -16  -6 -12    2.43    8.61   1
 -16  -6 -12   10.05    6.59   1
 -16  -6 -11    2.43    5.12   1
 -16  -6 -11   -2.40   10.69   1
 -16  -6 -10  -11.63   10.50   1
 -16  -6  -9    9.92    9.89   1
 -16  -6  -8   19.18    8.67   1
 -16  -6  -7   -0.11    7.16   1
 -16  -6  -6   14.67    8.81   1
 -16  -6  -6    4.41    4.83   1
 -16  -6  -5   -2.16    7.53   1
 -16  -6  -4    7.67    7.59   1
 -16  -6  -3   22.09    6.11   1
 -16  -6  -3   24.40    9.78   1
 -16  -6  -2    8.88    9.83   1
 -16  -6  -1   18.75   10.22   1
 -16  -6   0   -4.16    5.22   1
 -16  -6   0    9.06    9.81   1
 -16  -6   1   14.82    9.55   1
 -16  -6   2   16.56   10.66   1
 -16  -6   3    2.62    8.81   1
 -16  -6   4   18.15   11.42   1
 -16  -6   4    4.58    7.66   1
 -16  -6   5    3.50   10.02   1
 -16  -6   6   -0.32   11.01   1
 -16  -6   6    1.85    8.30   1
 -16  -6   7   -6.10   10.67   1
 -16  -6   7    7.95    6.82   1
 -16  -5 -16   -5.24   11.54   1
 -16  -5 -15   10.50   10.43   1
 -16  -5 -13    5.71    9.80   1
 -16  -5 -12   -3.20   10.35   1
 -16  -5 -11    3.92    9.74   1
 -16  -5 -10   -4.80    8.45   1
 -16  -5  -9   -1.30    9.48   1
 -16  -5  -8   10.76   10.36   1
 -16  -5  -7    7.08    9.95   1
 -16  -5  -7   -0.26    4.91   1
 -16  -5  -6  -24.30   10.35   1
 -16  -5  -5    0.15    9.31   1
 -16  -5  -4   18.40   10.73   1
 -16  -5  -3    5.34    9.56   1
 -16  -5  -2    3.06    8.96   1
 -16  -5  -1    4.62    6.62   1
 -16  -5   0   20.43    9.94   1
 -16  -5   1    7.73   10.06   1
 -16  -5   2  -17.31    9.24   1
 -16  -5   3    5.71    9.99   1
 -16  -5   4    5.62   10.10   1
 -16  -5   5   -0.28   10.45   1
 -16  -5   5    1.96    7.78   1
 -16  -5   6    1.82    9.21   1
 -16  -5   7   -1.77   10.69   1
 -16  -5   8   -5.29   10.35   1
 -16  -4 -16   -2.28   10.42   1
 -16  -4 -16  -10.56    9.03   1
 -16  -4 -15   11.56    6.53   1
 -16  -4 -15   15.05   11.25   1
 -16  -4 -14   13.40    7.54   1
 -16  -4 -13    3.39   10.67   1
 -16  -4 -12   -0.10    9.13   1
 -16  -4 -11   -1.37    8.63   1
 -16  -4 -10    7.95    6.37   1
 -16  -4 -10    8.64    9.23   1
 -16  -4  -9    2.50    8.72   1
 -16  -4  -9   15.52    5.67   1
 -16  -4  -8   11.90    8.49   1
 -16  -4  -7   -3.84    7.06   1
 -16  -4  -6   12.25    6.23   1
 -16  -4  -5   14.14    6.62   1
 -16  -4  -5    2.76    4.68   1
 -16  -4  -4    1.19    5.93   1
 -16  -4  -3   13.47    8.22   1
 -16  -4  -2   18.32    9.07   1
 -16  -4  -1   19.45    8.82   1
 -16  -4   0   19.27    5.88   1
 -16  -4   0    0.64    8.35   1
 -16  -4   1    6.81    6.52   1
 -16  -4   2    0.76    9.31   1
 -16  -4   3   -4.45    9.07   1
 -16  -4   4   26.01   10.51   1
 -16  -4   5    1.90    8.14   1
 -16  -4   5   -2.59    9.92   1
 -16  -4   6   -3.35    7.94   1
 -16  -4   6  -11.70   10.47   1
 -16  -4   7   11.09    8.39   1
 -16  -4   7   11.49    9.63   1
 -16  -4   8   44.36   12.25   1
 -16  -4   8    3.13    8.53   1
 -16  -4   9   -8.07   11.64   1
 -16  -3 -15   10.43   10.27   1
 -16  -3 -14    7.73    9.45   1
 -16  -3 -13    1.46    9.32   1
 -16  -3 -12   12.46    8.75   1
 -16  -3 -11   25.81    9.86   1
 -16  -3 -10    1.96    8.26   1
 -16  -3  -9    4.20    6.40   1
 -16  -3  -7   18.66    5.70   1
 -16  -3  -1   -2.59    6.18   1
 -16  -3  -1    5.71    4.92   1
 -16  -3   0    4.93    8.66   1
 -16  -3   1   12.11    8.42   1
 -16  -3   1    6.86    5.19   1
 -16  -3   3    5.66    9.00   1
 -16  -3   3    8.29    6.97   1
 -16  -3   4   -6.00    7.64   1
 -16  -3   4    3.13    8.53   1
 -16  -3   5    3.50    5.72   1
 -16  -3   5   -2.37    8.19   1
 -16  -3   6    8.07    8.07   1
 -16  -3   6   26.83    9.84   1
 -16  -3   7    3.84    9.33   1
 -16  -3   7   10.24    6.27   1
 -16  -3   8   13.99    8.90   1
 -16  -3   8   -1.44    7.18   1
 -16  -3   9   -3.42    7.55   1
 -16  -3   9   10.82   11.32   1
 -16  -2 -15    2.07    9.04   1
 -16  -2 -15    8.53    9.05   1
 -16  -2 -14   11.02    8.57   1
 -16  -2 -13   -0.44    7.74   1
 -16  -2 -12   11.42    7.77   1
 -16  -2   2   17.89    7.36   1
 -16  -2   3    5.02    7.44   1
 -16  -2   4   -0.59    6.59   1
 -16  -2   5   -0.17    7.27   1
 -16  -2   6   11.42    8.04   1
 -16  -2   6    7.13    8.76   1
 -16  -2   7   19.89    7.76   1
 -16  -2   7   16.97    8.24   1
 -16  -2   8   24.40    8.79   1
 -16  -2   8   16.16    9.65   1
 -16  -2   9   -2.13    9.08   1
 -16  -2   9   -1.80    6.14   1
 -16  -1 -12    8.18    7.84   1
 -16  -1 -11   11.76    7.20   1
 -16  -1 -10   -4.33    6.91   1
 -16  -1  -2   -2.19    5.00   1
 -16  -1   1    3.20    6.73   1
 -16  -1   2   19.36    5.90   1
 -16  -1   3   -4.45    6.96   1
 -16  -1   4    5.15    4.99   1
 -16  -1   5   -3.57    7.30   1
 -16  -1   6    2.86    7.10   1
 -16  -1   7    4.88    7.69   1
 -16  -1   9   -5.86    6.24   1
 -16   0 -12   -4.71    8.33   1
 -16   0 -11   -2.59    7.47   1
 -16   0 -10    6.60    7.14   1
 -16   0  -9   12.53    7.58   1
 -16   0   1    9.86    7.10   1
 -16   0   2    4.75    6.32   1
 -16   0   3   -1.28    6.92   1
 -16   0   4   -1.46    5.18   1
 -16   0   5   -0.44    7.31   1
 -16   0   6   -5.38    7.19   1
 -16   0   7   -0.98    7.11   1
 -16   0   8    2.43    7.43   1
 -16   1 -11    4.49    8.48   1
 -16   1 -10  -14.36    8.34   1
 -16   1   1   -0.83    7.06   1
 -16   1   2   -9.06    6.56   1
 -16   1   3   -3.76    6.98   1
 -16   1   4   45.83    7.18   1
 -16   1   5   -7.24    7.05   1
 -16   1   6   -4.75    7.15   1
 -16   1   7   20.70    7.46   1
 -16   1   8    7.45    7.70   1
 -16   2  -9   -7.45    8.24   1
 -16   2  -5    2.79    5.71   1
 -16   2  -2    0.48    4.90   1
 -16   2   1   -3.13    6.94   1
 -16   2   2   -2.62    5.18   1
 -16   2   3   10.30    7.06   1
 -16   2   4   17.81    7.34   1
 -16   2   5   -2.72    7.03   1
 -16   2   6   -6.20    7.32   1
 -16   2   7    0.69    6.74   1
 -16   3  -7    9.06    6.26   1
 -16   3   1   -2.16    7.11   1
 -16   3   2   16.00    7.52   1
 -16   3   3    0.76    6.72   1
 -16   3   4  -13.10    7.24   1
 -16   3   5   21.53    7.42   1
 -16   3   6   16.32    7.76   1
 -16   4   1    0.90    6.29   1
 -16   4   2  -20.34    7.76   1
 -15 -13 -10   -0.90    7.11   1
 -15 -13 -10   -0.02   10.22   1
 -15 -13  -9    1.21    9.70   1
 -15 -13  -9   -1.30    6.95   1
 -15 -12 -14    2.25    6.30   1
 -15 -12 -14    8.88   23.78   1
 -15 -12 -13   -0.11    5.81   1
 -15 -12 -13    8.24   13.26   1
 -15 -12 -12   -3.53    6.39   1
 -15 -12 -11   -9.55   11.56   1
 -15 -12 -10   17.81   13.00   1
 -15 -12  -9    7.78   13.22   1
 -15 -12  -7   10.69   12.88   1
 -15 -12  -6   11.09   12.19   1
 -15 -12  -5    6.35   12.20   1
 -15 -12  -4   11.83   12.45   1
 -15 -12  -2    4.20    8.36   1
 -15 -12  -2    0.32    6.90   1
 -15 -12  -1    7.40   12.08   1
 -15 -12   0    8.88    9.36   1
 -15 -11 -16  -13.18   12.63   1
 -15 -11 -15  -29.48   13.14   1
 -15 -11 -14  -15.60   12.88   1
 -15 -11 -13    6.00   10.54   1
 -15 -11 -12   -4.41   16.63   1
 -15 -11 -11    9.92   11.72   1
 -15 -11 -10  -23.14   11.83   1
 -15 -11  -9   -1.51    8.71   1
 -15 -11  -9    7.95    6.09   1
 -15 -11  -8   -5.95    8.39   1
 -15 -11  -7    3.20    8.91   1
 -15 -11  -6   -9.42    9.15   1
 -15 -11  -5   -9.55    8.53   1
 -15 -11  -5    7.67    6.09   1
 -15 -11  -4   -4.67   10.11   1
 -15 -11  -3    2.07   11.06   1
 -15 -11  -1   11.49   11.53   1
 -15 -11   0    1.04    8.00   1
 -15 -11   1  -10.76   12.33   1
 -15 -11   1  -10.96    8.34   1
 -15 -11   2   -2.92   11.25   1
 -15 -11   2    7.24    7.21   1
 -15 -11   3   25.81   12.50   1
 -15 -10 -17   62.25   14.83   1
 -15 -10 -16   22.94   12.65   1
 -15 -10 -15   -5.95   11.52   1
 -15 -10 -14   16.00   11.12   1
 -15 -10 -13    8.29   12.04   1
 -15 -10 -12    7.08   10.75   1
 -15 -10 -12    4.37    5.64   1
 -15 -10 -11   10.63   10.17   1
 -15 -10 -10   13.47   11.52   1
 -15 -10  -9   38.44   13.89   1
 -15 -10  -8   22.47   11.66   1
 -15 -10  -7   17.81   11.23   1
 -15 -10  -6   -8.01   11.38   1
 -15 -10  -5    8.24   11.94   1
 -15 -10  -4   20.52   11.96   1
 -15 -10  -3   24.90   11.58   1
 -15 -10  -2   12.89    9.19   1
 -15 -10  -1    2.56    5.31   1
 -15 -10  -1    0.62    9.83   1
 -15 -10   0  -10.50   11.47   1
 -15 -10   1   -0.31   10.38   1
 -15 -10   2    0.58   10.66   1
 -15 -10   2   -2.28    6.22   1
 -15 -10   3   -0.66   11.36   1
 -15 -10   4   -2.69   10.92   1
 -15 -10   4   11.29    9.00   1
 -15 -10   5    1.54   12.60   1
 -15  -9 -18  -31.92   13.56   1
 -15  -9 -17  -26.52   11.02   1
 -15  -9 -16   11.16   12.56   1
 -15  -9 -15   18.40   11.33   1
 -15  -9 -14    6.92   11.57   1
 -15  -9 -13  -12.67    8.69   1
 -15  -9 -12    7.78   11.16   1
 -15  -9 -11  -11.36   10.92   1
 -15  -9 -10    5.52    9.73   1
 -15  -9  -9   -2.25    7.74   1
 -15  -9  -8    5.52   10.39   1
 -15  -9  -7    8.70   10.62   1
 -15  -9  -6   -5.62   10.38   1
 -15  -9  -5    3.57    9.71   1
 -15  -9  -4   -3.57    8.28   1
 -15  -9  -3   -3.06    8.51   1
 -15  -9  -2   -2.19   10.12   1
 -15  -9  -1    6.71   10.88   1
 -15  -9   0    2.66   10.24   1
 -15  -9   1    6.55   10.29   1
 -15  -9   2    8.47    6.11   1
 -15  -9   2    6.20   11.16   1
 -15  -9   3   12.89    8.11   1
 -15  -9   3   -2.19    8.08   1
 -15  -9   4    0.92   10.56   1
 -15  -9   5   25.91    9.26   1
 -15  -9   6    4.16   11.46   1
 -15  -9   7   -2.76   11.99   1
 -15  -8 -19    5.86   11.23   1
 -15  -8 -19    6.71    7.93   1
 -15  -8 -17   25.20   13.65   1
 -15  -8 -17   -7.45    7.70   1
 -15  -8 -16   -8.88   10.61   1
 -15  -8 -15  -18.84   12.07   1
 -15  -8 -14  -16.00   10.72   1
 -15  -8 -13    8.07   10.68   1
 -15  -8 -12    4.84    9.06   1
 -15  -8 -11    2.10    9.80   1
 -15  -8 -10   -9.30    5.79   1
 -15  -8 -10  -10.05   10.59   1
 -15  -8  -9  -10.05   10.21   1
 -15  -8  -8   13.10   10.72   1
 -15  -8  -7   43.82   11.12   1
 -15  -8  -6   17.81    5.40   1
 -15  -8  -6   -0.90    9.10   1
 -15  -8  -5   12.32   10.04   1
 -15  -8  -4   33.76   11.39   1
 -15  -8  -3   13.76    5.71   1
 -15  -8  -3   15.92   10.69   1
 -15  -8  -2   20.88   10.97   1
 -15  -8  -1   24.80   10.16   1
 -15  -8   0    3.28    9.67   1
 -15  -8   1   15.92   10.77   1
 -15  -8   2   -1.39    9.27   1
 -15  -8   3   12.74   10.85   1
 -15  -8   4   10.63    6.39   1
 -15  -8   4    0.00    1.00   1
 -15  -8   5   10.56   11.05   1
 -15  -8   6   -8.41    8.58   1
 -15  -8   6   12.82    9.81   1
 -15  -8   7    7.90   11.52   1
 -15  -8   8   11.76   11.66   1
 -15  -7 -19   12.60    7.53   1
 -15  -7 -19    0.88   12.37   1
 -15  -7 -18   11.76    8.30   1
 -15  -7 -18  -14.75   12.36   1
 -15  -7 -17   -2.72   10.46   1
 -15  -7 -16    0.01   10.99   1
 -15  -7 -15    4.67   11.36   1
 -15  -7 -14    3.17   11.04   1
 -15  -7 -13    4.62    9.29   1
 -15  -7 -12   -2.46    9.70   1
 -15  -7 -11    4.45    9.41   1
 -15  -7 -10    4.33    8.49   1
 -15  -7  -9   -4.67    5.31   1
 -15  -7  -9   -1.14    9.50   1
 -15  -7  -8    9.86    9.61   1
 -15  -7  -7    9.86   10.17   1
 -15  -7  -6   -2.56    4.58   1
 -15  -7  -6    4.37    9.91   1
 -15  -7  -5    1.72    9.56   1
 -15  -7  -4    3.06   10.01   1
 -15  -7  -3   -9.06   10.05   1
 -15  -7  -2    7.13    8.86   1
 -15  -7  -1    4.93    9.10   1
 -15  -7   0   13.84   10.79   1
 -15  -7   1    2.99    9.58   1
 -15  -7   2    0.46    8.99   1
 -15  -7   3   -4.97    9.63   1
 -15  -7   4    0.59    7.93   1
 -15  -7   5    4.04    7.92   1
 -15  -7   5    0.20   10.15   1
 -15  -7   6   -9.55    7.35   1
 -15  -7   6   -2.92   10.53   1
 -15  -7   7   -3.57   10.66   1
 -15  -7   7    8.88    8.52   1
 -15  -7   8    2.25    6.51   1
 -15  -7   8    0.94   11.48   1
 -15  -7   9    9.30   12.44   1
 -15  -6 -19   10.43   11.31   1
 -15  -6 -19   -8.53    8.18   1
 -15  -6 -18   -6.66    6.24   1
 -15  -6 -18   -2.92   11.39   1
 -15  -6 -17    8.12    7.69   1
 -15  -6 -17   -8.88   11.80   1
 -15  -6 -16   -2.76    9.66   1
 -15  -6 -16   -3.72    7.41   1
 -15  -6 -15   11.56   10.88   1
 -15  -6 -14    4.24   10.30   1
 -15  -6 -13  -19.45   10.85   1
 -15  -6 -12   -7.73    8.40   1
 -15  -6 -11    4.97    9.28   1
 -15  -6 -10    3.24    9.40   1
 -15  -6  -9   -3.96    8.12   1
 -15  -6  -8   11.09    7.33   1
 -15  -6  -7    4.62    8.43   1
 -15  -6  -6   17.72    9.43   1
 -15  -6  -5    4.62    8.64   1
 -15  -6  -4  -10.30    8.35   1
 -15  -6  -3    1.56    6.68   1
 -15  -6  -2   39.69   10.46   1
 -15  -6  -1    5.86    9.58   1
 -15  -6   0   -3.96    9.31   1
 -15  -6   1    0.41    6.41   1
 -15  -6   1   -0.92    4.93   1
 -15  -6   2    4.41    9.20   1
 -15  -6   3   19.10    9.09   1
 -15  -6   3    4.00    5.28   1
 -15  -6   4    8.41    9.74   1
 -15  -6   5    4.75    9.20   1
 -15  -6   5   16.73    6.30   1
 -15  -6   6   -3.24    7.99   1
 -15  -6   6   16.65   11.26   1
 -15  -6   7   13.18    9.73   1
 -15  -6   8   12.11   10.79   1
 -15  -6   9    7.90    7.36   1
 -15  -6  10   -4.16   11.79   1
 -15  -5 -19   13.40    8.49   1
 -15  -5 -18    7.40    8.27   1
 -15  -5 -18  -18.40   10.64   1
 -15  -5 -17   -2.13    9.40   1
 -15  -5 -16    7.73    5.56   1
 -15  -5 -16   17.89   11.17   1
 -15  -5 -15    5.86    9.92   1
 -15  -5 -15   -2.37    7.11   1
 -15  -5 -14    8.47    9.66   1
 -15  -5 -13  -19.89   10.08   1
 -15  -5 -12    7.62    9.49   1
 -15  -5 -12   -2.72    6.37   1
 -15  -5 -11    3.46    6.55   1
 -15  -5 -11    2.46    4.87   1
 -15  -5 -10   -3.80    8.81   1
 -15  -5  -9    2.89    8.60   1
 -15  -5  -8   -6.92    9.05   1
 -15  -5  -7   -3.10    8.34   1
 -15  -5  -6  -17.22    8.47   1
 -15  -5  -5    4.41    8.15   1
 -15  -5  -4    1.06    4.68   1
 -15  -5  -4    9.92    8.57   1
 -15  -5  -3    9.61    8.93   1
 -15  -5  -2   -2.89    9.11   1
 -15  -5  -1   -4.97    9.37   1
 -15  -5   0    3.88    6.66   1
 -15  -5   0    3.31    5.71   1
 -15  -5   1    7.67    6.87   1
 -15  -5   1    5.29    8.92   1
 -15  -5   2    4.45    6.29   1
 -15  -5   2    2.37    9.24   1
 -15  -5   3  -12.18    8.31   1
 -15  -5   3    5.11    6.87   1
 -15  -5   4  -11.02    6.24   1
 -15  -5   4    0.59    9.01   1
 -15  -5   5   -8.88    8.82   1
 -15  -5   5   14.98    7.74   1
 -15  -5   6   29.92   10.28   1
 -15  -5   6   -2.99    5.40   1
 -15  -5   7    1.00   10.06   1
 -15  -5   7    3.72    8.30   1
 -15  -5   8   -2.31    7.08   1
 -15  -5   8    4.28    6.17   1
 -15  -5   9    8.29    8.41   1
 -15  -5  10  -10.05   12.55   1
 -15  -5  11    4.75   12.25   1
 -15  -4 -19    8.53    8.94   1
 -15  -4 -18   30.36    7.93   1
 -15  -4 -18    2.34   10.99   1
 -15  -4 -17   11.22    8.31   1
 -15  -4 -17   -4.33   10.61   1
 -15  -4 -16    2.96    7.46   1
 -15  -4 -16   14.59    9.40   1
 -15  -4 -15   -9.86    9.67   1
 -15  -4 -14   -5.71    9.51   1
 -15  -4 -14    5.71    7.41   1
 -15  -4 -13   -1.54    8.58   1
 -15  -4 -12  -15.29    8.13   1
 -15  -4 -11   -5.76    7.92   1
 -15  -4 -10    1.02    7.09   1
 -15  -4  -9    0.49    6.64   1
 -15  -4  -7   -0.20    7.72   1
 -15  -4  -6    1.44    7.68   1
 -15  -4  -5    3.03    7.41   1
 -15  -4  -3  -13.40    7.83   1
 -15  -4  -2    3.46    7.22   1
 -15  -4  -1    5.62    5.74   1
 -15  -4  -1    4.62    6.58   1
 -15  -4   0    9.73    8.05   1
 -15  -4   1    0.76    8.11   1
 -15  -4   1    1.04    6.59   1
 -15  -4   2    4.24    6.96   1
 -15  -4   2   16.73    6.63   1
 -15  -4   3   -4.45    8.95   1
 -15  -4   3   -4.12    6.66   1
 -15  -4   4    5.24    8.15   1
 -15  -4   4   -3.65    7.14   1
 -15  -4   5   -0.96    8.88   1
 -15  -4   5    3.72    5.33   1
 -15  -4   6    3.96    7.40   1
 -15  -4   6   18.32    7.70   1
 -15  -4   7   -0.01    9.14   1
 -15  -4   7   -6.81    6.84   1
 -15  -4   8   -2.92    8.17   1
 -15  -4   8    3.84    9.53   1
 -15  -4   9   17.47    8.53   1
 -15  -4   9   12.11    7.52   1
 -15  -4  10   -4.84    8.58   1
 -15  -4  10    2.89   10.61   1
 -15  -4  11   -5.20   11.26   1
 -15  -4  12   -6.30   11.40   1
 -15  -3 -18   13.91    9.92   1
 -15  -3 -18   13.99    8.75   1
 -15  -3 -17    3.65    9.32   1
 -15  -3 -17    6.50    8.67   1
 -15  -3 -16    9.12    9.48   1
 -15  -3 -15   -3.06    8.33   1
 -15  -3 -15   12.18    6.42   1
 -15  -3 -14    9.73    7.24   1
 -15  -3 -14    9.92    8.82   1
 -15  -3 -13   -0.07    7.81   1
 -15  -3 -12   -0.81    7.88   1
 -15  -3 -10   18.15    6.30   1
 -15  -3  -9    3.69    5.99   1
 -15  -3  -1  -13.40    6.22   1
 -15  -3   0    3.50    6.40   1
 -15  -3   1   -0.48    5.33   1
 -15  -3   1    8.47    6.75   1
 -15  -3   2   10.05    6.72   1
 -15  -3   2    1.06    7.29   1
 -15  -3   3    0.49    7.78   1
 -15  -3   3    1.21    6.36   1
 -15  -3   4    4.54    7.33   1
 -15  -3   4   -4.33    5.49   1
 -15  -3   5   -0.35    7.56   1
 -15  -3   5   -1.64    6.50   1
 -15  -3   6    6.76    6.60   1
 -15  -3   6    3.50    7.55   1
 -15  -3   7   13.91    7.91   1
 -15  -3   7    3.03    7.34   1
 -15  -3   8    9.55    7.91   1
 -15  -3   8   -1.54    8.83   1
 -15  -3   9    8.07    9.77   1
 -15  -3   9  -11.09    6.33   1
 -15  -3  10    9.42    8.53   1
 -15  -3  10    2.69    7.97   1
 -15  -3  11   11.70    8.14   1
 -15  -3  12   11.02   10.82   1
 -15  -2 -17   -6.60    8.64   1
 -15  -2 -17    9.49    8.38   1
 -15  -2 -16   -1.49    6.30   1
 -15  -2 -16  -10.43    8.59   1
 -15  -2 -15    9.00    8.34   1
 -15  -2  -8    1.10    5.92   1
 -15  -2  -1  -13.32    6.79   1
 -15  -2   0   -3.96    6.77   1
 -15  -2   1    2.40    6.39   1
 -15  -2   2    5.06    6.43   1
 -15  -2   3   -7.40    4.79   1
 -15  -2   4    8.41    6.73   1
 -15  -2   5    6.00    6.76   1
 -15  -2   6   -4.08    6.71   1
 -15  -2   7    4.08    7.35   1
 -15  -2   7   13.18    7.70   1
 -15  -2   8   14.67    7.43   1
 -15  -2   8   11.22    7.64   1
 -15  -2   9    4.00    7.56   1
 -15  -2   9   -1.17    8.21   1
 -15  -2  10   -7.62    8.28   1
 -15  -2  10    4.08    8.69   1
 -15  -2  11   19.98    6.62   1
 -15  -2  11   26.52   10.20   1
 -15  -2  12    0.18    8.04   1
 -15  -2  12    6.05    8.51   1
 -15  -1 -17    6.05    9.05   1
 -15  -1 -16    5.20    7.43   1
 -15  -1 -15    7.45    8.03   1
 -15  -1 -13   -7.95    7.39   1
 -15  -1 -12   12.18    7.75   1
 -15  -1  -1    3.84    6.51   1
 -15  -1   0    2.19    5.68   1
 -15  -1   1   -5.38    6.45   1
 -15  -1   2    2.19    5.36   1
 -15  -1   3    7.67    6.43   1
 -15  -1   4   -0.36    6.56   1
 -15  -1   5    8.18    5.26   1
 -15  -1   6    7.67    6.81   1
 -15  -1   7   -1.69    7.07   1
 -15  -1   8   -0.42    4.98   1
 -15  -1   9    4.12    7.55   1
 -15  -1  10    4.62    7.35   1
 -15  -1  11    4.80    6.13   1
 -15  -1  11    5.38    9.65   1
 -15  -1  12    3.24    9.04   1
 -15  -1  12    5.62    7.96   1
 -15  -1  13    7.67    9.86   1
 -15   0 -16    0.49    6.65   1
 -15   0 -15    8.58   11.13   1
 -15   0 -14    0.26    7.98   1
 -15   0 -13    7.78    8.15   1
 -15   0 -12   10.76    8.00   1
 -15   0 -11   -0.01    7.21   1
 -15   0  -6    8.35    5.55   1
 -15   0  -3   -6.66    4.85   1
 -15   0  -1    5.15    5.18   1
 -15   0   0   12.32    6.74   1
 -15   0   1    4.37    6.23   1
 -15   0   2   10.05    6.02   1
 -15   0   3   19.71    6.75   1
 -15   0   4   10.96    6.69   1
 -15   0   5    7.73    6.62   1
 -15   0   6   -2.31    6.69   1
 -15   0   7   29.48    7.82   1
 -15   0   8    9.55    5.62   1
 -15   0   9    0.50    7.06   1
 -15   0  10   -8.88    7.81   1
 -15   0  11    8.07    7.04   1
 -15   0  12    5.95    8.00   1
 -15   1 -14   16.24    9.35   1
 -15   1 -13   10.37    8.50   1
 -15   1 -11    5.15    7.99   1
 -15   1 -10    3.39    7.51   1
 -15   1  -6    1.93    6.14   1
 -15   1  -3   10.76    5.31   1
 -15   1  -1   -3.24    5.26   1
 -15   1   0   20.98    6.96   1
 -15   1   1  -13.69    6.22   1
 -15   1   2   -1.99    6.15   1
 -15   1   3   -1.61    6.20   1
 -15   1   4   -5.20    5.97   1
 -15   1   5    7.34    6.34   1
 -15   1   6    0.62    6.57   1
 -15   1   7   10.76    6.76   1
 -15   1   8    7.18    5.31   1
 -15   1   9   -5.20    6.84   1
 -15   1  10  -15.76    7.54   1
 -15   1  11   14.21    7.99   1
 -15   1  12    7.78    6.53   1
 -15   2 -13   24.01    9.02   1
 -15   2 -12   10.43    8.27   1
 -15   2 -11   -0.13    8.01   1
 -15   2 -10  -15.21    8.27   1
 -15   2  -9    8.29    7.66   1
 -15   2  -7   12.60    7.38   1
 -15   2  -6    6.40    5.46   1
 -15   2  -3    0.18    4.66   1
 -15   2  -1    8.41    5.10   1
 -15   2   0   -3.46    6.55   1
 -15   2   1   -2.31    5.96   1
 -15   2   2    6.35    6.10   1
 -15   2   3   -0.86    5.99   1
 -15   2   4   12.74    6.07   1
 -15   2   5   18.92    5.74   1
 -15   2   6   -6.20    6.47   1
 -15   2   7   -2.19    6.60   1
 -15   2   8    2.53    6.52   1
 -15   2   9   -0.04    5.36   1
 -15   2  10   46.92    8.49   1
 -15   2  11    5.02    7.53   1
 -15   2  12   -1.49    8.05   1
 -15   3 -11   18.06    7.99   1
 -15   3 -10   -3.88    7.72   1
 -15   3  -8    8.01    6.91   1
 -15   3  -7   22.00    6.47   1
 -15   3  -1    9.00    5.94   1
 -15   3   0    8.64    6.41   1
 -15   3   1    7.08    6.28   1
 -15   3   2   18.58    5.78   1
 -15   3   3    1.12    6.13   1
 -15   3   4    2.19    6.07   1
 -15   3   5    7.84    6.10   1
 -15   3   6    7.78    6.03   1
 -15   3   7  -10.30    6.68   1
 -15   3   8   -9.80    7.01   1
 -15   3   9    2.86    6.86   1
 -15   3  10    8.82    7.19   1
 -15   3  11   -4.12    6.62   1
 -15   4  -9   15.44    8.96   1
 -15   4  -8    3.88    8.31   1
 -15   4  -7   12.74    8.00   1
 -15   4  -6  -15.05    7.84   1
 -15   4  -4    0.17    6.51   1
 -15   4   0    6.20    5.48   1
 -15   4   1   25.81    7.21   1
 -15   4   2   -6.71    6.42   1
 -15   4   3   -2.19    5.45   1
 -15   4   4   -0.72    6.12   1
 -15   4   5   -2.16    6.50   1
 -15   4   6   21.72    7.27   1
 -15   4   7    2.50    5.75   1
 -15   4   8    1.46    6.12   1
 -15   4   9   24.90    7.88   1
 -15   4  10    4.58    7.23   1
 -15   5  -3   12.67    5.77   1
 -15   5  -1    8.07    6.36   1
 -15   5   0   -2.31    6.48   1
 -15   5   1    2.82    5.31   1
 -15   5   2    7.90    6.63   1
 -15   5   3   -7.08    6.33   1
 -15   5   4    6.92    6.36   1
 -15   5   5    3.42    5.81   1
 -15   5   6    8.94    7.06   1
 -15   5   7   -0.19    7.14   1
 -15   5   8   -6.66    7.02   1
 -15   6  -2   -2.40    5.92   1
 -15   6   0   18.06    6.29   1
 -15   6   1    5.86    6.78   1
 -15   6   2    6.35    6.85   1
 -15   6   3   10.69    6.15   1
 -15   6   4    4.67    7.00   1
 -14 -14 -12   -7.08   11.81   1
 -14 -14 -12    0.76   10.82   1
 -14 -14 -11    6.25   10.60   1
 -14 -14 -11    2.16   12.08   1
 -14 -14 -10   -1.93    6.73   1
 -14 -14 -10   -6.86   12.84   1
 -14 -14 -10   -2.92    9.44   1
 -14 -14  -9    0.85   11.43   1
 -14 -14  -9    7.34    6.88   1
 -14 -14  -8    7.56   11.94   1
 -14 -14  -7   -4.97   12.00   1
 -14 -13 -16   22.85   12.33   1
 -14 -13 -15   14.21   27.90   1
 -14 -13 -14    3.31    8.59   1
 -14 -13 -13   24.80   12.65   1
 -14 -13 -12  -11.76   12.01   1
 -14 -13 -11   10.24   10.62   1
 -14 -13 -10    5.15    6.13   1
 -14 -13 -10  -10.69    9.48   1
 -14 -13  -9   -6.81   10.65   1
 -14 -13  -8    7.67   10.64   1
 -14 -13  -7   15.37   11.60   1
 -14 -13  -6   12.89   11.49   1
 -14 -13  -6    7.13    7.10   1
 -14 -13  -5   -6.15    7.39   1
 -14 -13  -5   -3.88   10.72   1
 -14 -13  -4   12.89    7.97   1
 -14 -13  -4   10.56    8.90   1
 -14 -13  -3   13.54   10.45   1
 -14 -13  -3    1.21    8.36   1
 -14 -13  -2   18.06   12.07   1
 -14 -13  -1    3.28   11.37   1
 -14 -13   0    4.28   10.81   1
 -14 -12 -18  -15.68   12.75   1
 -14 -12 -17   -6.66   11.09   1
 -14 -12 -16    7.18   12.33   1
 -14 -12 -15    3.20    8.95   1
 -14 -12 -14   49.42   13.36   1
 -14 -12 -13    4.67   11.28   1
 -14 -12 -11    9.55   10.88   1
 -14 -12 -11    0.30    5.68   1
 -14 -12 -10   -7.90   11.46   1
 -14 -12  -9   -4.08   10.79   1
 -14 -12  -8   12.96   10.94   1
 -14 -12  -7    1.46    5.86   1
 -14 -12  -7   -5.24   10.81   1
 -14 -12  -5   12.67   11.18   1
 -14 -12  -4   11.56   11.36   1
 -14 -12  -3    5.38   11.09   1
 -14 -12  -2   26.32   11.59   1
 -14 -12  -1   -3.28    7.75   1
 -14 -12   0   -2.50    7.02   1
 -14 -12   0    9.06   11.02   1
 -14 -12   1   -9.86   11.24   1
 -14 -12   2   -7.73   10.68   1
 -14 -12   3   -0.88   11.83   1
 -14 -11 -19  -10.05   11.10   1
 -14 -11 -18    9.36   12.42   1
 -14 -11 -17   -3.88   11.50   1
 -14 -11 -16   19.27   11.24   1
 -14 -11 -15   10.96   11.19   1
 -14 -11 -14  -28.09   11.02   1
 -14 -11 -13  -19.10   10.58   1
 -14 -11 -12  -10.43   10.40   1
 -14 -11 -12    3.10    5.53   1
 -14 -11 -11    3.88    9.77   1
 -14 -11 -10   -5.71    7.93   1
 -14 -11  -9   -9.80   10.52   1
 -14 -11  -8    6.40   10.68   1
 -14 -11  -8   -0.96    4.78   1
 -14 -11  -7   20.07   11.02   1
 -14 -11  -6    8.64   10.88   1
 -14 -11  -5   14.59   11.08   1
 -14 -11  -5   13.91    5.37   1
 -14 -11  -4   -8.07    9.83   1
 -14 -11  -3    4.58    7.58   1
 -14 -11  -2   -2.86    5.21   1
 -14 -11  -2  -14.36   10.31   1
 -14 -11  -1   15.44   11.08   1
 -14 -11   0    8.70    7.67   1
 -14 -11   0   10.05   11.16   1
 -14 -11   1   22.56    9.50   1
 -14 -11   1   -3.76    5.63   1
 -14 -11   2    8.41   10.61   1
 -14 -11   3    2.66    9.19   1
 -14 -11   4   10.56   11.31   1
 -14 -11   5    7.02    8.16   1
 -14 -11   6   19.80   12.19   1
 -14 -10 -20    8.58   12.19   1
 -14 -10 -20    3.17    6.62   1
 -14 -10 -19  -24.90   12.57   1
 -14 -10 -19    2.07    5.96   1
 -14 -10 -18   -9.36   10.83   1
 -14 -10 -17    4.93   11.19   1
 -14 -10 -16   14.36   11.52   1
 -14 -10 -16    7.78    6.36   1
 -14 -10 -15   23.52   10.09   1
 -14 -10 -14   21.44   11.20   1
 -14 -10 -14   -2.25    5.37   1
 -14 -10 -13  -10.56   10.27   1
 -14 -10 -12   28.94   10.11   1
 -14 -10 -11   14.44   10.49   1
 -14 -10 -10  -10.63   10.17   1
 -14 -10 -10   -1.99    5.10   1
 -14 -10  -9    8.70    9.62   1
 -14 -10  -8   11.70    8.82   1
 -14 -10  -7    5.62    7.30   1
 -14 -10  -6   14.75    7.45   1
 -14 -10  -5    6.00    7.40   1
 -14 -10  -4   14.29    9.83   1
 -14 -10  -3   19.80   10.77   1
 -14 -10  -2   -5.11   10.26   1
 -14 -10  -1    6.86    9.90   1
 -14 -10  -1    9.80    6.26   1
 -14 -10   0   16.73    8.51   1
 -14 -10   1   -2.99    9.96   1
 -14 -10   2  -11.49    9.97   1
 -14 -10   2   -7.84    7.62   1
 -14 -10   3    1.46   10.62   1
 -14 -10   3  -12.67    8.19   1
 -14 -10   4    5.86    6.39   1
 -14 -10   4   -1.88   10.52   1
 -14 -10   5    6.81   11.12   1
 -14 -10   6   -0.88    9.55   1
 -14 -10   7   -1.66   11.53   1
 -14 -10   8   -5.95   12.20   1
 -14  -9 -20    3.35    7.43   1
 -14  -9 -20  -21.62   11.25   1
 -14  -9 -19    5.57    7.41   1
 -14  -9 -19   19.71   11.63   1
 -14  -9 -18   20.79   12.31   1
 -14  -9 -17  -12.04   11.17   1
 -14  -9 -16  -13.91    9.77   1
 -14  -9 -15   11.22   10.45   1
 -14  -9 -14   13.25    8.44   1
 -14  -9 -13   26.63   10.94   1
 -14  -9 -12    8.64    9.82   1
 -14  -9 -11    9.49    8.56   1
 -14  -9 -10   -3.72    9.88   1
 -14  -9  -9   -3.92    9.62   1
 -14  -9  -8   -2.69    4.99   1
 -14  -9  -8   -7.78    9.88   1
 -14  -9  -7    0.71    9.44   1
 -14  -9  -6   -0.77    9.17   1
 -14  -9  -5   24.80   10.46   1
 -14  -9  -4   -9.42    9.95   1
 -14  -9  -3    3.53   10.00   1
 -14  -9  -3    1.99    4.65   1
 -14  -9  -2   -3.96    9.87   1
 -14  -9  -1   -1.30    6.73   1
 -14  -9   0    1.64    9.63   1
 -14  -9   1    7.73   10.40   1
 -14  -9   2   22.66    8.95   1
 -14  -9   3    5.34    7.16   1
 -14  -9   3    0.67    9.97   1
 -14  -9   4   18.23    6.23   1
 -14  -9   4   12.11    7.45   1
 -14  -9   5   -1.85   10.15   1
 -14  -9   5   11.76    8.09   1
 -14  -9   6   -3.76   10.28   1
 -14  -9   7   26.73   10.75   1
 -14  -9   9   -0.50   12.11   1
 -14  -8 -20  -22.18   13.75   1
 -14  -8 -20   -0.76    7.48   1
 -14  -8 -19    0.20   10.55   1
 -14  -8 -18   30.58   10.84   1
 -14  -8 -17    2.22    6.73   1
 -14  -8 -17   14.75   10.68   1
 -14  -8 -16    8.53    6.42   1
 -14  -8 -16   19.71   10.74   1
 -14  -8 -15  -10.11    6.36   1
 -14  -8 -15   -5.43    9.18   1
 -14  -8 -14   10.11   10.05   1
 -14  -8 -13   12.96    8.57   1
 -14  -8 -12   -1.21    9.64   1
 -14  -8 -11    2.56    8.96   1
 -14  -8 -10    9.92    7.31   1
 -14  -8 -10    6.81    4.91   1
 -14  -8  -8   -0.28    9.21   1
 -14  -8  -7    7.51    9.54   1
 -14  -8  -6    3.06    9.49   1
 -14  -8  -5   -8.58    9.43   1
 -14  -8  -5    4.67    4.75   1
 -14  -8  -4    1.28    9.18   1
 -14  -8  -3  -15.52    9.61   1
 -14  -8  -2   -6.05    7.04   1
 -14  -8  -1   17.98    9.92   1
 -14  -8   0   -4.49    9.96   1
 -14  -8   1    0.29    9.32   1
 -14  -8   2    3.57    9.90   1
 -14  -8   3   -0.72    6.94   1
 -14  -8   3    6.45   10.01   1
 -14  -8   4    2.56    9.12   1
 -14  -8   4   -0.48    6.27   1
 -14  -8   5  -12.89   10.12   1
 -14  -8   5   -6.15    7.34   1
 -14  -8   6    6.30    5.47   1
 -14  -8   6   36.60   19.60   1
 -14  -8   7    7.08    7.98   1
 -14  -8   8   19.01   11.16   1
 -14  -8   9   -7.34   11.38   1
 -14  -8  10    0.36   13.98   1
 -14  -7 -21  -10.18    7.27   1
 -14  -7 -20    9.86    7.85   1
 -14  -7 -19    0.41    7.41   1
 -14  -7 -19    2.10   10.41   1
 -14  -7 -18    1.46    7.28   1
 -14  -7 -18   -9.86   11.05   1
 -14  -7 -17   -0.28    6.38   1
 -14  -7 -17    5.43   10.72   1
 -14  -7 -16   -9.55    9.27   1
 -14  -7 -16    2.96    5.02   1
 -14  -7 -15   16.56    5.54   1
 -14  -7 -15    1.56    9.90   1
 -14  -7 -14    4.71    5.82   1
 -14  -7 -14    8.18    9.78   1
 -14  -7 -13    4.58    8.86   1
 -14  -7 -12    4.33    8.99   1
 -14  -7 -11   19.27    9.75   1
 -14  -7 -10    6.20    9.16   1
 -14  -7  -7   -7.56    8.86   1
 -14  -7  -6    4.49    8.95   1
 -14  -7  -4    5.52    8.79   1
 -14  -7  -3   -2.99    7.47   1
 -14  -7  -2   13.62    8.34   1
 -14  -7  -2   16.73    6.87   1
 -14  -7  -1   -3.20    6.41   1
 -14  -7  -1    3.69    9.60   1
 -14  -7   0   22.00    6.85   1
 -14  -7   0   -0.30    9.36   1
 -14  -7   1    4.84    6.69   1
 -14  -7   1    9.42    7.00   1
 -14  -7   2    2.56    9.18   1
 -14  -7   2   -1.25    6.83   1
 -14  -7   3   -3.31    8.88   1
 -14  -7   3   20.07    7.71   1
 -14  -7   4   10.05   10.02   1
 -14  -7   4   16.73    7.77   1
 -14  -7   5  -10.24    9.34   1
 -14  -7   6    6.30    7.68   1
 -14  -7   6    6.60   10.23   1
 -14  -7   7  -12.04    7.91   1
 -14  -7   7   15.29    9.70   1
 -14  -7   8   26.01   10.30   1
 -14  -7   9   19.27   11.50   1
 -14  -7  10   19.54   11.58   1
 -14  -7  11   13.40   11.57   1
 -14  -7  12    6.45   11.94   1
 -14  -6 -21    0.13    8.02   1
 -14  -6 -20    9.06    8.01   1
 -14  -6 -19   -0.41   10.50   1
 -14  -6 -19    2.92    7.90   1
 -14  -6 -18   18.15   10.65   1
 -14  -6 -17    6.81    6.89   1
 -14  -6 -17   16.89    9.70   1
 -14  -6 -16   13.03   11.77   1
 -14  -6 -16   43.03   11.28   1
 -14  -6 -15   15.13    6.92   1
 -14  -6 -15    9.73   12.04   1
 -14  -6 -14   -1.02    6.83   1
 -14  -6 -14    4.33    5.57   1
 -14  -6 -13   -2.34    6.12   1
 -14  -6 -13    8.29    8.93   1
 -14  -6 -12   -7.45    7.10   1
 -14  -6 -11    1.99    8.46   1
 -14  -6 -10   -7.34    8.94   1
 -14  -6  -9   -5.43    4.43   1
 -14  -6  -9    9.06    8.07   1
 -14  -6  -8    3.50    5.72   1
 -14  -6  -7    2.28    7.01   1
 -14  -6  -6    4.54    7.63   1
 -14  -6  -5   30.25    8.80   1
 -14  -6  -4    4.41    6.89   1
 -14  -6  -3    6.97    6.02   1
 -14  -6  -3    3.65    6.04   1
 -14  -6  -2   19.98    8.49   1
 -14  -6  -1   -5.11    6.69   1
 -14  -6  -1   -1.32    7.96   1
 -14  -6   0    4.20    6.56   1
 -14  -6   0   -2.10    8.15   1
 -14  -6   1   36.48    8.58   1
 -14  -6   1   29.05    7.11   1
 -14  -6   2   -1.14    8.24   1
 -14  -6   2    8.01    6.68   1
 -14  -6   3   14.29    8.01   1
 -14  -6   3   19.10    6.21   1
 -14  -6   4   -6.00    9.46   1
 -14  -6   4   16.40    7.29   1
 -14  -6   5    9.36    6.92   1
 -14  -6   5   15.21    5.77   1
 -14  -6   6   21.07   10.19   1
 -14  -6   6   -1.37    7.53   1
 -14  -6   7   11.90   10.01   1
 -14  -6   8    1.49    7.76   1
 -14  -6   8   13.32    8.25   1
 -14  -6   9   -1.00   10.02   1
 -14  -6  10    8.29   10.43   1
 -14  -6  11   19.18   11.21   1
 -14  -6  12   15.84   12.34   1
 -14  -6  13    5.02   12.23   1
 -14  -5 -21    4.41    8.15   1
 -14  -5 -20   -0.58    7.63   1
 -14  -5 -19    7.40    7.24   1
 -14  -5 -19    0.66    9.02   1
 -14  -5 -18    6.66    7.53   1
 -14  -5 -18   13.91    8.88   1
 -14  -5 -17    4.37    9.45   1
 -14  -5 -17   11.36    7.35   1
 -14  -5 -16    3.65    9.02   1
 -14  -5 -15   10.50    8.81   1
 -14  -5 -15   10.24    6.72   1
 -14  -5 -14   10.82    6.71   1
 -14  -5 -14   10.89    8.65   1
 -14  -5 -13   20.52    8.70   1
 -14  -5 -12    7.56    8.14   1
 -14  -5 -11   -7.95    7.39   1
 -14  -5 -10   11.97    8.51   1
 -14  -5  -9   -6.20    5.18   1
 -14  -5  -9   -1.06    7.93   1
 -14  -5  -8   -0.56    7.18   1
 -14  -5  -7   32.72    7.78   1
 -14  -5  -6   28.62    6.95   1
 -14  -5  -5   24.60    6.75   1
 -14  -5  -4    4.58    6.12   1
 -14  -5  -4   -0.98    5.64   1
 -14  -5  -3  -14.14    6.09   1
 -14  -5  -3   -8.24    7.75   1
 -14  -5  -2    5.11    8.36   1
 -14  -5  -2   14.44    6.08   1
 -14  -5  -1    4.04    8.16   1
 -14  -5  -1    2.56    5.98   1
 -14  -5   0   64.16   10.25   1
 -14  -5   0   68.56    8.45   1
 -14  -5   1   34.11    6.31   1
 -14  -5   2   16.73    6.87   1
 -14  -5   2   32.83    9.17   1
 -14  -5   3   12.39    6.62   1
 -14  -5   3   13.54    6.84   1
 -14  -5   4   -2.10    8.67   1
 -14  -5   4   -2.62    6.51   1
 -14  -5   5   17.47    7.27   1
 -14  -5   5   14.44    7.68   1
 -14  -5   6    7.95    8.91   1
 -14  -5   6   10.63    5.54   1
 -14  -5   7   12.39    7.60   1
 -14  -5   7   12.18    9.70   1
 -14  -5   8   24.70    7.65   1
 -14  -5   8    4.04    7.84   1
 -14  -5   9    5.38    9.74   1
 -14  -5   9    7.67    7.92   1
 -14  -5  10   10.76    9.97   1
 -14  -5  11   -0.88   10.04   1
 -14  -5  12   15.76   11.20   1
 -14  -5  13  -22.94   11.98   1
 -14  -4 -21    4.75    8.33   1
 -14  -4 -20   -6.76    8.53   1
 -14  -4 -19   -3.96    7.88   1
 -14  -4 -19   12.74    9.92   1
 -14  -4 -18    1.85    9.11   1
 -14  -4 -18   -0.94    6.62   1
 -14  -4 -17   -2.22    8.97   1
 -14  -4 -17   -6.05    7.33   1
 -14  -4 -16   -1.96    7.14   1
 -14  -4 -16    1.17    8.36   1
 -14  -4 -15   28.09    9.01   1
 -14  -4 -14   57.61    9.87   1
 -14  -4 -13    7.13    6.57   1
 -14  -4 -12    6.81    7.36   1
 -14  -4 -11    2.99    6.78   1
 -14  -4 -10   11.36    4.99   1
 -14  -4 -10   -3.17    6.27   1
 -14  -4  -9   13.32    7.81   1
 -14  -4  -8   -7.84    7.17   1
 -14  -4  -7    1.35    6.91   1
 -14  -4  -6   -2.69    6.69   1
 -14  -4  -5    3.61    6.69   1
 -14  -4  -4   24.80    8.07   1
 -14  -4  -4   28.30    6.60   1
 -14  -4  -3   26.63    6.30   1
 -14  -4  -3   13.47    7.93   1
 -14  -4  -2    4.62    7.22   1
 -14  -4  -2    5.34    5.91   1
 -14  -4  -1    6.10    4.45   1
 -14  -4  -1   -2.56    7.20   1
 -14  -4   0   37.58    6.99   1
 -14  -4   0   34.81    6.73   1
 -14  -4   1   -3.13    7.40   1
 -14  -4   1    6.00    5.98   1
 -14  -4   2   25.81    8.13   1
 -14  -4   3   36.24    7.46   1
 -14  -4   3   38.81    8.35   1
 -14  -4   4   17.98    8.48   1
 -14  -4   4   23.14    6.64   1
 -14  -4   5   16.08    6.90   1
 -14  -4   5    4.20    7.75   1
 -14  -4   6   32.95    8.04   1
 -14  -4   7   -3.53    5.75   1
 -14  -4   7   -5.06    8.60   1
 -14  -4   8    3.17    7.62   1
 -14  -4   8    5.20    7.71   1
 -14  -4   9    8.47    8.21   1
 -14  -4   9   19.45    8.20   1
 -14  -4  10    8.18    7.21   1
 -14  -4  10    4.84    9.24   1
 -14  -4  11   14.82    9.78   1
 -14  -4  12   22.56   10.55   1
 -14  -4  13    3.72   10.81   1
 -14  -3 -20    7.51    8.33   1
 -14  -3 -19    5.57    7.50   1
 -14  -3 -18    6.50    7.90   1
 -14  -3 -18    7.45    8.63   1
 -14  -3 -17    5.52    7.71   1
 -14  -3 -17    3.10    7.74   1
 -14  -3 -16  -10.89    8.25   1
 -14  -3 -16    3.88    7.05   1
 -14  -3 -15    7.45    6.50   1
 -14  -3 -15    7.24    7.85   1
 -14  -3 -14   -7.24    6.83   1
 -14  -3 -14    9.42    5.40   1
 -14  -3 -13   10.05    7.61   1
 -14  -3 -13   10.82    5.40   1
 -14  -3 -12   35.05    6.28   1
 -14  -3 -11    8.64    6.35   1
 -14  -3  -5    1.21    4.29   1
 -14  -3  -4   17.89    6.51   1
 -14  -3  -3   57.76    6.54   1
 -14  -3  -2    1.00    5.98   1
 -14  -3  -1    4.58    5.78   1
 -14  -3   0   -0.15    4.77   1
 -14  -3   1   -7.56    5.94   1
 -14  -3   2   41.09    7.31   1
 -14  -3   3   23.43    6.58   1
 -14  -3   3   10.24    7.04   1
 -14  -3   4   13.54    6.77   1
 -14  -3   4    8.12    7.41   1
 -14  -3   5   11.22    6.70   1
 -14  -3   5    6.25    7.35   1
 -14  -3   6    6.30    6.73   1
 -14  -3   6    6.92    5.47   1
 -14  -3   7   64.00    9.92   1
 -14  -3   7   65.61    9.23   1
 -14  -3   8    6.92    7.36   1
 -14  -3   8  -11.76    7.89   1
 -14  -3   9    5.06    7.34   1
 -14  -3   9   -2.22    5.69   1
 -14  -3  10   10.76    7.87   1
 -14  -3  10    1.99    8.69   1
 -14  -3  11   -3.80    8.89   1
 -14  -3  11    0.14    7.34   1
 -14  -3  12   33.99   10.14   1
 -14  -3  13    7.51    9.64   1
 -14  -3  14  -14.67   11.11   1
 -14  -2 -20    7.02    9.01   1
 -14  -2 -19    4.67    6.96   1
 -14  -2 -18    2.79    8.55   1
 -14  -2 -18    1.59    8.06   1
 -14  -2 -17  -14.59    8.10   1
 -14  -2 -17    0.74    7.64   1
 -14  -2 -16    4.88    5.57   1
 -14  -2 -14   10.50    7.45   1
 -14  -2  -9    1.61    4.90   1
 -14  -2  -6   30.25    5.39   1
 -14  -2  -3    6.76    5.98   1
 -14  -2  -2   12.11    4.66   1
 -14  -2  -1   24.90    6.79   1
 -14  -2   0   21.81    6.82   1
 -14  -2   1    2.69    4.23   1
 -14  -2   2   -5.15    6.04   1
 -14  -2   3   26.63    6.81   1
 -14  -2   4    7.40    4.90   1
 -14  -2   5    5.38   10.02   1
 -14  -2   6   15.05    6.52   1
 -14  -2   7    8.70    6.49   1
 -14  -2   8    7.90    4.95   1
 -14  -2   8    0.96    7.00   1
 -14  -2   9    5.95    7.12   1
 -14  -2   9   -3.13    7.04   1
 -14  -2  10   13.54    7.36   1
 -14  -2  10   19.01    8.11   1
 -14  -2  11    7.02    7.90   1
 -14  -2  11   13.10    6.95   1
 -14  -2  12  -16.65    9.06   1
 -14  -2  12   13.54    8.46   1
 -14  -2  13   13.54    9.72   1
 -14  -2  14   -9.86   10.36   1
 -14  -2  15    3.96   13.37   1
 -14  -1 -19   -0.53    6.64   1
 -14  -1 -18    6.71    8.50   1
 -14  -1 -17   11.22    7.97   1
 -14  -1 -16    9.12    7.55   1
 -14  -1 -15   -3.72    7.68   1
 -14  -1 -14    6.50    7.55   1
 -14  -1 -12   -2.92    7.22   1
 -14  -1  -5   14.06   11.10   1
 -14  -1  -3   -2.34    4.41   1
 -14  -1  -2    5.90    6.22   1
 -14  -1  -1   11.70    5.95   1
 -14  -1   0   10.56    6.11   1
 -14  -1   1   -2.62    5.80   1
 -14  -1   2    4.49    5.64   1
 -14  -1   3    9.49    4.37   1
 -14  -1   4    7.90    9.61   1
 -14  -1   6    6.76    6.19   1
 -14  -1   7    3.46    4.72   1
 -14  -1   8   16.81    6.89   1
 -14  -1   9    9.55    7.11   1
 -14  -1  10    4.88    7.03   1
 -14  -1  11    4.00    5.52   1
 -14  -1  12    4.80    7.45   1
 -14  -1  12    4.84    7.61   1
 -14  -1  13    7.34    8.08   1
 -14  -1  15   10.76    9.45   1
 -14   0 -18   10.50    9.20   1
 -14   0 -17   11.29    8.67   1
 -14   0 -16   32.04    7.92   1
 -14   0 -15   -2.50    7.39   1
 -14   0 -14    5.20    7.52   1
 -14   0 -13    5.02    7.71   1
 -14   0 -12    5.20    7.39   1
 -14   0 -11    6.86    7.23   1
 -14   0  -7    6.66   18.99   1
 -14   0  -3   -6.40    6.27   1
 -14   0  -2    5.02    5.51   1
 -14   0  -1    5.62    5.78   1
 -14   0   1   17.39    6.00   1
 -14   0   2    3.42    4.88   1
 -14   0   3   -0.98    5.58   1
 -14   0   4    5.11    5.83   1
 -14   0   5    1.39    5.97   1
 -14   0   6   -5.29    4.37   1
 -14   0   7    6.40    6.07   1
 -14   0   8   23.14    7.22   1
 -14   0   9   -1.32    6.55   1
 -14   0  10    9.00    7.08   1
 -14   0  11    3.10    5.10   1
 -14   0  12    0.61    7.07   1
 -14   0  13   13.76    8.16   1
 -14   0  14   -7.08    7.29   1
 -14   0  15   14.75    9.06   1
 -14   1 -16    5.15    7.94   1
 -14   1 -15   24.40    8.50   1
 -14   1 -13   -6.71    8.03   1
 -14   1 -12   -5.38    7.66   1
 -14   1 -11   11.83    7.02   1
 -14   1 -10    6.97    7.34   1
 -14   1  -6    7.40    5.93   1
 -14   1  -4   -2.89    5.41   1
 -14   1  -3   27.88    7.08   1
 -14   1  -2   10.11    5.02   1
 -14   1  -1   -0.21    5.94   1
 -14   1   0    0.05    5.44   1
 -14   1   1    2.43    4.68   1
 -14   1   2    3.72    5.67   1
 -14   1   3    1.00    5.68   1
 -14   1   4    6.92    5.63   1
 -14   1   5    9.61    5.70   1
 -14   1   6    0.38    5.56   1
 -14   1   7   15.92    6.62   1
 -14   1   8    2.62    6.29   1
 -14   1   9    5.95    6.44   1
 -14   1  10    4.04    6.47   1
 -14   1  11    6.05    6.10   1
 -14   1  12    5.11    6.28   1
 -14   1  13   12.39    7.46   1
 -14   2 -16    2.07    8.87   1
 -14   2 -15   -3.69    8.29   1
 -14   2 -14   48.02    9.56   1
 -14   2 -12  -10.63    8.15   1
 -14   2 -11    8.35    7.51   1
 -14   2  -8    1.23    6.66   1
 -14   2  -6    8.94    6.04   1
 -14   2  -2   10.18    5.87   1
 -14   2  -1    5.66    6.09   1
 -14   2   0    0.92    5.49   1
 -14   2   1   13.10    5.65   1
 -14   2   2    3.92    5.86   1
 -14   2   3    2.82    5.71   1
 -14   2   4   -3.17    5.77   1
 -14   2   5   -5.20    5.24   1
 -14   2   6   -3.72    4.75   1
 -14   2   7    3.50    5.87   1
 -14   2   8    5.71    5.98   1
 -14   2  10   10.24    6.72   1
 -14   2  11    8.58    6.68   1
 -14   2  12    1.32    6.58   1
 -14   2  13   -2.22    6.29   1
 -14   3 -14    1.51    8.76   1
 -14   3 -13   19.18    6.57   1
 -14   3 -11  -12.18    8.10   1
 -14   3 -10    8.47    7.33   1
 -14   3  -8   -4.80    6.92   1
 -14   3  -7   14.06    5.48   1
 -14   3  -6   -5.38    6.50   1
 -14   3  -4    2.37    4.68   1
 -14   3  -2    9.86    5.15   1
 -14   3   0   -3.42    5.51   1
 -14   3   1   -8.58    5.45   1
 -14   3   2   -0.11    5.79   1
 -14   3   3   -1.30    5.61   1
 -14   3   4    0.44    5.48   1
 -14   3   5   40.58    6.50   1
 -14   3   6    6.45    5.18   1
 -14   3   7   -0.50    5.07   1
 -14   3   8   -4.00    5.92   1
 -14   3   9    7.18    6.06   1
 -14   3  10   14.21    6.33   1
 -14   3  11    4.16    6.81   1
 -14   3  12   16.08    7.30   1
 -14   3  13    1.30    7.32   1
 -14   3  14   -2.79    7.65   1
 -14   4 -13   -3.35    9.11   1
 -14   4 -12   11.70    8.82   1
 -14   4 -11    9.49    8.13   1
 -14   4  -8   -5.86    7.50   1
 -14   4  -7    8.07    7.67   1
 -14   4  -6   -3.28    7.02   1
 -14   4  -5    7.67    6.65   1
 -14   4  -2   -7.18    6.49   1
 -14   4  -1   -1.46    6.20   1
 -14   4   0   -6.60    6.27   1
 -14   4   1    4.45    5.19   1
 -14   4   2    2.56    5.47   1
 -14   4   3   -7.18    5.84   1
 -14   4   4   -6.15    5.80   1
 -14   4   5   -3.80    5.81   1
 -14   4   6    4.08    5.82   1
 -14   4   7    5.38    5.94   1
 -14   4   8   -1.06    5.58   1
 -14   4   9   12.25    6.09   1
 -14   4  10   10.43    6.01   1
 -14   4  11    1.96    5.99   1
 -14   4  12   14.06    6.90   1
 -14   4  13    0.85    6.29   1
 -14   5 -11    9.55    8.47   1
 -14   5 -10    2.02    7.98   1
 -14   5  -9    8.01    8.43   1
 -14   5  -8   -7.90    7.87   1
 -14   5  -7   10.89    7.39   1
 -14   5  -6    0.45    5.94   1
 -14   5  -5   -0.58    6.57   1
 -14   5  -4    4.37    6.52   1
 -14   5  -3    0.27    5.35   1
 -14   5  -1    5.15    5.68   1
 -14   5   0   -6.66    6.50   1
 -14   5   1   11.29    6.38   1
 -14   5   2    7.24    5.92   1
 -14   5   3   91.39    8.03   1
 -14   5   4    6.15    5.36   1
 -14   5   5   16.81    6.07   1
 -14   5   6   -8.82    5.82   1
 -14   5   7   10.18    6.25   1
 -14   5   8    5.29    6.21   1
 -14   5   9    9.61    6.39   1
 -14   5  10    7.56    6.66   1
 -14   5  11    5.62    6.78   1
 -14   6  -6   -6.60    7.56   1
 -14   6  -5   -4.08    6.63   1
 -14   6  -4    7.73    7.01   1
 -14   6  -3    1.61    6.83   1
 -14   6  -2   -0.12    5.80   1
 -14   6  -1   15.21    6.63   1
 -14   6   1    4.04    5.75   1
 -14   6   2    2.82    6.12   1
 -14   6   3    7.95    6.20   1
 -14   6   4   -3.28    6.19   1
 -14   6   5   10.50    5.96   1
 -14   6   6    4.58    6.08   1
 -14   6   7   12.32    6.60   1
 -14   6   8    0.19    6.51   1
 -14   7  -5    5.71    7.46   1
 -14   7  -4    9.00    6.54   1
 -14   7  -3   -8.53    7.12   1
 -14   7  -2  -11.90    7.31   1
 -14   7  -1   10.89    7.06   1
 -14   7   0   17.06    6.69   1
 -14   7   1    9.55    6.86   1
 -14   7   2    1.66    6.71   1
 -14   7   3   17.89    6.26   1
 -14   7   4    5.43    5.59   1
 -13 -15 -12  -17.98   11.19   1
 -13 -15 -12    1.14    8.17   1
 -13 -15 -11    9.36    8.75   1
 -13 -15 -11    5.81    9.54   1
 -13 -15 -10    3.88   10.76   1
 -13 -15 -10   20.16   10.69   1
 -13 -15  -9   -6.50   11.58   1
 -13 -15  -9   14.52   10.44   1
 -13 -15  -8   -6.45    7.42   1
 -13 -15  -8   -3.20   12.03   1
 -13 -15  -7   10.43   10.66   1
 -13 -15  -7   28.30   12.56   1
 -13 -15  -6    6.15   10.07   1
 -13 -15  -5  -10.56   10.01   1
 -13 -15  -4    4.24    9.23   1
 -13 -14 -16  -15.84   11.22   1
 -13 -14 -16    0.67   11.99   1
 -13 -14 -15    9.42   11.11   1
 -13 -14 -15    1.69   10.09   1
 -13 -14 -14   15.37   12.00   1
 -13 -14 -14   13.25   10.48   1
 -13 -14 -13   19.45   11.47   1
 -13 -14 -12   10.76    9.91   1
 -13 -14 -12   -1.77    6.44   1
 -13 -14 -12    3.69   10.25   1
 -13 -14 -11   10.30   10.91   1
 -13 -14 -11    5.43    9.27   1
 -13 -14 -10   13.47    9.98   1
 -13 -14 -10    3.46   11.12   1
 -13 -14  -9   17.31   11.32   1
 -13 -14  -8   -1.90    7.51   1
 -13 -14  -8    4.88   10.34   1
 -13 -14  -7   -0.62    9.07   1
 -13 -14  -7    9.00    6.54   1
 -13 -14  -7   -2.62   10.53   1
 -13 -14  -6   -7.02    8.69   1
 -13 -14  -6  -13.84    7.44   1
 -13 -14  -6   -1.85   10.96   1
 -13 -14  -5  -10.18    7.78   1
 -13 -14  -5  -12.04   11.24   1
 -13 -14  -5   22.56    8.74   1
 -13 -14  -4   21.44    7.96   1
 -13 -14  -4   18.32   11.38   1
 -13 -14  -3   -6.25    8.10   1
 -13 -14  -2    5.38    8.77   1
 -13 -14  -2   -3.76   10.17   1
 -13 -14  -1   -3.80    8.54   1
 -13 -14  -1   -4.00   10.36   1
 -13 -14   0    2.04   11.81   1
 -13 -14   0    1.44    7.97   1
 -13 -13 -18    7.34   11.54   1
 -13 -13 -18   -3.69   11.14   1
 -13 -13 -17  -18.49   11.95   1
 -13 -13 -17   -7.62    6.46   1
 -13 -13 -17    6.97   10.51   1
 -13 -13 -16   -3.88    5.52   1
 -13 -13 -16   -6.45    9.80   1
 -13 -13 -16   -2.69    9.81   1
 -13 -13 -15   17.06   11.56   1
 -13 -13 -14   21.07   10.47   1
 -13 -13 -14    9.73   10.73   1
 -13 -13 -13    2.92   10.53   1
 -13 -13 -12   -0.72   10.15   1
 -13 -13 -11    9.73    6.18   1
 -13 -13 -11   15.44   10.77   1
 -13 -13 -10   34.22    9.13   1
 -13 -13  -9   15.76   10.16   1
 -13 -13  -8    4.41   10.63   1
 -13 -13  -7    3.53   10.04   1
 -13 -13  -6    4.75   10.20   1
 -13 -13  -5   -8.70    9.79   1
 -13 -13  -4   10.63    6.65   1
 -13 -13  -4   -7.40    7.72   1
 -13 -13  -3   15.76   10.00   1
 -13 -13  -3    1.99    6.91   1
 -13 -13  -2    2.02    9.80   1
 -13 -13  -1    9.30   10.92   1
 -13 -13   0   -9.42    9.52   1
 -13 -13   1  -15.29   11.18   1
 -13 -13   2    0.38   10.61   1
 -13 -13   3   -1.37    9.94   1
 -13 -13   4   -1.30   11.79   1
 -13 -12 -20   14.98   11.38   1
 -13 -12 -20   -6.15   11.46   1
 -13 -12 -19    6.81   11.43   1
 -13 -12 -19   13.69    8.51   1
 -13 -12 -18    3.53   11.05   1
 -13 -12 -18    6.86    9.80   1
 -13 -12 -17   -2.50   10.87   1
 -13 -12 -16    5.20    5.47   1
 -13 -12 -16    7.90   10.85   1
 -13 -12 -15   -9.12    5.50   1
 -13 -12 -15  -12.25   10.57   1
 -13 -12 -14    2.79    9.89   1
 -13 -12 -13   -3.10    9.54   1
 -13 -12 -12    6.15    7.04   1
 -13 -12 -11   -6.76    9.88   1
 -13 -12 -11    8.35    4.91   1
 -13 -12 -10   -5.11   10.17   1
 -13 -12  -9    0.85   10.29   1
 -13 -12  -8    5.38    9.98   1
 -13 -12  -7   23.81   10.35   1
 -13 -12  -6   12.74    9.64   1
 -13 -12  -5   -8.24    9.76   1
 -13 -12  -4   -5.52   10.15   1
 -13 -12  -3  -10.37   10.24   1
 -13 -12  -2   10.69   10.07   1
 -13 -12  -1    5.90    7.29   1
 -13 -12  -1   -1.14    6.55   1
 -13 -12   0  -16.73   10.88   1
 -13 -12   1   -5.06   10.57   1
 -13 -12   2    2.16    9.06   1
 -13 -12   3   36.84   11.90   1
 -13 -12   4   12.18    8.79   1
 -13 -12   5   20.43   11.39   1
 -13 -12   6    6.45   11.38   1
 -13 -11 -21    9.00    6.84   1
 -13 -11 -21   -4.28   10.89   1
 -13 -11 -20    7.24   10.76   1
 -13 -11 -20    5.43    6.76   1
 -13 -11 -20   -8.35    8.38   1
 -13 -11 -19   27.77   11.49   1
 -13 -11 -18   18.15   10.82   1
 -13 -11 -17    8.58   10.02   1
 -13 -11 -16   -4.49   10.35   1
 -13 -11 -16    3.06    5.39   1
 -13 -11 -15   -5.02   10.62   1
 -13 -11 -15   -1.49    5.20   1
 -13 -11 -14   24.50   10.20   1
 -13 -11 -13  -15.76   10.00   1
 -13 -11 -12   -7.18    9.49   1
 -13 -11 -11  -10.69    9.35   1
 -13 -11 -11    8.18    4.69   1
 -13 -11 -10    5.62    8.53   1
 -13 -11  -9   -0.22    9.48   1
 -13 -11  -8   28.84   10.95   1
 -13 -11  -8    3.24    4.10   1
 -13 -11  -7   -6.50    9.59   1
 -13 -11  -6   -6.35    9.53   1
 -13 -11  -5   29.27   10.39   1
 -13 -11  -4    9.61    9.67   1
 -13 -11  -3    4.04    4.62   1
 -13 -11  -2   20.43    7.68   1
 -13 -11  -1    4.58    9.63   1
 -13 -11   0   23.62   10.50   1
 -13 -11   1   -7.34    7.21   1
 -13 -11   1   11.56    7.41   1
 -13 -11   2   -8.47   10.30   1
 -13 -11   2    8.64    6.82   1
 -13 -11   3   -2.19    9.47   1
 -13 -11   4  -17.31   10.57   1
 -13 -11   5   -5.76    9.46   1
 -13 -11   6  -13.47   10.79   1
 -13 -11   7  -13.25   10.92   1
 -13 -11   8   19.98   11.00   1
 -13 -10 -22    1.44    8.81   1
 -13 -10 -22    4.08    7.03   1
 -13 -10 -21    1.99    6.40   1
 -13 -10 -20   -0.44    5.72   1
 -13 -10 -20  -10.05   10.27   1
 -13 -10 -19   17.47   10.03   1
 -13 -10 -19    2.59    5.86   1
 -13 -10 -18   32.49   10.49   1
 -13 -10 -17   13.32   10.37   1
 -13 -10 -16    0.22   10.01   1
 -13 -10 -16    0.85    4.84   1
 -13 -10 -15    7.34    8.35   1
 -13 -10 -14   12.89    9.41   1
 -13 -10 -13    7.56    8.91   1
 -13 -10 -12    1.64    9.11   1
 -13 -10 -11   -0.64    9.38   1
 -13 -10 -10   -6.45    9.19   1
 -13 -10  -9    8.29    6.91   1
 -13 -10  -8   22.75    8.68   1
 -13 -10  -7    3.92    8.59   1
 -13 -10  -6   -1.93    8.92   1
 -13 -10  -5   14.52    9.07   1
 -13 -10  -4    1.46    4.53   1
 -13 -10  -4    4.54    6.65   1
 -13 -10  -3   -1.54    8.16   1
 -13 -10  -2    2.76    5.21   1
 -13 -10  -2   -2.59    9.47   1
 -13 -10  -1   18.92    9.92   1
 -13 -10   0   -1.08    8.90   1
 -13 -10   1   -9.42    6.82   1
 -13 -10   1   -4.75    9.37   1
 -13 -10   2   12.18    9.70   1
 -13 -10   3   34.57    9.53   1
 -13 -10   4    8.64    9.82   1
 -13 -10   5    2.66    9.06   1
 -13 -10   6    0.96   10.00   1
 -13 -10   7   13.25   10.48   1
 -13 -10   8  -10.24   10.82   1
 -13 -10   9   31.14   10.94   1
 -13 -10  10   -6.92   11.84   1
 -13  -9 -22  -10.82    6.78   1
 -13  -9 -20  -15.44   10.45   1
 -13  -9 -20   -0.94    7.06   1
 -13  -9 -19   -3.88   10.36   1
 -13  -9 -19   -0.90    6.44   1
 -13  -9 -18    4.24   10.55   1
 -13  -9 -17   13.32    9.71   1
 -13  -9 -16    1.46    8.20   1
 -13  -9 -15    0.48    9.08   1
 -13  -9 -14    5.90    8.36   1
 -13  -9 -12   -3.39    6.88   1
 -13  -9 -11    5.11    9.63   1
 -13  -9 -10   -6.76    9.20   1
 -13  -9  -9    6.97    8.66   1
 -13  -9  -8    4.58    7.75   1
 -13  -9  -7    2.86    6.52   1
 -13  -9  -6    1.14    6.66   1
 -13  -9  -5   12.11    7.24   1
 -13  -9  -4    7.29    6.05   1
 -13  -9  -4    4.93    7.73   1
 -13  -9  -3   -0.83    4.10   1
 -13  -9  -3    8.88    9.36   1
 -13  -9  -2    5.38    9.47   1
 -13  -9  -2    8.01    6.34   1
 -13  -9  -1    7.18    8.90   1
 -13  -9  -1    5.81    4.68   1
 -13  -9   0    9.67    6.78   1
 -13  -9   1    6.66    5.06   1
 -13  -9   1    7.73    9.29   1
 -13  -9   2   -6.45    9.19   1
 -13  -9   2    1.74    6.84   1
 -13  -9   3    5.81    9.50   1
 -13  -9   3   -4.93    5.46   1
 -13  -9   4   10.43    7.36   1
 -13  -9   4    4.41    9.32   1
 -13  -9   5    3.24    6.55   1
 -13  -9   5    7.56    9.52   1
 -13  -9   6    7.29    8.64   1
 -13  -9   7   -7.84   10.19   1
 -13  -9   8    9.99   10.11   1
 -13  -9   9    3.35    9.81   1
 -13  -9  10    5.29    8.97   1
 -13  -9  11   -8.64   11.17   1
 -13  -8 -23    0.16    6.16   1
 -13  -8 -22    2.92    7.66   1
 -13  -8 -21    9.61    7.63   1
 -13  -8 -20   39.82   10.98   1
 -13  -8 -19   -1.99    5.87   1
 -13  -8 -19   -4.88    9.94   1
 -13  -8 -17   -1.06    6.04   1
 -13  -8 -17   -3.42    8.25   1
 -13  -8 -16    6.97    9.40   1
 -13  -8 -16    0.88    5.85   1
 -13  -8 -15    7.90    5.23   1
 -13  -8 -15    6.05    9.30   1
 -13  -8 -14   12.25    8.26   1
 -13  -8 -14    4.20    5.53   1
 -13  -8 -13    2.79    8.35   1
 -13  -8 -12   -2.53    8.65   1
 -13  -8 -11   -0.59    8.38   1
 -13  -8 -10    5.95    8.88   1
 -13  -8  -9   -8.01    8.89   1
 -13  -8  -8   -4.67    8.47   1
 -13  -8  -7   -6.66    7.64   1
 -13  -8  -6    6.97    4.96   1
 -13  -8  -6   -5.43    6.94   1
 -13  -8  -5   17.64    7.98   1
 -13  -8  -5   10.43    5.94   1
 -13  -8  -4    3.28    5.57   1
 -13  -8  -4   -1.21    7.92   1
 -13  -8  -3   50.13   10.76   1
 -13  -8  -3   56.70    7.83   1
 -13  -8  -2    6.45    5.69   1
 -13  -8  -2    5.02    8.69   1
 -13  -8  -1    4.97    5.66   1
 -13  -8  -1  -11.49    9.15   1
 -13  -8   0   18.84    7.03   1
 -13  -8   0   29.70    6.98   1
 -13  -8   1   20.43    9.76   1
 -13  -8   1   47.75    7.60   1
 -13  -8   2   -4.62    8.56   1
 -13  -8   2    1.96    6.83   1
 -13  -8   3   11.76    9.12   1
 -13  -8   3    5.52    5.40   1
 -13  -8   4   16.48    9.50   1
 -13  -8   4   11.09    7.39   1
 -13  -8   5    5.29    9.25   1
 -13  -8   5   -4.16    5.55   1
 -13  -8   6    1.02    6.46   1
 -13  -8   6    4.37    7.40   1
 -13  -8   7    8.64    9.88   1
 -13  -8   8    2.34    9.42   1
 -13  -8   9  -22.28   10.38   1
 -13  -8  10    4.28    8.90   1
 -13  -8  11    9.42    9.27   1
 -13  -8  12   16.32   10.26   1
 -13  -7 -21    5.81    7.71   1
 -13  -7 -20  -16.97    9.15   1
 -13  -7 -20    0.52    5.46   1
 -13  -7 -19    7.51    7.01   1
 -13  -7 -19    5.20    8.89   1
 -13  -7 -18   12.96    9.07   1
 -13  -7 -17   -6.30    6.22   1
 -13  -7 -17  -12.89    9.41   1
 -13  -7 -16    3.31    9.10   1
 -13  -7 -15   -0.85    8.11   1
 -13  -7 -14   24.40    9.39   1
 -13  -7 -13   13.18    8.42   1
 -13  -7 -12   14.90    8.88   1
 -13  -7 -11   -3.17    6.76   1
 -13  -7 -10    0.02    7.93   1
 -13  -7  -9    3.42    8.14   1
 -13  -7  -8   -1.00    7.94   1
 -13  -7  -7   26.52    8.45   1
 -13  -7  -6    6.66    7.33   1
 -13  -7  -6   19.36    5.81   1
 -13  -7  -5    7.29    5.72   1
 -13  -7  -5   -6.50    7.24   1
 -13  -7  -4    1.80    8.07   1
 -13  -7  -4   26.42    6.17   1
 -13  -7  -3    0.71    8.80   1
 -13  -7  -3  -11.56    5.98   1
 -13  -7  -2   33.64    9.40   1
 -13  -7  -2   42.12    5.71   1
 -13  -7  -1    4.49    6.15   1
 -13  -7  -1   35.40    9.64   1
 -13  -7   0   -3.42    5.25   1
 -13  -7   0    4.08    6.18   1
 -13  -7   1   15.92    8.54   1
 -13  -7   1   26.52    7.11   1
 -13  -7   2   11.22    6.57   1
 -13  -7   3   38.81    9.84   1
 -13  -7   3   37.45    6.61   1
 -13  -7   4   24.40    9.29   1
 -13  -7   4    4.24    6.92   1
 -13  -7   5   -9.92    8.95   1
 -13  -7   5   -4.41    5.71   1
 -13  -7   6   11.42    7.10   1
 -13  -7   7   -0.88    6.94   1
 -13  -7   7    2.86    9.53   1
 -13  -7   8   11.09    9.52   1
 -13  -7   9    9.49    9.73   1
 -13  -7  10  -14.29    9.22   1
 -13  -7  11   -5.71    7.79   1
 -13  -7  12    3.46    8.52   1
 -13  -7  13   -6.92    9.89   1
 -13  -7  14   13.84   11.09   1
 -13  -6 -23   -3.28    8.07   1
 -13  -6 -22    5.20    7.89   1
 -13  -6 -21    7.24    7.91   1
 -13  -6 -20    0.21   13.98   1
 -13  -6 -20    1.59    6.15   1
 -13  -6 -19   -3.31    9.54   1
 -13  -6 -19   11.83    7.09   1
 -13  -6 -18   14.21    9.20   1
 -13  -6 -17    4.16    8.85   1
 -13  -6 -17    0.40    6.65   1
 -13  -6 -16   10.30    8.86   1
 -13  -6 -16   11.09    6.66   1
 -13  -6 -15   34.11    7.83   1
 -13  -6 -14    4.93    8.13   1
 -13  -6 -13   33.87    8.61   1
 -13  -6 -12    3.80    5.30   1
 -13  -6 -12   -9.18    8.12   1
 -13  -6 -11   31.02    7.02   1
 -13  -6 -10   78.68   10.29   1
 -13  -6  -9    2.40    8.00   1
 -13  -6  -8   28.41    8.63   1
 -13  -6  -7   10.89    7.39   1
 -13  -6  -6   -1.90    5.74   1
 -13  -6  -6   -6.55    5.68   1
 -13  -6  -5    3.28    4.20   1
 -13  -6  -5    4.93    6.04   1
 -13  -6  -4   25.81    5.79   1
 -13  -6  -4   27.98    7.93   1
 -13  -6  -3    6.10    7.71   1
 -13  -6  -3   15.44    5.42   1
 -13  -6  -2   14.06    5.70   1
 -13  -6  -2    6.30    7.63   1
 -13  -6  -1   -6.55    7.94   1
 -13  -6  -1    2.25    5.61   1
 -13  -6   0    1.17    4.10   1
 -13  -6   0    3.50    5.68   1
 -13  -6   1    8.18    8.01   1
 -13  -6   1    7.13    6.19   1
 -13  -6   2   31.58    9.10   1
 -13  -6   2   30.91    7.12   1
 -13  -6   3   46.92    9.59   1
 -13  -6   3   61.15    6.88   1
 -13  -6   4    6.20    6.62   1
 -13  -6   4   -4.41    8.15   1
 -13  -6   5   20.88    9.32   1
 -13  -6   6    0.77    7.67   1
 -13  -6   6   11.56    7.00   1
 -13  -6   7   25.40    9.78   1
 -13  -6   8    7.95    9.02   1
 -13  -6   8   -2.56    5.50   1
 -13  -6   9   -3.24    8.96   1
 -13  -6  10   22.75    8.49   1
 -13  -6  11    6.50    8.87   1
 -13  -6  12   -2.86    8.62   1
 -13  -6  13    9.18    8.97   1
 -13  -6  14   11.63   10.78   1
 -13  -5 -23    8.70    8.67   1
 -13  -5 -22   -7.67    7.92   1
 -13  -5 -21   -3.50    7.59   1
 -13  -5 -20    5.20    7.39   1
 -13  -5 -19   29.48    6.95   1
 -13  -5 -19   23.33   10.14   1
 -13  -5 -18   12.67    9.18   1
 -13  -5 -18    4.12    6.41   1
 -13  -5 -17   12.25    7.14   1
 -13  -5 -17    8.53    8.47   1
 -13  -5 -16    3.96    7.76   1
 -13  -5 -16   -5.71    7.07   1
 -13  -5 -15   -2.13    7.04   1
 -13  -5 -14   23.04    8.74   1
 -13  -5 -13   12.25    7.14   1
 -13  -5 -12    6.76    7.64   1
 -13  -5 -11   22.66    6.57   1
 -13  -5 -11   22.47    5.88   1
 -13  -5 -10   19.45    8.03   1
 -13  -5  -9    2.76    7.24   1
 -13  -5  -8   33.99    8.16   1
 -13  -5  -7   24.21    7.08   1
 -13  -5  -6   45.56    7.29   1
 -13  -5  -6   40.45    7.00   1
 -13  -5  -5   13.62    5.76   1
 -13  -5  -5   17.22    5.98   1
 -13  -5  -4   19.01    6.02   1
 -13  -5  -4   11.90    5.80   1
 -13  -5  -3   37.21    5.37   1
 -13  -5  -3   38.81    8.22   1
 -13  -5  -2    7.73    5.78   1
 -13  -5  -2   14.44    7.83   1
 -13  -5  -1   23.72    8.18   1
 -13  -5  -1    4.24    5.36   1
 -13  -5   0   93.32   10.24   1
 -13  -5   0   73.27    7.02   1
 -13  -5   1   32.49    6.50   1
 -13  -5   1   16.08    7.62   1
 -13  -5   2   11.70    8.07   1
 -13  -5   2    9.73    5.99   1
 -13  -5   3   -0.08    4.28   1
 -13  -5   3   11.90    6.76   1
 -13  -5   4   15.60    8.45   1
 -13  -5   4   26.01    7.04   1
 -13  -5   5   -4.12    7.71   1
 -13  -5   6   19.01    8.28   1
 -13  -5   6   -4.24    6.18   1
 -13  -5   7   -1.21    7.02   1
 -13  -5   7    4.93    8.52   1
 -13  -5   8    6.76    7.33   1
 -13  -5   8    0.98    8.12   1
 -13  -5   9   14.21    7.92   1
 -13  -5   9    7.90    5.40   1
 -13  -5  10    7.78    8.04   1
 -13  -5  11   -4.88    8.97   1
 -13  -5  12    8.12    9.23   1
 -13  -5  13    8.64    9.06   1
 -13  -5  14    9.49    9.24   1
 -13  -5  15   -5.52   10.57   1
 -13  -4 -22   17.64    8.65   1
 -13  -4 -21    3.65    7.64   1
 -13  -4 -20   -7.78    7.31   1
 -13  -4 -19    2.56    8.86   1
 -13  -4 -19   -4.54    7.58   1
 -13  -4 -18   18.32    8.99   1
 -13  -4 -17    1.82    8.23   1
 -13  -4 -17    0.77    5.09   1
 -13  -4 -16   12.18    7.19   1
 -13  -4 -15   13.47    7.85   1
 -13  -4 -14    7.78    7.53   1
 -13  -4 -14    6.40    6.73   1
 -13  -4 -13   40.45    6.74   1
 -13  -4 -12   24.21    7.28   1
 -13  -4 -12   26.73    5.48   1
 -13  -4 -11   -7.24    5.70   1
 -13  -4 -10    6.97    6.92   1
 -13  -4  -9   43.96    8.22   1
 -13  -4  -8  103.43   10.17   1
 -13  -4  -7    5.43    5.87   1
 -13  -4  -6   11.90    5.66   1
 -13  -4  -5   21.16    6.16   1
 -13  -4  -5   27.88    5.91   1
 -13  -4  -4    2.69    4.62   1
 -13  -4  -4   13.76    5.94   1
 -13  -4  -3   -1.12    3.88   1
 -13  -4  -3    9.49    6.04   1
 -13  -4  -2   23.43    7.26   1
 -13  -4  -2   20.25    5.94   1
 -13  -4  -1   34.69    6.60   1
 -13  -4  -1   49.98    8.48   1
 -13  -4   0   17.56    4.94   1
 -13  -4   1   -8.07    6.08   1
 -13  -4   1  -15.84    5.65   1
 -13  -4   2   19.36    6.25   1
 -13  -4   2    3.06    6.97   1
 -13  -4   3   10.50    6.09   1
 -13  -4   3    8.76    5.27   1
 -13  -4   4   29.81    8.08   1
 -13  -4   4   22.28    5.19   1
 -13  -4   5  133.86   10.88   1
 -13  -4   5  163.33   12.27   1
 -13  -4   6   18.32    7.02   1
 -13  -4   6   10.50    7.78   1
 -13  -4   7    0.64    6.34   1
 -13  -4   7    7.45    7.97   1
 -13  -4   8    8.76    6.57   1
 -13  -4   9   -5.11    7.10   1
 -13  -4   9    2.62    7.45   1
 -13  -4  10   -5.86    7.07   1
 -13  -4  10  -12.74    8.50   1
 -13  -4  11   -6.81    8.51   1
 -13  -4  12   22.56    9.69   1
 -13  -4  13   13.18    9.51   1
 -13  -4  14   10.11    9.41   1
 -13  -4  15   35.28   10.81   1
 -13  -3 -22   24.01    9.11   1
 -13  -3 -21   -1.74    6.34   1
 -13  -3 -20   13.25    8.01   1
 -13  -3 -19   -4.41    6.55   1
 -13  -3 -19   -4.93    7.81   1
 -13  -3 -18   -0.38    7.90   1
 -13  -3 -18   -0.90    7.47   1
 -13  -3 -17    7.95    6.94   1
 -13  -3 -16    5.20    6.84   1
 -13  -3 -16    5.86    6.34   1
 -13  -3 -15   -0.11    6.43   1
 -13  -3 -15    6.15    7.04   1
 -13  -3 -14   11.83    7.16   1
 -13  -3 -13    4.41    6.51   1
 -13  -3 -13   -4.93    5.64   1
 -13  -3  -9   48.02    5.96   1
 -13  -3  -6   75.69    8.00   1
 -13  -3  -5    3.61    5.70   1
 -13  -3  -4   18.06    5.95   1
 -13  -3  -3   32.72    5.26   1
 -13  -3  -2    5.24    5.72   1
 -13  -3  -1   93.12    8.30   1
 -13  -3   0   -1.80    5.15   1
 -13  -3   1    7.18    4.13   1
 -13  -3   2   32.83    6.42   1
 -13  -3   3   25.00    6.30   1
 -13  -3   4    0.83    6.17   1
 -13  -3   4    7.73    5.95   1
 -13  -3   5    3.39    4.67   1
 -13  -3   5   -0.30    5.02   1
 -13  -3   6    2.86    5.85   1
 -13  -3   6    6.55    7.17   1
 -13  -3   7   18.92    6.87   1
 -13  -3   7   11.36    7.08   1
 -13  -3   8   -8.12    6.78   1
 -13  -3   8   -1.66    5.06   1
 -13  -3   9   -3.72    7.41   1
 -13  -3   9    0.40    6.14   1
 -13  -3  10   -1.32    7.89   1
 -13  -3  10    4.80    6.66   1
 -13  -3  11   -6.10    7.26   1
 -13  -3  11    4.75    8.02   1
 -13  -3  12   -3.42    8.21   1
 -13  -3  13    2.82    8.43   1
 -13  -3  14   23.91   10.07   1
 -13  -3  15    1.96    8.99   1
 -13  -3  16    6.60   10.28   1
 -13  -2 -22    8.58    9.26   1
 -13  -2 -21    2.96    8.19   1
 -13  -2 -20   17.22    8.30   1
 -13  -2 -19    7.51    7.29   1
 -13  -2 -18   12.04    7.56   1
 -13  -2 -18    4.97    6.96   1
 -13  -2 -17   -1.19    6.85   1
 -13  -2 -17   -0.76    7.10   1
 -13  -2 -15    0.26    6.90   1
 -13  -2 -13    5.34    6.75   1
 -13  -2 -10   11.49    4.81   1
 -13  -2  -7   -6.15    4.61   1
 -13  -2  -5   69.22    6.66   1
 -13  -2  -4    7.84    6.16   1
 -13  -2  -3    4.00    5.96   1
 -13  -2  -2    7.73    4.45   1
 -13  -2  -1    2.89    5.71   1
 -13  -2   0    0.85    5.37   1
 -13  -2   1    0.79    5.36   1
 -13  -2   2  146.17    9.43   1
 -13  -2   3    7.40    4.68   1
 -13  -2   4    9.73    5.99   1
 -13  -2   5   83.36    8.58   1
 -13  -2   6    5.76    6.29   1
 -13  -2   7   20.43    6.60   1
 -13  -2   8    5.02    4.61   1
 -13  -2   9  -15.13    7.24   1
 -13  -2   9    0.66    6.80   1
 -13  -2  10   16.56    7.49   1
 -13  -2  10   13.32    7.37   1
 -13  -2  11   27.04    7.59   1
 -13  -2  11   20.61    7.90   1
 -13  -2  12    6.55    7.94   1
 -13  -2  12    7.73    5.56   1
 -13  -2  13   36.84    9.47   1
 -13  -2  15   11.63    8.87   1
 -13  -2  16    4.08    9.21   1
 -13  -1 -21   -2.25    7.92   1
 -13  -1 -20   12.46    8.40   1
 -13  -1 -19   11.63    7.84   1
 -13  -1 -18   -5.76    7.58   1
 -13  -1 -17    3.31    5.35   1
 -13  -1 -16    4.37    7.36   1
 -13  -1 -15   10.76    7.74   1
 -13  -1 -14    1.44    7.06   1
 -13  -1 -13   11.36    6.94   1
 -13  -1  -8    1.51    5.07   1
 -13  -1  -6   33.41    6.24   1
 -13  -1  -5   16.32    6.63   1
 -13  -1  -4   22.75    4.67   1
 -13  -1  -3   25.91    6.41   1
 -13  -1  -2   51.98    7.07   1
 -13  -1  -1   31.47    5.16   1
 -13  -1   0    0.72    5.24   1
 -13  -1   1    8.94    5.68   1
 -13  -1   2   29.16    6.16   1
 -13  -1   3   -0.30    5.14   1
 -13  -1   4   21.25    5.99   1
 -13  -1   5    1.90    4.11   1
 -13  -1   6    6.81    5.17   1
 -13  -1   7    6.05    6.05   1
 -13  -1   8  -13.91    6.71   1
 -13  -1   9   -6.60    6.78   1
 -13  -1  10   25.00    7.60   1
 -13  -1  11    8.18    6.52   1
 -13  -1  12   -1.82    6.16   1
 -13  -1  12   -2.22    6.76   1
 -13  -1  13    8.24    7.46   1
 -13  -1  14    4.45    7.51   1
 -13  -1  16    2.19    8.35   1
 -13   0 -20    1.02    8.14   1
 -13   0 -19   -0.21    5.98   1
 -13   0 -18   26.63    8.57   1
 -13   0 -17   -9.00    6.66   1
 -13   0 -16   11.76    7.75   1
 -13   0 -15    3.57    7.11   1
 -13   0 -13   -3.06    7.07   1
 -13   0 -12    0.76    6.58   1
 -13   0 -11   -0.76    6.39   1
 -13   0 -10    6.60    6.17   1
 -13   0  -5    8.07    4.54   1
 -13   0  -4    1.44    5.81   1
 -13   0  -3    4.71    5.60   1
 -13   0  -2   17.72    6.15   1
 -13   0  -1   14.06    6.07   1
 -13   0   0   36.12    6.61   1
 -13   0   1   70.06    7.53   1
 -13   0   2    5.52    3.85   1
 -13   0   3    8.82    4.87   1
 -13   0   4   53.73    6.89   1
 -13   0   5    3.03    5.60   1
 -13   0   6   22.18    6.22   1
 -13   0   7   37.09    6.70   1
 -13   0   8   -4.67    5.88   1
 -13   0   9    8.82    6.12   1
 -13   0  10    5.43    6.34   1
 -13   0  11   -3.42    5.48   1
 -13   0  12   19.54    6.63   1
 -13   0  13    1.51    6.96   1
 -13   0  15   22.85    7.93   1
 -13   0  16   -4.41    7.77   1
 -13   1 -19   10.96    8.67   1
 -13   1 -17   23.52    8.44   1
 -13   1 -16    7.13    6.62   1
 -13   1 -15   16.89    7.89   1
 -13   1 -14    1.56    7.43   1
 -13   1 -13    1.69    7.20   1
 -13   1 -12   -6.60    6.73   1
 -13   1 -11   -2.62    6.35   1
 -13   1 -10    7.18    6.97   1
 -13   1  -9    4.75    6.41   1
 -13   1  -4    1.69    6.06   1
 -13   1  -3   16.65    5.96   1
 -13   1  -2    8.29    6.05   1
 -13   1  -1   27.25    6.06   1
 -13   1   0   23.04    4.99   1
 -13   1   1    8.94    5.44   1
 -13   1   2   -9.12    5.74   1
 -13   1   3    3.72    5.29   1
 -13   1   4    6.60    5.29   1
 -13   1   5    6.00    5.39   1
 -13   1   6   23.04    6.05   1
 -13   1   7   -1.10    5.63   1
 -13   1   8   -0.14    5.45   1
 -13   1   9    2.72    5.78   1
 -13   1  10    6.45    5.94   1
 -13   1  11    6.15    5.75   1
 -13   1  12   11.97    5.19   1
 -13   1  13   11.49    6.31   1
 -13   1  17    2.13    7.18   1
 -13   2 -17   15.68    8.47   1
 -13   2 -16   16.89    8.38   1
 -13   2 -15   -4.88    7.65   1
 -13   2 -14    6.97    7.60   1
 -13   2 -13   -5.52    7.28   1
 -13   2 -12    7.34    7.48   1
 -13   2  -8    5.81    6.51   1
 -13   2  -4    6.71    4.92   1
 -13   2  -3   -2.56    5.86   1
 -13   2  -2   10.18    6.00   1
 -13   2  -1    1.80    4.10   1
 -13   2   0  117.29    9.10   1
 -13   2   1    9.73    5.80   1
 -13   2   3   -3.13    5.31   1
 -13   2   4    1.02    5.23   1
 -13   2   5   -0.37    5.12   1
 -13   2   6    3.31    5.31   1
 -13   2   7   33.52    6.37   1
 -13   2   8   -0.72    5.29   1
 -13   2   9    0.69    5.56   1
 -13   2  10    4.37    5.89   1
 -13   2  11   29.59    6.85   1
 -13   2  12    0.69    5.99   1
 -13   2  13    9.06    6.26   1
 -13   3 -17   -9.55    8.22   1
 -13   3 -16    4.75    8.15   1
 -13   3 -15   15.52    8.75   1
 -13   3 -14   10.05    6.09   1
 -13   3 -13   29.70    8.50   1
 -13   3 -12    8.35    7.57   1
 -13   3 -10   12.46    7.41   1
 -13   3  -9    1.39    6.87   1
 -13   3  -8    1.54    6.47   1
 -13   3  -7    1.19    5.76   1
 -13   3  -6   10.96    6.29   1
 -13   3  -4   -1.66    5.19   1
 -13   3  -3    5.20    6.25   1
 -13   3  -2    4.04    5.79   1
 -13   3  -1   43.69    6.35   1
 -13   3   0   15.05    5.98   1
 -13   3   1   -0.86    5.30   1
 -13   3   2   27.46    6.29   1
 -13   3   3    2.50    5.37   1
 -13   3   4   -6.35    5.39   1
 -13   3   5    2.92    5.27   1
 -13   3   6   -2.28    5.19   1
 -13   3   7    0.46    5.32   1
 -13   3   8   13.54    5.59   1
 -13   3   9   -4.49    5.26   1
 -13   3  10   -1.44    5.64   1
 -13   3  11   -0.79    5.95   1
 -13   3  12    6.86    6.29   1
 -13   3  13    8.12    6.38   1
 -13   3  14    6.97    6.97   1
 -13   4 -15   -3.57    7.48   1
 -13   4 -14   -2.86    8.38   1
 -13   4 -13   -5.66    8.33   1
 -13   4 -12    2.50    6.35   1
 -13   4 -11   16.89    6.90   1
 -13   4  -9   41.99    7.78   1
 -13   4  -8    9.73    5.37   1
 -13   4  -7   11.02    6.31   1
 -13   4  -5  -13.18    6.46   1
 -13   4  -3   -4.58    6.16   1
 -13   4  -2   -7.56    6.27   1
 -13   4  -1    9.36    4.47   1
 -13   4   0    2.07    5.73   1
 -13   4   1   11.90    5.80   1
 -13   4   2   36.84    6.56   1
 -13   4   3    8.07    5.57   1
 -13   4   5   -1.21    5.35   1
 -13   4   6    3.28    5.29   1
 -13   4   7   13.76    5.64   1
 -13   4   8   -6.86    5.40   1
 -13   4   9    8.70    5.61   1
 -13   4  10   19.45    6.17   1
 -13   4  11    6.00    5.39   1
 -13   4  12   11.83    5.85   1
 -13   4  14    2.40    6.29   1
 -13   5 -14   -3.10    8.62   1
 -13   5 -13    9.55    7.29   1
 -13   5 -12   -0.40    7.96   1
 -13   5 -10    7.45    7.81   1
 -13   5  -9    7.95    7.50   1
 -13   5  -8   12.25    7.21   1
 -13   5  -5   10.11    6.23   1
 -13   5  -4   -5.48    6.27   1
 -13   5  -3   -3.13    5.45   1
 -13   5  -2   20.98    6.60   1
 -13   5  -1    8.53    6.19   1
 -13   5   0    1.77    3.96   1
 -13   5   1    4.75    5.58   1
 -13   5   2    4.28    5.42   1
 -13   5   3   16.32    5.66   1
 -13   5   4   20.25    5.76   1
 -13   5   5   -4.16    5.43   1
 -13   5   6   14.36    5.46   1
 -13   5   7    7.78    5.08   1
 -13   5   8    0.83    4.82   1
 -13   5   9    4.58    4.84   1
 -13   5  10    5.81    5.45   1
 -13   5  13   11.22    6.63   1
 -13   6 -12    2.79    8.72   1
 -13   6 -11   13.32    8.18   1
 -13   6 -10   -9.49    7.58   1
 -13   6  -9    5.76    6.58   1
 -13   6  -8   13.76    6.83   1
 -13   6  -7    3.17    6.87   1
 -13   6  -4   -4.37    5.81   1
 -13   6  -3    0.25    6.00   1
 -13   6  -2    1.64    5.38   1
 -13   6  -1    4.41    6.38   1
 -13   6   0   15.52    6.15   1
 -13   6   1   27.98    6.35   1
 -13   6   3    4.71    4.86   1
 -13   6   4    6.25    4.95   1
 -13   6   6   14.59    5.27   1
 -13   6   7    4.49    5.17   1
 -13   6   8    5.66    5.52   1
 -13   6   9    0.13    5.13   1
 -13   6  10    4.16    5.43   1
 -13   7  -9   17.72    7.75   1
 -13   7  -8   -3.17    7.33   1
 -13   7  -7    8.76    6.33   1
 -13   7  -6    2.04    6.66   1
 -13   7  -5   -5.57    7.17   1
 -13   7  -4    7.40    6.85   1
 -13   7  -3    4.24    6.47   1
 -13   7  -2   -0.86    6.31   1
 -13   7  -1  -10.89    6.40   1
 -13   7   0    3.03    5.08   1
 -13   7   1    7.29    5.83   1
 -13   7   2    6.60    5.86   1
 -13   7   3   -1.59    5.87   1
 -13   7   4    6.66    5.83   1
 -13   7   5    2.89    5.37   1
 -13   7   6   -6.45    5.38   1
 -13   8  -6   -7.34    6.45   1
 -13   8  -5    8.64    7.47   1
 -13   8  -3   20.52    6.34   1
 -13   8  -2   10.69    6.93   1
 -13   8  -1    1.02    5.74   1
 -13   8   0    2.50    6.48   1
 -13   8   1   -5.43    6.66   1
 -13   8   2    1.64    5.81   1
 -13   8   3   -2.43    5.68   1
 -12 -16 -10   -2.28   13.05   1
 -12 -16  -8   13.99   10.10   1
 -12 -16  -7    0.30    9.28   1
 -12 -15 -16    7.29   11.50   1
 -12 -15 -16   14.67    8.73   1
 -12 -15 -15   -1.85    9.49   1
 -12 -15 -15   -2.07   11.03   1
 -12 -15 -14   -3.92   10.53   1
 -12 -15 -14  -11.63    9.89   1
 -12 -15 -13   -5.71   11.81   1
 -12 -15 -13   11.36    9.91   1
 -12 -15 -12   -1.74    9.56   1
 -12 -15 -12   13.03   10.83   1
 -12 -15 -11    1.66    9.67   1
 -12 -15 -11   11.42   10.61   1
 -12 -15 -10   -3.06    8.37   1
 -12 -15 -10    1.46    9.56   1
 -12 -15  -9   -0.36    6.25   1
 -12 -15  -9   -1.08    7.49   1
 -12 -15  -9    0.38    7.22   1
 -12 -15  -8    3.84    6.31   1
 -12 -15  -8    8.12    9.12   1
 -12 -15  -8   -6.25    8.55   1
 -12 -15  -7    9.67    9.64   1
 -12 -15  -7    2.62    7.61   1
 -12 -15  -6    4.12    9.46   1
 -12 -15  -6    2.99    7.27   1
 -12 -15  -5   11.42    8.04   1
 -12 -15  -4    1.37    8.38   1
 -12 -15  -4    4.33    9.36   1
 -12 -15  -3    4.12   10.72   1
 -12 -15  -3   -1.02    8.87   1
 -12 -15  -2    2.43   10.67   1
 -12 -15  -2    3.28    7.89   1
 -12 -15  -1    1.37    8.21   1
 -12 -15  -1   18.49   11.70   1
 -12 -14 -19  -15.13   11.44   1
 -12 -14 -19   -5.62    8.15   1
 -12 -14 -18   -3.61    9.20   1
 -12 -14 -18    7.29   10.80   1
 -12 -14 -17    2.86    8.21   1
 -12 -14 -16   -8.35   10.06   1
 -12 -14 -16    7.62   10.49   1
 -12 -14 -15   16.56   11.48   1
 -12 -14 -15   14.75    8.91   1
 -12 -14 -14  -11.49   10.03   1
 -12 -14 -14   13.03   10.61   1
 -12 -14 -13   -6.71   10.46   1
 -12 -14 -13   -7.78    9.76   1
 -12 -14 -12   -8.76    9.71   1
 -12 -14 -12   -4.04    7.60   1
 -12 -14 -11    2.62    6.09   1
 -12 -14 -11   -1.59    8.64   1
 -12 -14 -11    2.76    7.84   1
 -12 -14 -10  -12.46    9.18   1
 -12 -14 -10   -1.72    5.95   1
 -12 -14 -10   17.81   10.38   1
 -12 -14  -9   -5.57   10.38   1
 -12 -14  -9   -0.13    8.77   1
 -12 -14  -8    2.92    9.95   1
 -12 -14  -8    8.53    8.94   1
 -12 -14  -7    8.41    8.87   1
 -12 -14  -7   -3.88    5.83   1
 -12 -14  -7  -10.76   10.63   1
 -12 -14  -6   -8.47    6.29   1
 -12 -14  -6    5.48   10.20   1
 -12 -14  -6   -7.08    8.67   1
 -12 -14  -5    4.37    8.23   1
 -12 -14  -5    9.61    6.94   1
 -12 -14  -5   -1.49    9.74   1
 -12 -14  -4    1.49    8.05   1
 -12 -14  -4   -1.46    9.97   1
 -12 -14  -3    1.28    9.51   1
 -12 -14  -3  -17.22    8.22   1
 -12 -14  -2   10.43    8.27   1
 -12 -14  -2   18.06    7.99   1
 -12 -14  -1   25.81   11.38   1
 -12 -14  -1    9.12    7.85   1
 -12 -14   0   -2.25    8.07   1
 -12 -14   0  -22.00   10.88   1
 -12 -14   1   12.74    8.00   1
 -12 -14   2   -8.07   10.96   1
 -12 -14   3   -5.11   10.62   1
 -12 -13 -20    7.24   11.67   1
 -12 -13 -20   -3.65   10.70   1
 -12 -13 -19   12.89   10.91   1
 -12 -13 -19   -5.34   10.12   1
 -12 -13 -18   14.67   10.42   1
 -12 -13 -18   -7.51   10.63   1
 -12 -13 -17   -9.86    9.42   1
 -12 -13 -17   -1.96    6.89   1
 -12 -13 -16   -5.06   10.66   1
 -12 -13 -16   -0.58    5.14   1
 -12 -13 -16   11.97   10.10   1
 -12 -13 -15   -5.06    7.78   1
 -12 -13 -15    7.34    6.83   1
 -12 -13 -14    8.18    9.72   1
 -12 -13 -14  -12.32   10.04   1
 -12 -13 -13   -2.04    8.47   1
 -12 -13 -13    9.61    8.68   1
 -12 -13 -12   12.25    9.17   1
 -12 -13 -12    3.39    5.26   1
 -12 -13 -12   -2.22    8.97   1
 -12 -13 -11   12.74    9.85   1
 -12 -13 -11    7.51    8.93   1
 -12 -13 -10    1.14    7.66   1
 -12 -13 -10   22.18   10.27   1
 -12 -13  -9    3.39    9.05   1
 -12 -13  -9    1.64    5.12   1
 -12 -13  -8    7.95    7.61   1
 -12 -13  -7   -3.42    6.85   1
 -12 -13  -6    4.88    5.83   1
 -12 -13  -6    7.02    6.89   1
 -12 -13  -5   11.56    7.34   1
 -12 -13  -5    3.24    6.23   1
 -12 -13  -4   -6.20    6.27   1
 -12 -13  -4   -3.96    9.39   1
 -12 -13  -3    7.13    5.98   1
 -12 -13  -3   11.16    9.89   1
 -12 -13  -2    8.35    9.94   1
 -12 -13  -1   20.43    9.76   1
 -12 -13   0    1.08    6.91   1
 -12 -13   0   26.21    9.52   1
 -12 -13   1    5.34   10.16   1
 -12 -13   2   -5.43    6.76   1
 -12 -13   2    9.80   10.14   1
 -12 -13   3    1.54   10.64   1
 -12 -13   4    4.54    9.97   1
 -12 -13   5    5.43   11.46   1
 -12 -13   6    1.99    7.95   1
 -12 -12 -22    6.25   11.60   1
 -12 -12 -21    6.60   10.64   1
 -12 -12 -21   -3.92    9.31   1
 -12 -12 -20    5.71    9.37   1
 -12 -12 -20   -7.24    7.91   1
 -12 -12 -19   -6.40    9.97   1
 -12 -12 -19  -11.56    5.98   1
 -12 -12 -19  -14.90   10.27   1
 -12 -12 -18    5.48   10.02   1
 -12 -12 -18    4.49    9.46   1
 -12 -12 -17   19.62    9.92   1
 -12 -12 -17   10.11    7.06   1
 -12 -12 -16   16.81    9.84   1
 -12 -12 -16   -4.04    9.05   1
 -12 -12 -15   -2.40    9.61   1
 -12 -12 -15   -0.22    4.90   1
 -12 -12 -14   -2.07    8.47   1
 -12 -12 -14    6.15    4.81   1
 -12 -12 -13   -0.55    9.40   1
 -12 -12 -12   11.90    9.73   1
 -12 -12 -11   -6.50    6.99   1
 -12 -12 -10   13.91    9.62   1
 -12 -12  -9    8.76    9.41   1
 -12 -12  -8    5.62    9.48   1
 -12 -12  -7   -4.93    9.10   1
 -12 -12  -6   10.11    9.35   1
 -12 -12  -5   32.15    9.98   1
 -12 -12  -4   -5.29    8.97   1
 -12 -12  -3    6.92    9.31   1
 -12 -12  -2   -4.49    6.40   1
 -12 -12  -2   -7.29    8.42   1
 -12 -12  -1   -2.31    4.96   1
 -12 -12  -1    5.38    8.58   1
 -12 -12   0   17.89   10.32   1
 -12 -12   1    7.08    9.20   1
 -12 -12   2    1.32    9.11   1
 -12 -12   3    0.55    9.71   1
 -12 -12   4    1.00    9.48   1
 -12 -12   5   23.52   10.86   1
 -12 -12   6  -12.18   10.19   1
 -12 -12   8    5.62   11.28   1
 -12 -11 -23   -9.67   10.76   1
 -12 -11 -22    1.28    9.65   1
 -12 -11 -22   -2.89    5.95   1
 -12 -11 -21   -4.24    5.69   1
 -12 -11 -21   -2.89    9.93   1
 -12 -11 -21  -10.56    7.93   1
 -12 -11 -20   32.49   10.83   1
 -12 -11 -20   50.27    7.23   1
 -12 -11 -20   44.36   11.06   1
 -12 -11 -19   -3.65   10.12   1
 -12 -11 -19    7.13    9.40   1
 -12 -11 -19   -2.25    5.46   1
 -12 -11 -18    6.86    5.29   1
 -12 -11 -18    4.97    7.98   1
 -12 -11 -17   20.07    9.68   1
 -12 -11 -16  -15.05    9.70   1
 -12 -11 -15   11.56    7.48   1
 -12 -11 -14    2.04    8.84   1
 -12 -11 -13    8.35    7.28   1
 -12 -11 -12   27.88    9.93   1
 -12 -11 -11    1.02    9.41   1
 -12 -11 -10   46.24    9.66   1
 -12 -11  -9   23.91    8.22   1
 -12 -11  -8    2.43    8.52   1
 -12 -11  -7   23.04    9.60   1
 -12 -11  -6   29.27    9.74   1
 -12 -11  -5    9.92    9.32   1
 -12 -11  -4   17.47    9.11   1
 -12 -11  -4    1.49    4.78   1
 -12 -11  -3    3.24    6.66   1
 -12 -11  -2   13.99    5.01   1
 -12 -11  -2   15.29    9.15   1
 -12 -11  -1    1.35    9.26   1
 -12 -11  -1    9.30    6.53   1
 -12 -11   0   -5.52    5.78   1
 -12 -11   0   -1.10    9.01   1
 -12 -11   1    0.98    7.68   1
 -12 -11   2   14.52    9.22   1
 -12 -11   3   27.67    8.63   1
 -12 -11   4    5.52   10.67   1
 -12 -11   5   10.05    7.23   1
 -12 -11   6    0.59    9.89   1
 -12 -11   7   14.44   10.72   1
 -12 -11   8   11.22    9.58   1
 -12 -11   9   14.52   10.44   1
 -12 -11  10    0.52   11.20   1
 -12 -10 -23    0.24    9.76   1
 -12 -10 -23   -7.78    6.97   1
 -12 -10 -22   -0.56    5.70   1
 -12 -10 -22    2.46    9.92   1
 -12 -10 -21   -2.96    5.61   1
 -12 -10 -21   -2.86   10.75   1
 -12 -10 -21   17.39   11.68   1
 -12 -10 -20    6.45    5.79   1
 -12 -10 -20   -4.28    9.19   1
 -12 -10 -19    9.06    5.84   1
 -12 -10 -19    7.73    8.84   1
 -12 -10 -18   13.62    9.30   1
 -12 -10 -18    0.96    5.17   1
 -12 -10 -17   16.48    5.44   1
 -12 -10 -16    8.29    6.85   1
 -12 -10 -15  -13.54    9.27   1
 -12 -10 -14   -3.13    8.35   1
 -12 -10 -13    3.39    4.01   1
 -12 -10 -13   -1.39    8.17   1
 -12 -10 -12    4.45    7.17   1
 -12 -10 -11   -2.86    8.89   1
 -12 -10 -10   14.06    9.15   1
 -12 -10  -9    9.36    8.02   1
 -12 -10  -8   40.58    7.90   1
 -12 -10  -8   36.72    6.30   1
 -12 -10  -7  -10.18   20.03   1
 -12 -10  -7   -0.34    5.13   1
 -12 -10  -6   -3.35    7.91   1
 -12 -10  -6    7.90    5.51   1
 -12 -10  -5   16.48    5.68   1
 -12 -10  -5    6.40    8.50   1
 -12 -10  -4    4.49    6.32   1
 -12 -10  -4   -2.25    5.64   1
 -12 -10  -3   41.22    7.06   1
 -12 -10  -3   31.70    8.67   1
 -12 -10  -2   18.06    6.55   1
 -12 -10  -2  -15.84    9.31   1
 -12 -10  -1   -3.42    5.74   1
 -12 -10  -1   -0.62    9.01   1
 -12 -10   0    8.01    6.62   1
 -12 -10   0    2.25    8.22   1
 -12 -10   1    5.24    5.95   1
 -12 -10   1    7.08    8.83   1
 -12 -10   2   32.95    9.76   1
 -12 -10   3   10.11    6.93   1
 -12 -10   3   13.18    8.42   1
 -12 -10   4   29.05   10.24   1
 -12 -10   5   18.66    9.76   1
 -12 -10   6    3.61    9.31   1
 -12 -10   7   28.30   10.75   1
 -12 -10   8   13.76   10.17   1
 -12 -10   9   13.62    8.86   1
 -12 -10  10   10.05    9.45   1
 -12 -10  11   20.98   10.72   1
 -12 -10  12   17.56   11.48   1
 -12  -9 -24    5.43    6.80   1
 -12  -9 -24    4.71   11.20   1
 -12  -9 -23   10.89   10.56   1
 -12  -9 -23    8.64    7.06   1
 -12  -9 -22    7.95    6.82   1
 -12  -9 -21    5.11    6.64   1
 -12  -9 -20   20.16    6.47   1
 -12  -9 -20   37.58    9.93   1
 -12  -9 -19    3.69    5.49   1
 -12  -9 -19    7.56    9.30   1
 -12  -9 -18    0.17    5.35   1
 -12  -9 -18  -17.31   21.47   1
 -12  -9 -17   39.56    8.68   1
 -12  -9 -16   20.52    8.61   1
 -12  -9 -15   53.73   10.26   1
 -12  -9 -14   -1.54    6.32   1
 -12  -9 -13   11.56    4.56   1
 -12  -9 -13   15.84    8.68   1
 -12  -9 -12   28.73    8.58   1
 -12  -9 -11    8.47    8.32   1
 -12  -9 -10   12.11    8.21   1
 -12  -9  -9   25.00    8.80   1
 -12  -9  -9   21.81    5.60   1
 -12  -9  -8   57.46    6.97   1
 -12  -9  -8   71.91    9.16   1
 -12  -9  -7    9.42    6.45   1
 -12  -9  -7   23.14    5.29   1
 -12  -9  -6    8.53    7.24   1
 -12  -9  -6    6.45    5.44   1
 -12  -9  -5   28.84    7.84   1
 -12  -9  -5   21.72    5.41   1
 -12  -9  -4   39.06    7.62   1
 -12  -9  -4   46.65    6.83   1
 -12  -9  -3   26.83    8.60   1
 -12  -9  -3   33.87    6.40   1
 -12  -9  -2    8.53    6.02   1
 -12  -9  -2    9.61    8.74   1
 -12  -9  -1   -0.62    8.74   1
 -12  -9  -1   16.24    6.61   1
 -12  -9   0   26.21    5.53   1
 -12  -9   0   34.22    8.77   1
 -12  -9   1   10.96    8.87   1
 -12  -9   1   15.52    6.86   1
 -12  -9   2   -2.89    8.87   1
 -12  -9   2   11.76    5.90   1
 -12  -9   3   78.68   11.00   1
 -12  -9   3   85.38    9.24   1
 -12  -9   4   10.96    9.00   1
 -12  -9   4    2.53    6.14   1
 -12  -9   5  -15.60    9.40   1
 -12  -9   6   31.81    9.59   1
 -12  -9   7   -5.20    9.48   1
 -12  -9   8    6.35    9.22   1
 -12  -9   9    0.52    9.23   1
 -12  -9  10    1.39    7.74   1
 -12  -9  11    4.24    8.65   1
 -12  -9  12   13.32    9.71   1
 -12  -9  13   -3.76   10.67   1
 -12  -8 -24   25.40   11.69   1
 -12  -8 -24   22.47    7.68   1
 -12  -8 -23   33.41    7.63   1
 -12  -8 -21   -3.24    6.80   1
 -12  -8 -20   -4.84    6.47   1
 -12  -8 -20  -17.81    8.61   1
 -12  -8 -17   10.11    8.71   1
 -12  -8 -16   -5.66    8.00   1
 -12  -8 -15   20.43    8.50   1
 -12  -8 -14    5.66    4.43   1
 -12  -8 -14    4.16    7.59   1
 -12  -8 -13   -1.37    8.17   1
 -12  -8 -12    2.25    7.44   1
 -12  -8 -11    6.20    4.03   1
 -12  -8 -11   -1.59    7.61   1
 -12  -8 -10   10.30    8.02   1
 -12  -8  -9   12.74    8.21   1
 -12  -8  -9   -1.02    3.58   1
 -12  -8  -8   -7.56    5.45   1
 -12  -8  -8    5.81    5.93   1
 -12  -8  -7   20.25    7.92   1
 -12  -8  -7   21.16    5.61   1
 -12  -8  -6   26.42    6.07   1
 -12  -8  -6   11.63    8.18   1
 -12  -8  -5   -5.29    5.61   1
 -12  -8  -5    2.10    7.31   1
 -12  -8  -4   50.55    7.96   1
 -12  -8  -4   46.79    5.75   1
 -12  -8  -3    2.46    5.50   1
 -12  -8  -3    7.29    6.64   1
 -12  -8  -2    5.34    5.91   1
 -12  -8  -2    3.88    8.08   1
 -12  -8  -1   24.11    5.79   1
 -12  -8  -1   18.32    8.73   1
 -12  -8   0   -6.10    7.85   1
 -12  -8   0   12.74    6.07   1
 -12  -8   1    9.80    8.20   1
 -12  -8   1    9.55    6.18   1
 -12  -8   2  112.57   12.31   1
 -12  -8   2   92.35    9.23   1
 -12  -8   3   20.07    8.24   1
 -12  -8   3   24.40    7.31   1
 -12  -8   4   -4.97    4.91   1
 -12  -8   4    1.37   36.39   1
 -12  -8   4   -3.96    8.40   1
 -12  -8   5   -4.88    6.76   1
 -12  -8   5   -1.69    8.45   1
 -12  -8   6  -10.43    8.79   1
 -12  -8   7   15.21    9.44   1
 -12  -8   8   -7.40    9.03   1
 -12  -8   9   -8.12    8.66   1
 -12  -8  10    9.24    7.60   1
 -12  -8  11   13.99    8.38   1
 -12  -8  12   -2.59    8.34   1
 -12  -8  13   -1.37    9.20   1
 -12  -8  14   -6.35    9.93   1
 -12  -7 -24    2.59    7.63   1
 -12  -7 -23   -0.67    7.33   1
 -12  -7 -22   26.42    7.40   1
 -12  -7 -21   12.04    7.01   1
 -12  -7 -20    7.40    6.80   1
 -12  -7 -20   -0.11    8.74   1
 -12  -7 -19  -21.44    8.89   1
 -12  -7 -19    3.50    6.25   1
 -12  -7 -18    7.78    5.52   1
 -12  -7 -17   24.90    8.38   1
 -12  -7 -17   15.29    5.08   1
 -12  -7 -16    4.16    5.43   1
 -12  -7 -16   -3.06    7.81   1
 -12  -7 -15   -5.81    8.24   1
 -12  -7 -14  118.81   11.34   1
 -12  -7 -13   72.42   10.04   1
 -12  -7 -12   -1.44    4.01   1
 -12  -7 -12   -5.95    6.73   1
 -12  -7 -11    4.24    7.46   1
 -12  -7 -10   59.91    9.60   1
 -12  -7  -9   27.56    7.66   1
 -12  -7  -9   35.40    6.43   1
 -12  -7  -8    1.49    4.93   1
 -12  -7  -8    6.20    7.17   1
 -12  -7  -7   43.16    6.18   1
 -12  -7  -7   36.48    8.94   1
 -12  -7  -6    4.37    4.72   1
 -12  -7  -6    4.24    8.03   1
 -12  -7  -5   36.48    6.16   1
 -12  -7  -4  176.09   10.62   1
 -12  -7  -4  160.28   13.42   1
 -12  -7  -3    0.98    5.33   1
 -12  -7  -3    0.06    6.87   1
 -12  -7  -2   46.92    6.30   1
 -12  -7  -2   35.16    7.95   1
 -12  -7  -1   27.35    8.58   1
 -12  -7  -1   18.66    5.79   1
 -12  -7   0    3.57    5.41   1
 -12  -7   1   -0.79    4.66   1
 -12  -7   1    5.02    5.73   1
 -12  -7   2   20.88    6.49   1
 -12  -7   2   12.67    8.26   1
 -12  -7   3   -0.86    5.93   1
 -12  -7   3    6.10    6.82   1
 -12  -7   3    1.54    5.93   1
 -12  -7   4    4.33    5.20   1
 -12  -7   4    7.40    8.43   1
 -12  -7   5   -2.43    5.02   1
 -12  -7   5    8.64    6.94   1
 -12  -7   5    1.85    6.83   1
 -12  -7   6    2.82    6.38   1
 -12  -7   6    0.85    8.61   1
 -12  -7   7   20.70    7.55   1
 -12  -7   7   27.14    9.90   1
 -12  -7   8  101.81   12.11   1
 -12  -7   9   18.49    7.40   1
 -12  -7  10   24.01    8.62   1
 -12  -7  11   -2.28    8.49   1
 -12  -7  12   -0.38    8.46   1
 -12  -7  13   11.56    8.70   1
 -12  -7  14   13.25    9.83   1
 -12  -6 -24   40.20    8.37   1
 -12  -6 -23   10.69    7.65   1
 -12  -6 -22   -5.38    6.22   1
 -12  -6 -21    2.99    7.02   1
 -12  -6 -20   41.60    9.55   1
 -12  -6 -20   29.38    7.37   1
 -12  -6 -19    1.49    5.20   1
 -12  -6 -19   -5.20    8.34   1
 -12  -6 -18   -5.86    5.95   1
 -12  -6 -18    0.49    7.90   1
 -12  -6 -17   10.63    6.65   1
 -12  -6 -17    9.73    8.24   1
 -12  -6 -16   33.99    8.63   1
 -12  -6 -15   -1.00    7.46   1
 -12  -6 -15    8.70    5.96   1
 -12  -6 -14    4.54    6.18   1
 -12  -6 -14   12.67    4.49   1
 -12  -6 -13   -1.61    7.26   1
 -12  -6 -12    4.20    5.95   1
 -12  -6 -11    5.90    7.14   1
 -12  -6 -11   12.96    5.33   1
 -12  -6 -10    0.59    7.19   1
 -12  -6  -9   16.65    7.02   1
 -12  -6  -8   34.93    6.38   1
 -12  -6  -8   31.36    8.29   1
 -12  -6  -7  108.99   11.07   1
 -12  -6  -7  100.00    7.40   1
 -12  -6  -6   11.09    7.59   1
 -12  -6  -5   34.81    8.26   1
 -12  -6  -5   31.81    6.09   1
 -12  -6  -4   32.04    8.38   1
 -12  -6  -4   44.36    5.19   1
 -12  -6  -3   25.10    5.91   1
 -12  -6  -3   20.52    8.15   1
 -12  -6  -2   48.44    6.68   1
 -12  -6  -2   43.96    8.49   1
 -12  -6  -1    2.31    5.32   1
 -12  -6  -1    9.49    5.73   1
 -12  -6   0    2.40    4.22   1
 -12  -6   0   -1.32    6.88   1
 -12  -6   1   36.72    6.42   1
 -12  -6   1   31.81    8.23   1
 -12  -6   2    2.72    5.58   1
 -12  -6   2    6.35    5.64   1
 -12  -6   2  -10.37    7.08   1
 -12  -6   3   37.95    6.65   1
 -12  -6   3   37.21    6.83   1
 -12  -6   3   36.36    8.68   1
 -12  -6   4   36.12    8.89   1
 -12  -6   4   45.97    6.78   1
 -12  -6   4   35.28    6.30   1
 -12  -6   5  -13.18    8.13   1
 -12  -6   5    9.86    5.28   1
 -12  -6   5   -1.69    6.50   1
 -12  -6   6   20.07    7.08   1
 -12  -6   6   -3.42    8.25   1
 -12  -6   7   -5.86    5.37   1
 -12  -6   7   -0.72    8.07   1
 -12  -6   8    0.79    6.91   1
 -12  -6   8   -3.88    6.62   1
 -12  -6   9   -7.08    8.30   1
 -12  -6  10   -0.66    8.25   1
 -12  -6  11   -7.45    9.01   1
 -12  -6  12    7.73    9.56   1
 -12  -6  13   25.40    9.78   1
 -12  -6  14  -19.10    9.09   1
 -12  -6  15    1.04    9.89   1
 -12  -5 -24   21.81    8.13   1
 -12  -5 -23   33.41    8.21   1
 -12  -5 -22   25.60    7.79   1
 -12  -5 -21   15.21    7.41   1
 -12  -5 -20    5.81    8.92   1
 -12  -5 -19   -2.69    8.10   1
 -12  -5 -18   24.80    8.47   1
 -12  -5 -18   31.70    6.31   1
 -12  -5 -17   29.92    8.31   1
 -12  -5 -16   -2.02    5.99   1
 -12  -5 -16   -3.46    7.11   1
 -12  -5 -15    2.25    7.20   1
 -12  -5 -14   15.37    6.35   1
 -12  -5 -14   17.98    6.78   1
 -12  -5 -13   21.25    7.65   1
 -12  -5 -13   25.40    5.24   1
 -12  -5 -12  195.44   13.70   1
 -12  -5 -11   52.85    8.58   1
 -12  -5 -10    2.13    5.64   1
 -12  -5 -10    1.72    4.32   1
 -12  -5  -9   49.42    8.72   1
 -12  -5  -8   11.56    4.35   1
 -12  -5  -8   10.30    7.51   1
 -12  -5  -7   12.89    5.89   1
 -12  -5  -7    7.34    7.05   1
 -12  -5  -6   17.31    5.57   1
 -12  -5  -6    6.35    6.80   1
 -12  -5  -5   33.41    7.40   1
 -12  -5  -5   15.29    5.16   1
 -12  -5  -4   34.22    7.60   1
 -12  -5  -4   21.16    5.98   1
 -12  -5  -3   24.21    7.68   1
 -12  -5  -3   36.97    6.32   1
 -12  -5  -2  497.74   24.09   1
 -12  -5  -2  495.06   21.36   1
 -12  -5  -1    6.86    6.76   1
 -12  -5  -1   -0.13    4.01   1
 -12  -5   0   13.18    5.59   1
 -12  -5   0   10.24    5.31   1
 -12  -5   1    8.12    6.67   1
 -12  -5   2   58.98    7.22   1
 -12  -5   2   42.12    8.18   1
 -12  -5   3    9.36    6.55   1
 -12  -5   3    4.24    6.96   1
 -12  -5   3   -9.06    5.36   1
 -12  -5   4   10.24    6.98   1
 -12  -5   4    7.95    4.74   1
 -12  -5   4    7.13    5.55   1
 -12  -5   5   23.23    7.81   1
 -12  -5   5    3.80    5.07   1
 -12  -5   5   14.59    6.26   1
 -12  -5   6  132.94    9.69   1
 -12  -5   6  142.56   12.18   1
 -12  -5   6  139.95   10.88   1
 -12  -5   7  -10.37    7.86   1
 -12  -5   7   11.36    6.47   1
 -12  -5   7   -5.81    4.82   1
 -12  -5   8   52.13    9.67   1
 -12  -5   8   59.91    8.36   1
 -12  -5   9   -3.39    6.99   1
 -12  -5   9   -0.56    8.30   1
 -12  -5  10   13.32    8.83   1
 -12  -5  11   78.68   11.18   1
 -12  -5  12   -0.71    9.14   1
 -12  -5  13   -5.24    9.62   1
 -12  -5  14   -4.37    9.57   1
 -12  -5  15    1.46    8.49   1
 -12  -4 -24    0.59    7.58   1
 -12  -4 -23   28.09    8.69   1
 -12  -4 -22   11.29    7.66   1
 -12  -4 -21    1.99    6.94   1
 -12  -4 -20   -1.21    6.64   1
 -12  -4 -19   -1.51    7.70   1
 -12  -4 -18   -5.06    7.07   1
 -12  -4 -18   11.16    6.75   1
 -12  -4 -17    7.34    7.10   1
 -12  -4 -17   -0.64    4.66   1
 -12  -4 -16    4.75    5.97   1
 -12  -4 -16    3.80    6.63   1
 -12  -4 -15   -3.92    6.14   1
 -12  -4 -15   -4.20    6.81   1
 -12  -4 -14    9.36    5.57   1
 -12  -4 -14    3.96    6.41   1
 -12  -4 -13   12.11    6.12   1
 -12  -4 -13   16.56    4.88   1
 -12  -4 -12   12.96    6.91   1
 -12  -4 -10   48.86    7.69   1
 -12  -4  -9  322.56   17.24   1
 -12  -4  -8   -1.32    6.03   1
 -12  -4  -8    4.04    6.23   1
 -12  -4  -7   -2.53    5.95   1
 -12  -4  -7   -3.06    4.34   1
 -12  -4  -6   -1.59    3.86   1
 -12  -4  -6   -3.39    4.82   1
 -12  -4  -5   45.56    7.02   1
 -12  -4  -5   48.44    6.68   1
 -12  -4  -4   27.14    6.25   1
 -12  -4  -4   25.10    5.61   1
 -12  -4  -3   -3.46    5.06   1
 -12  -4  -3    9.18    4.61   1
 -12  -4  -2   24.70    4.67   1
 -12  -4  -2   21.07    6.61   1
 -12  -4  -1   -1.19    5.76   1
 -12  -4  -1   -4.04    5.23   1
 -12  -4   0   12.53    5.95   1
 -12  -4   0    0.66    5.10   1
 -12  -4   1   62.73    7.29   1
 -12  -4   1   60.06    7.13   1
 -12  -4   2    8.18    6.18   1
 -12  -4   2    3.76    5.16   1
 -12  -4   3  142.09   10.73   1
 -12  -4   3  154.26   10.18   1
 -12  -4   3  140.66   10.44   1
 -12  -4   4   29.92    7.44   1
 -12  -4   4   30.58    5.09   1
 -12  -4   5   -8.88    5.84   1
 -12  -4   5   -4.24    5.48   1
 -12  -4   5  -10.56    6.69   1
 -12  -4   6   -1.99    5.89   1
 -12  -4   6   -6.40    4.71   1
 -12  -4   6    6.10    7.06   1
 -12  -4   7    5.48    4.82   1
 -12  -4   7   -0.19    6.26   1
 -12  -4   7   -7.08    7.34   1
 -12  -4   8   29.05    7.33   1
 -12  -4   8   27.35    5.75   1
 -12  -4   8   34.81    8.73   1
 -12  -4   9   -0.90    4.66   1
 -12  -4   9   11.22    7.50   1
 -12  -4  10   19.98    7.42   1
 -12  -4  10   10.11    7.12   1
 -12  -4  11   21.81    7.57   1
 -12  -4  12    3.65    7.64   1
 -12  -4  13   11.76    8.71   1
 -12  -4  14    1.80    8.79   1
 -12  -4  15   -0.29    9.46   1
 -12  -4  16    3.57    8.51   1
 -12  -3 -24    5.86    8.28   1
 -12  -3 -23   15.37    5.96   1
 -12  -3 -22   25.30    7.75   1
 -12  -3 -21    2.22    6.94   1
 -12  -3 -19  111.51    8.87   1
 -12  -3 -19   98.60   12.91   1
 -12  -3 -18   17.22    7.22   1
 -12  -3 -18    7.08   19.79   1
 -12  -3 -17    7.08    6.92   1
 -12  -3 -17    6.25    6.05   1
 -12  -3 -16    9.30    6.89   1
 -12  -3 -16   14.75    5.99   1
 -12  -3 -15   -1.30    5.91   1
 -12  -3 -15   -4.08    5.98   1
 -12  -3 -14   39.69    7.18   1
 -12  -3 -10    3.53    5.64   1
 -12  -3  -7   21.62    6.70   1
 -12  -3  -6   37.09    5.97   1
 -12  -3  -5   -6.10    5.63   1
 -12  -3  -4  166.67   10.59   1
 -12  -3  -3   46.65    5.60   1
 -12  -3  -2  187.14   10.67   1
 -12  -3  -1    1.61    5.23   1
 -12  -3   0   82.99    7.47   1
 -12  -3   1   24.50    5.94   1
 -12  -3   2    5.81    5.54   1
 -12  -3   3   10.63    5.67   1
 -12  -3   4   -5.86    5.71   1
 -12  -3   4   -6.71    5.23   1
 -12  -3   5    7.84    4.48   1
 -12  -3   5    1.19    5.78   1
 -12  -3   5    4.93    6.88   1
 -12  -3   6  293.09   16.09   1
 -12  -3   6  377.91   18.27   1
 -12  -3   6  309.41   16.18   1
 -12  -3   7   -4.75    5.54   1
 -12  -3   7    3.50    6.06   1
 -12  -3   7   -4.04    6.19   1
 -12  -3   8   -0.29    5.28   1
 -12  -3   8    3.39    6.18   1
 -12  -3   8    7.08    5.96   1
 -12  -3   9    6.15    7.29   1
 -12  -3   9   -2.19    4.68   1
 -12  -3   9    0.88    6.30   1
 -12  -3  10   -2.79    7.28   1
 -12  -3  10   13.25    6.77   1
 -12  -3  11   -4.00    7.36   1
 -12  -3  11   -0.41    4.97   1
 -12  -3  12   33.18    8.76   1
 -12  -3  13    3.72    7.91   1
 -12  -3  14   59.91    9.75   1
 -12  -3  15   -6.76    8.79   1
 -12  -3  16   19.36    9.42   1
 -12  -2 -23    3.13    7.40   1
 -12  -2 -22  -13.03    7.94   1
 -12  -2 -21    9.86    7.85   1
 -12  -2 -20    5.43    6.80   1
 -12  -2 -19   42.51    8.22   1
 -12  -2 -19   17.89    7.11   1
 -12  -2 -18   17.98    6.44   1
 -12  -2 -18    9.30    7.26   1
 -12  -2 -17   17.89    6.01   1
 -12  -2 -17   19.01    5.58   1
 -12  -2 -16    8.12    6.84   1
 -12  -2 -15    2.72    6.63   1
 -12  -2 -11    4.97    5.75   1
 -12  -2 -10    4.71    5.90   1
 -12  -2  -8   54.02    7.20   1
 -12  -2  -7   39.94    7.08   1
 -12  -2  -5   27.35    6.49   1
 -12  -2  -4    0.83    5.70   1
 -12  -2  -3   -1.42    4.36   1
 -12  -2  -2   18.75    5.02   1
 -12  -2  -1   95.84    8.03   1
 -12  -2   0   83.36    7.85   1
 -12  -2   1    8.64    5.35   1
 -12  -2   2    0.46    4.87   1
 -12  -2   3  251.22   13.63   1
 -12  -2   4   -0.55    5.28   1
 -12  -2   5    6.20    5.58   1
 -12  -2   6   98.60    8.74   1
 -12  -2   7   34.57    6.82   1
 -12  -2   8    9.86    5.71   1
 -12  -2   9    7.08    4.47   1
 -12  -2   9    4.75    6.10   1
 -12  -2  10   11.16    6.68   1
 -12  -2  10   19.98    6.53   1
 -12  -2  11   -5.15    6.63   1
 -12  -2  11   11.09    6.79   1
 -12  -2  12   38.56    8.45   1
 -12  -2  13    1.14    7.45   1
 -12  -2  14   30.36    8.93   1
 -12  -2  15    4.84    7.57   1
 -12  -2  16   21.53    8.91   1
 -12  -1 -22    2.19    8.02   1
 -12  -1 -20    7.56    6.93   1
 -12  -1 -19    9.99    7.33   1
 -12  -1 -18   -0.88    6.79   1
 -12  -1 -17   49.70    7.90   1
 -12  -1 -15   12.39    6.97   1
 -12  -1 -10    5.81    6.22   1
 -12  -1  -9    6.60    6.22   1
 -12  -1  -6   28.09    6.47   1
 -12  -1  -5    3.06    5.91   1
 -12  -1  -4  342.25   16.28   1
 -12  -1  -3   38.07    6.66   1
 -12  -1  -2   37.95    5.79   1
 -12  -1  -1   -1.72    3.72   1
 -12  -1   0   44.89    5.90   1
 -12  -1   1   70.56    7.06   1
 -12  -1   2   48.16    6.25   1
 -12  -1   3   -0.36    4.78   1
 -12  -1   4   39.31    6.27   1
 -12  -1   5  100.40    8.82   1
 -12  -1   6   79.39    7.66   1
 -12  -1   7    2.31    5.44   1
 -12  -1   8   50.55    6.97   1
 -12  -1   9   -8.01    5.83   1
 -12  -1  10   38.69    7.46   1
 -12  -1  11   16.00    6.72   1
 -12  -1  12   29.38    6.40   1
 -12  -1  12   25.50    7.37   1
 -12  -1  13   -3.92    6.14   1
 -12  -1  14   19.45    7.32   1
 -12  -1  15    4.24    7.29   1
 -12  -1  16   22.94    8.72   1
 -12  -1  17   -2.28    7.94   1
 -12   0 -22   -5.76    8.50   1
 -12   0 -21   -0.20    7.92   1
 -12   0 -20    8.12    7.75   1
 -12   0 -19    1.74    7.18   1
 -12   0 -18   20.34    7.67   1
 -12   0 -17   -8.24    7.12   1
 -12   0 -16   13.69    7.25   1
 -12   0 -15   52.42    7.96   1
 -12   0 -14   -0.52    4.61   1
 -12   0 -13    3.88    4.53   1
 -12   0 -12    7.08    5.16   1
 -12   0 -11   19.36    5.28   1
 -12   0  -9    4.97    5.93   1
 -12   0  -7   37.33    6.60   1
 -12   0  -6    6.30    5.97   1
 -12   0  -5   -1.64    5.68   1
 -12   0  -4   27.67    5.79   1
 -12   0  -2   57.76    7.14   1
 -12   0  -1   24.90    6.09   1
 -12   0   0    2.89    5.10   1
 -12   0   1   30.14    5.60   1
 -12   0   2  115.78    8.61   1
 -12   0   3   -6.50    5.20   1
 -12   0   4   38.81    5.98   1
 -12   0   5   32.83    6.07   1
 -12   0   6    5.34    4.85   1
 -12   0   7   16.40    5.51   1
 -12   0   8   93.12    8.68   1
 -12   0   9    2.10    5.68   1
 -12   0  10   29.70    6.87   1
 -12   0  11    0.34    5.83   1
 -12   0  12   15.44    6.52   1
 -12   0  15   15.29    6.73   1
 -12   0  16   40.07    8.48   1
 -12   0  17    5.95    7.12   1
 -12   1 -21   -4.58    7.70   1
 -12   1 -20    5.90    8.26   1
 -12   1 -19    3.88    6.78   1
 -12   1 -18    9.80    8.08   1
 -12   1 -17    1.32    5.31   1
 -12   1 -16    1.56    7.02   1
 -12   1 -15   -4.20    7.01   1
 -12   1 -14   40.70    6.76   1
 -12   1 -13    4.88    6.06   1
 -12   1  -6    1.51    6.00   1
 -12   1  -5   31.92    6.55   1
 -12   1  -4   41.60    6.71   1
 -12   1  -3    8.58    5.74   1
 -12   1  -2  268.30   13.76   1
 -12   1  -1   10.11    5.72   1
 -12   1   0   14.75    5.61   1
 -12   1   1   47.33    6.60   1
 -12   1   2   17.98    5.60   1
 -12   1   3   18.23    5.64   1
 -12   1   4   -4.97    4.91   1
 -12   1   5   35.64    5.61   1
 -12   1   6   62.57    6.01   1
 -12   1   7   56.85    6.03   1
 -12   1   8   37.58    6.01   1
 -12   1   9   34.57    6.59   1
 -12   1  10    0.22    5.73   1
 -12   1  11   -2.69    5.77   1
 -12   1  12    6.66    6.24   1
 -12   1  13   -3.61    6.35   1
 -12   2 -20    1.96    6.47   1
 -12   2 -19    3.76    8.07   1
 -12   2 -18    6.60    7.81   1
 -12   2 -17   -6.92    7.42   1
 -12   2 -16   -5.11    6.51   1
 -12   2 -15    8.12    7.12   1
 -12   2 -14    9.92    7.06   1
 -12   2 -13    8.64    5.35   1
 -12   2 -12    7.24    5.76   1
 -12   2 -11   -4.04    6.11   1
 -12   2 -10   16.24    5.48   1
 -12   2  -9   35.76    6.70   1
 -12   2  -7    5.52    6.20   1
 -12   2  -6   41.09    5.90   1
 -12   2  -5   93.51    8.51   1
 -12   2  -4   11.76    5.83   1
 -12   2  -3   -4.08    5.70   1
 -12   2  -2   87.61    8.05   1
 -12   2  -1    6.10    5.83   1
 -12   2   0  147.62    9.96   1
 -12   2   1   35.88    5.99   1
 -12   2   2   -4.62    4.90   1
 -12   2   3    0.10    4.92   1
 -12   2   4   53.58    6.59   1
 -12   2   5   -1.44    4.73   1
 -12   2   6   21.34    5.45   1
 -12   2   7   89.68    7.77   1
 -12   2   8    9.86    4.33   1
 -12   2   9    9.42    4.97   1
 -12   2  10   38.69    6.59   1
 -12   2  11    3.39    5.67   1
 -12   2  12    3.17    5.84   1
 -12   2  13    6.97    6.12   1
 -12   3 -19   16.56    7.98   1
 -12   3 -18   13.69    8.66   1
 -12   3 -17   -0.52    7.99   1
 -12   3 -16   -2.37    7.82   1
 -12   3 -15   -1.37    5.71   1
 -12   3 -14   15.68    7.44   1
 -12   3 -13    4.28    7.24   1
 -12   3 -12   43.43    8.30   1
 -12   3 -11   -1.77    6.28   1
 -12   3 -10    9.18    6.30   1
 -12   3  -8   -1.37    6.20   1
 -12   3  -7    6.92    6.36   1
 -12   3  -6    1.00    4.30   1
 -12   3  -5  110.25    9.24   1
 -12   3  -4    8.47    4.54   1
 -12   3  -3   44.62    6.95   1
 -12   3  -2   37.21    6.47   1
 -12   3  -1   17.81    5.99   1
 -12   3   0   -5.95    4.78   1
 -12   3   1   31.02    5.12   1
 -12   3   2   34.57    5.41   1
 -12   3   3    4.20    4.71   1
 -12   3   4   -9.49    4.87   1
 -12   3   5    5.34    4.71   1
 -12   3   6   14.14    4.89   1
 -12   3   7   55.35    6.40   1
 -12   3   8   -4.12    4.75   1
 -12   3   9    5.34    4.99   1
 -12   3  10    5.38    5.61   1
 -12   3  11   17.14    6.13   1
 -12   3  12    7.08    5.75   1
 -12   3  13   11.76    6.11   1
 -12   3  14   -3.39    6.04   1
 -12   4 -17   20.07    8.78   1
 -12   4 -16   19.80    7.83   1
 -12   4 -15   -3.10    7.67   1
 -12   4 -14    3.92    7.05   1
 -12   4 -13   -9.36    7.16   1
 -12   4 -12   13.03    7.58   1
 -12   4 -11   -4.08    6.91   1
 -12   4  -4   23.52    6.11   1
 -12   4  -3   20.25    6.12   1
 -12   4  -2    6.35    5.80   1
 -12   4  -1  -11.63    5.59   1
 -12   4   0    4.97    4.50   1
 -12   4   1    1.96    3.64   1
 -12   4   2   67.90    6.10   1
 -12   4   3   -3.28    4.38   1
 -12   4   4    6.00    4.95   1
 -12   4   5   14.59    5.04   1
 -12   4   6    8.82    4.69   1
 -12   4   7   58.22    6.41   1
 -12   4   8    5.43    4.47   1
 -12   4   9   33.64    6.03   1
 -12   4  10   11.22    5.29   1
 -12   4  11    4.41    5.25   1
 -12   4  13    1.25    5.47   1
 -12   4  14   14.21    6.18   1
 -12   5 -16    6.40    8.60   1
 -12   5 -15   33.06    8.62   1
 -12   5 -14    2.79    7.62   1
 -12   5 -13   20.61    8.17   1
 -12   5 -12   12.74    7.57   1
 -12   5 -11    4.84    6.29   1
 -12   5 -10    4.54    5.11   1
 -12   5  -9  -11.63    5.25   1
 -12   5  -8   10.30    5.84   1
 -12   5  -7   10.69    6.74   1
 -12   5  -6    0.26    6.49   1
 -12   5  -5   -0.18    5.49   1
 -12   5  -3   54.17    6.77   1
 -12   5  -2   24.11    6.28   1
 -12   5  -1   28.41    6.29   1
 -12   5   0   -8.70    5.49   1
 -12   5   1    6.55    5.02   1
 -12   5   2   -9.67    4.85   1
 -12   5   3    1.39    4.84   1
 -12   5   5    6.97    4.70   1
 -12   5   6    6.15    4.86   1
 -12   5   7   21.07    5.14   1
 -12   5   8    0.62    4.63   1
 -12   5   9    2.72    4.95   1
 -12   5  10    6.92    4.84   1
 -12   5  11   -0.46    5.18   1
 -12   5  12    3.80    5.34   1
 -12   5  13   -0.98    5.37   1
 -12   5  14    3.50    5.80   1
 -12   6 -14   37.95    9.24   1
 -12   6 -13    6.30    7.83   1
 -12   6 -12   22.00    6.19   1
 -12   6 -11   -0.96    7.27   1
 -12   6 -10    9.67    7.65   1
 -12   6  -9   -7.34    7.43   1
 -12   6  -8   12.18    7.19   1
 -12   6  -7    2.37    6.56   1
 -12   6  -6    5.76    5.42   1
 -12   6  -3   -0.28    6.15   1
 -12   6  -2    1.25    4.73   1
 -12   6  -1   -1.99    5.36   1
 -12   6   0    7.56    5.72   1
 -12   6   1    2.62    5.25   1
 -12   6   2   18.75    5.63   1
 -12   6   3   -1.02    4.89   1
 -12   6   4    2.22    4.62   1
 -12   6   5    1.59    4.71   1
 -12   6   6   -2.99    4.74   1
 -12   6   7    4.00    4.72   1
 -12   6  10    1.02    4.77   1
 -12   6  11    0.61    4.82   1
 -12   6  12    4.67    5.27   1
 -12   7 -12    7.02    7.26   1
 -12   7 -11    8.07    7.84   1
 -12   7 -10   -0.31    7.65   1
 -12   7  -9   -1.32    7.31   1
 -12   7  -8   -2.02    6.96   1
 -12   7  -5   -4.16    5.55   1
 -12   7  -4    7.02    6.20   1
 -12   7  -2   16.40    5.99   1
 -12   7  -1    2.92    5.37   1
 -12   7   0    7.45    4.80   1
 -12   7   1    5.43    5.03   1
 -12   7   2   -1.30    4.95   1
 -12   7   3   16.81    4.84   1
 -12   7   4   -0.06    4.36   1
 -12   7   6   -8.94    5.02   1
 -12   7   7    1.28    4.41   1
 -12   7   8    7.29    4.91   1
 -12   7   9   17.39    5.34   1
 -12   8 -10    2.13    7.88   1
 -12   8  -9   -7.73    8.12   1
 -12   8  -8    8.12    7.92   1
 -12   8  -7   12.96    7.70   1
 -12   8  -6   -5.24    7.10   1
 -12   8  -5   12.96    6.91   1
 -12   8  -4    0.92    5.91   1
 -12   8  -3   -4.16    6.32   1
 -12   8  -2   14.36    6.29   1
 -12   8  -1   -9.00    5.40   1
 -12   8   1   13.54    6.04   1
 -12   8   2   -5.15    5.58   1
 -12   8   3   12.53    5.45   1
 -12   8   4   -1.59    4.96   1
 -12   8   5   21.34    5.64   1
 -12   9  -6    5.02    7.44   1
 -12   9  -5    6.55    6.66   1
 -12   9  -4   -0.62    6.23   1
 -12   9  -2    5.86    6.20   1
 -12   9  -1   12.18    6.49   1
 -12   9   1    5.20    5.88   1
 -11 -16 -15    8.82   10.10   1
 -11 -16 -15   -3.39   10.82   1
 -11 -16 -14    2.31   10.12   1
 -11 -16 -14    2.34    9.70   1
 -11 -16 -13   15.84   10.35   1
 -11 -16 -13   17.64   11.00   1
 -11 -16 -12    4.24   10.71   1
 -11 -16 -12    8.24    9.59   1
 -11 -16 -11   -3.24    8.86   1
 -11 -16 -11    9.24    7.84   1
 -11 -16 -10   11.36    8.16   1
 -11 -16 -10    4.37    9.70   1
 -11 -16  -9  -11.02    8.63   1
 -11 -16  -9   -9.99   10.49   1
 -11 -16  -8    9.30   10.68   1
 -11 -16  -8   -1.74    8.55   1
 -11 -16  -7    7.56   10.89   1
 -11 -16  -7   -5.57    9.53   1
 -11 -16  -6   10.30   10.91   1
 -11 -16  -6   -2.34    8.87   1
 -11 -16  -5   13.99   10.77   1
 -11 -16  -5   11.42    8.79   1
 -11 -16  -4    0.29    7.68   1
 -11 -16  -4    7.78    9.71   1
 -11 -16  -3   -5.57    8.35   1
 -11 -16  -3   -1.61    7.37   1
 -11 -16  -2    1.93    8.03   1
 -11 -15 -18    3.42   10.14   1
 -11 -15 -17    1.90    9.96   1
 -11 -15 -17    4.88   10.21   1
 -11 -15 -16    1.49   10.47   1
 -11 -15 -16   11.49    7.39   1
 -11 -15 -15  -14.06    9.98   1
 -11 -15 -15   14.29    9.98   1
 -11 -15 -14   -3.06   12.04   1
 -11 -15 -14    2.13    8.88   1
 -11 -15 -13   16.00    8.80   1
 -11 -15 -13    6.05   11.56   1
 -11 -15 -12   14.90    7.57   1
 -11 -15 -12   -1.35    7.54   1
 -11 -15 -11    1.51    8.71   1
 -11 -15 -11   14.52    9.52   1
 -11 -15 -10   -5.81    9.06   1
 -11 -15 -10    5.02    9.68   1
 -11 -15  -9   -2.40   10.04   1
 -11 -15  -9   11.76    9.12   1
 -11 -15  -8   -5.76    8.59   1
 -11 -15  -8   -5.66    9.71   1
 -11 -15  -7    7.34   10.19   1
 -11 -15  -7    5.48    8.47   1
 -11 -15  -6    4.45    9.83   1
 -11 -15  -6    5.52    8.32   1
 -11 -15  -5   15.21   10.14   1
 -11 -15  -5    8.53    7.36   1
 -11 -15  -4   -3.06    7.03   1
 -11 -15  -4   -9.92   10.14   1
 -11 -15  -3    2.50    9.76   1
 -11 -15  -3   15.29    7.90   1
 -11 -15  -2    3.69    7.45   1
 -11 -15  -2   -9.61    9.42   1
 -11 -15  -1    8.53    9.52   1
 -11 -15  -1    5.86    7.65   1
 -11 -15   0   11.97   10.38   1
 -11 -15   1    8.70   10.32   1
 -11 -15   2   17.98   11.11   1
 -11 -14 -20    0.48    9.83   1
 -11 -14 -20    9.49    8.07   1
 -11 -14 -19    9.61   10.48   1
 -11 -14 -19   14.21   10.33   1
 -11 -14 -18   -8.07   10.11   1
 -11 -14 -18   -6.05    8.17   1
 -11 -14 -17    3.69    9.60   1
 -11 -14 -17  -14.52    8.23   1
 -11 -14 -16    9.67    7.34   1
 -11 -14 -16   11.90   10.28   1
 -11 -14 -15   -3.53    9.63   1
 -11 -14 -15   -8.58    8.44   1
 -11 -14 -14   23.91   10.07   1
 -11 -14 -14    9.73    9.61   1
 -11 -14 -13   10.18    8.80   1
 -11 -14 -13   -5.76    8.06   1
 -11 -14 -12   -1.69    8.79   1
 -11 -14 -12   13.25    9.17   1
 -11 -14 -11   -2.25    4.95   1
 -11 -14 -11   11.70    9.30   1
 -11 -14 -11   -5.76    8.78   1
 -11 -14 -10    3.46    8.26   1
 -11 -14 -10   10.30    9.37   1
 -11 -14  -9    5.81    8.53   1
 -11 -14  -9   11.97    6.71   1
 -11 -14  -8    3.92    6.65   1
 -11 -14  -8   -8.64    5.82   1
 -11 -14  -8    1.42    7.43   1
 -11 -14  -7    0.55    5.37   1
 -11 -14  -7   -0.10    7.59   1
 -11 -14  -7   -6.20    6.82   1
 -11 -14  -6    8.76    7.16   1
 -11 -14  -6   -0.58    7.02   1
 -11 -14  -5   19.98    7.42   1
 -11 -14  -4   -6.66    7.59   1
 -11 -14  -4    0.50    7.81   1
 -11 -14  -3   -3.65    9.09   1
 -11 -14  -3    3.69    7.49   1
 -11 -14  -2   -1.96    9.35   1
 -11 -14  -2    0.66    7.35   1
 -11 -14  -1    8.53   10.10   1
 -11 -14  -1    0.88    5.90   1
 -11 -14   0    8.82    7.37   1
 -11 -14   0    7.40    7.24   1
 -11 -14   1   -1.88    6.49   1
 -11 -14   1  -17.14   10.85   1
 -11 -14   2   15.44   10.53   1
 -11 -14   3   10.50   10.89   1
 -11 -14   4    5.11   10.85   1
 -11 -14   5   11.29   11.02   1
 -11 -13 -22   22.94   11.40   1
 -11 -13 -21   20.61   10.26   1
 -11 -13 -21   -2.34    8.26   1
 -11 -13 -20    1.32   10.19   1
 -11 -13 -20    2.19    8.26   1
 -11 -13 -19   -0.48    9.62   1
 -11 -13 -19   14.29    9.83   1
 -11 -13 -18   -4.04    6.63   1
 -11 -13 -18  -15.84    9.87   1
 -11 -13 -17   -5.34    9.33   1
 -11 -13 -17    6.10    8.94   1
 -11 -13 -16   15.44    9.04   1
 -11 -13 -16   -8.53    8.23   1
 -11 -13 -15    4.16    8.94   1
 -11 -13 -15   -0.32    9.11   1
 -11 -13 -14   -2.02    4.91   1
 -11 -13 -14   -0.10    8.45   1
 -11 -13 -14    4.71    6.38   1
 -11 -13 -13  -14.67    8.96   1
 -11 -13 -13    7.95    8.80   1
 -11 -13 -12   -4.71    8.59   1
 -11 -13 -12    9.49    9.12   1
 -11 -13 -11    1.61    6.55   1
 -11 -13 -11    8.88    7.45   1
 -11 -13 -10    4.54    8.35   1
 -11 -13 -10   -6.71    8.18   1
 -11 -13  -9    7.51    8.06   1
 -11 -13  -9    4.45    8.95   1
 -11 -13  -8   36.24   10.35   1
 -11 -13  -8   28.62    8.77   1
 -11 -13  -7    4.62    8.94   1
 -11 -13  -7   -3.61    7.45   1
 -11 -13  -6   36.72    9.70   1
 -11 -13  -6   23.81    7.71   1
 -11 -13  -5    4.08    6.99   1
 -11 -13  -5    6.00    5.68   1
 -11 -13  -5   12.25    9.03   1
 -11 -13  -4    4.33    8.86   1
 -11 -13  -4    8.82    7.25   1
 -11 -13  -3   16.48    7.80   1
 -11 -13  -3   17.14    9.77   1
 -11 -13  -2    5.29    7.36   1
 -11 -13  -2    1.37    7.09   1
 -11 -13  -1    5.38    8.82   1
 -11 -13  -1   17.22    7.30   1
 -11 -13   0  -11.09    9.72   1
 -11 -13   0    0.32    6.06   1
 -11 -13   1   14.90    9.34   1
 -11 -13   1   14.36    7.05   1
 -11 -13   2   10.63    9.58   1
 -11 -13   2    5.90    6.42   1
 -11 -13   3   -7.78   10.16   1
 -11 -13   4    7.24   10.01   1
 -11 -13   5   28.62   10.81   1
 -11 -13   6   -4.08   10.06   1
 -11 -13   7   22.85   10.04   1
 -11 -13   8   10.05   11.22   1
 -11 -12 -23   10.89   10.49   1
 -11 -12 -22    6.86    9.80   1
 -11 -12 -21    3.84    8.58   1
 -11 -12 -21    1.23    8.79   1
 -11 -12 -20   -5.86    8.13   1
 -11 -12 -20   -3.39    9.42   1
 -11 -12 -19   -2.28    9.30   1
 -11 -12 -19    3.96    5.05   1
 -11 -12 -19   -3.96    7.72   1
 -11 -12 -18    0.76    4.51   1
 -11 -12 -18    2.99    8.27   1
 -11 -12 -18   -6.25    7.00   1
 -11 -12 -17   -3.39    8.98   1
 -11 -12 -17   -3.17    4.45   1
 -11 -12 -17   -7.08    8.88   1
 -11 -12 -16    0.32    8.16   1
 -11 -12 -16   -2.13    8.58   1
 -11 -12 -15   11.76    8.44   1
 -11 -12 -15    1.28    8.38   1
 -11 -12 -14   -2.69    8.10   1
 -11 -12 -14    2.19    8.64   1
 -11 -12 -13    0.31    8.36   1
 -11 -12 -13    8.64    8.88   1
 -11 -12 -12   12.46    8.33   1
 -11 -12 -12   -1.85    3.94   1
 -11 -12 -11    4.41    8.36   1
 -11 -12 -10    3.72    8.18   1
 -11 -12 -10    0.02    4.14   1
 -11 -12  -9    2.96    6.09   1
 -11 -12  -8    8.07    7.33   1
 -11 -12  -8   -0.16    4.18   1
 -11 -12  -7    6.71    8.08   1
 -11 -12  -6   14.90    8.41   1
 -11 -12  -5   16.08    8.66   1
 -11 -12  -4   12.39    6.97   1
 -11 -12  -3    9.42    7.55   1
 -11 -12  -2   -5.90    5.69   1
 -11 -12  -2   -7.40    8.70   1
 -11 -12  -1   17.98    9.24   1
 -11 -12   0   14.90    8.88   1
 -11 -12   1    6.50    8.57   1
 -11 -12   2   10.18    9.44   1
 -11 -12   3   -7.78   13.22   1
 -11 -12   4   -4.37    6.02   1
 -11 -12   4    5.57    9.39   1
 -11 -12   5    1.32    8.88   1
 -11 -12   6   25.70   10.65   1
 -11 -12   7   -6.60   10.07   1
 -11 -12   8   11.90    9.66   1
 -11 -12   9    8.70    9.73   1
 -11 -12  10    1.82   11.15   1
 -11 -11 -24   -6.45    7.72   1
 -11 -11 -23    4.62    9.33   1
 -11 -11 -22    1.77    5.32   1
 -11 -11 -22    7.45   10.54   1
 -11 -11 -21  -11.56    8.98   1
 -11 -11 -21   -2.72    5.84   1
 -11 -11 -21    0.13    9.53   1
 -11 -11 -20    2.37    5.24   1
 -11 -11 -20   -3.42    8.88   1
 -11 -11 -20   -5.02    9.09   1
 -11 -11 -19   -0.66    8.38   1
 -11 -11 -19   -6.20    4.98   1
 -11 -11 -19    5.15    8.40   1
 -11 -11 -18    9.99    8.85   1
 -11 -11 -18   -9.86    8.48   1
 -11 -11 -17    9.61    7.13   1
 -11 -11 -17   -8.01    8.66   1
 -11 -11 -16   -3.96    8.28   1
 -11 -11 -15   27.35    9.10   1
 -11 -11 -14    4.00    7.36   1
 -11 -11 -13   89.49   11.54   1
 -11 -11 -12   -9.92    8.06   1
 -11 -11 -11    2.59    4.03   1
 -11 -11 -11   -9.36    8.20   1
 -11 -11 -10    7.29    4.81   1
 -11 -11 -10   -0.34    8.19   1
 -11 -11  -9   -1.08    4.24   1
 -11 -11  -9   -8.47    8.61   1
 -11 -11  -8  -10.18   20.80   1
 -11 -11  -8   -4.84    5.02   1
 -11 -11  -7    1.88   14.03   1
 -11 -11  -7    8.47    4.89   1
 -11 -11  -6   -3.50    6.02   1
 -11 -11  -6    4.04    5.35   1
 -11 -11  -5    3.06    6.09   1
 -11 -11  -5   -4.58    5.35   1
 -11 -11  -4   88.55    8.09   1
 -11 -11  -4   74.82   10.90   1
 -11 -11  -3    9.42    5.96   1
 -11 -11  -3    3.13    8.50   1
 -11 -11  -2    8.70    5.90   1
 -11 -11  -2   15.84    9.07   1
 -11 -11  -1   79.21   11.39   1
 -11 -11   0   10.05    6.47   1
 -11 -11   1   10.30    8.86   1
 -11 -11   2   10.05    8.56   1
 -11 -11   3   27.46    9.85   1
 -11 -11   4    9.61    9.05   1
 -11 -11   5    0.44    8.98   1
 -11 -11   6    5.86    6.92   1
 -11 -11   7  127.92   13.80   1
 -11 -11   8   10.82    9.74   1
 -11 -11   9   -5.24    9.21   1
 -11 -11  10   41.09   10.64   1
 -11 -11  11   -0.83    8.66   1
 -11 -10 -25  -12.74   11.14   1
 -11 -10 -24  -12.60   10.72   1
 -11 -10 -24    8.12    6.38   1
 -11 -10 -23   11.97    5.74   1
 -11 -10 -23   -9.67    9.64   1
 -11 -10 -22    0.50    9.34   1
 -11 -10 -22   -3.24    5.62   1
 -11 -10 -21  -22.66    8.76   1
 -11 -10 -21    7.08    5.80   1
 -11 -10 -21   -3.84    9.06   1
 -11 -10 -20   10.37    7.79   1
 -11 -10 -20    9.12    5.62   1
 -11 -10 -20   -6.10    8.35   1
 -11 -10 -19    3.96    7.36   1
 -11 -10 -19   -0.35    7.74   1
 -11 -10 -18    2.72    4.85   1
 -11 -10 -18  -13.10   20.20   1
 -11 -10 -17   -8.35    8.09   1
 -11 -10 -17   -1.30    4.72   1
 -11 -10 -16    4.84    7.83   1
 -11 -10 -15    3.24    7.27   1
 -11 -10 -14   20.88    8.50   1
 -11 -10 -13   26.63    8.57   1
 -11 -10 -12   29.16    8.75   1
 -11 -10 -11    4.33    5.57   1
 -11 -10 -10   -9.24    7.90   1
 -11 -10 -10   -3.50    4.49   1
 -11 -10  -9   21.62    5.12   1
 -11 -10  -9   10.50    8.42   1
 -11 -10  -8   49.84    6.35   1
 -11 -10  -8   55.35    9.97   1
 -11 -10  -7   37.70    5.16   1
 -11 -10  -7   30.80    8.99   1
 -11 -10  -6   22.66    8.09   1
 -11 -10  -6   20.34    5.41   1
 -11 -10  -5   20.88    5.48   1
 -11 -10  -4   96.63    8.06   1
 -11 -10  -4   83.17   11.13   1
 -11 -10  -3   24.70    6.16   1
 -11 -10  -3   43.03   10.10   1
 -11 -10  -2   13.99    5.09   1
 -11 -10  -2   14.82    8.78   1
 -11 -10  -1   15.29    8.37   1
 -11 -10  -1    3.69    5.80   1
 -11 -10   0   22.28    8.31   1
 -11 -10   0   10.37    6.18   1
 -11 -10   1   12.46    8.61   1
 -11 -10   1   17.72    6.57   1
 -11 -10   1   28.41    7.36   1
 -11 -10   2    6.30    7.78   1
 -11 -10   2    5.71    5.54   1
 -11 -10   3    3.53    8.50   1
 -11 -10   4    9.49    7.88   1
 -11 -10   5   -9.24    8.94   1
 -11 -10   6  103.43   12.00   1
 -11 -10   7   -5.90    8.65   1
 -11 -10   8    4.04    9.45   1
 -11 -10   9   19.54    9.81   1
 -11 -10  10  -16.24    9.99   1
 -11 -10  11   10.24    9.41   1
 -11 -10  12    5.11   10.26   1
 -11 -10  13   11.97   10.93   1
 -11  -9 -25   -3.50   11.11   1
 -11  -9 -25    3.06    6.06   1
 -11  -9 -24   25.70    7.30   1
 -11  -9 -24   25.91   10.59   1
 -11  -9 -23   12.60    6.53   1
 -11  -9 -22    3.06    5.57   1
 -11  -9 -22    7.45    8.41   1
 -11  -9 -21   21.90    8.05   1
 -11  -9 -21   37.82    9.72   1
 -11  -9 -21   29.59    6.42   1
 -11  -9 -20   10.30    8.47   1
 -11  -9 -19   -0.59    5.39   1
 -11  -9 -19   -3.20    7.98   1
 -11  -9 -18   21.81    8.50   1
 -11  -9 -18    7.13   10.15   1
 -11  -9 -17   -9.99    4.93   1
 -11  -9 -17   -2.31    7.20   1
 -11  -9 -15   13.99    7.33   1
 -11  -9 -14   10.76    8.07   1
 -11  -9 -12    0.30    7.78   1
 -11  -9 -11  134.10   11.35   1
 -11  -9 -11  139.48    8.98   1
 -11  -9 -10   29.38    7.91   1
 -11  -9 -10   32.72    8.81   1
 -11  -9  -9   37.45    5.88   1
 -11  -9  -9   46.24    9.25   1
 -11  -9  -8   49.84    9.46   1
 -11  -9  -8   36.00    5.88   1
 -11  -9  -7   10.63    8.02   1
 -11  -9  -7   22.09    5.08   1
 -11  -9  -6   -1.61    5.00   1
 -11  -9  -6    4.97    6.96   1
 -11  -9  -5   -7.02    7.00   1
 -11  -9  -5   -2.34    4.96   1
 -11  -9  -4   70.39    6.88   1
 -11  -9  -4   72.08   10.02   1
 -11  -9  -3   85.19    7.75   1
 -11  -9  -3   72.25   10.54   1
 -11  -9  -2   66.75   10.13   1
 -11  -9  -2   53.58    7.03   1
 -11  -9  -1   -0.62    4.31   1
 -11  -9  -1    6.76    8.01   1
 -11  -9   0   54.17    7.65   1
 -11  -9   0   53.00    8.15   1
 -11  -9   0   61.62    7.85   1
 -11  -9   1   63.52    7.97   1
 -11  -9   1   41.47    6.57   1
 -11  -9   1   55.35    9.82   1
 -11  -9   2    8.24    5.11   1
 -11  -9   2    1.54    7.56   1
 -11  -9   2   -4.80    6.13   1
 -11  -9   3   19.45    8.82   1
 -11  -9   3   15.52    5.28   1
 -11  -9   4   -7.95    8.01   1
 -11  -9   4    5.11    5.20   1
 -11  -9   5   12.74    8.71   1
 -11  -9   6    9.24    7.90   1
 -11  -9   7    4.16    8.61   1
 -11  -9   8   -5.06    8.86   1
 -11  -9   9   92.54   11.93   1
 -11  -9  10    8.94    9.09   1
 -11  -9  11   22.37    9.37   1
 -11  -9  12   -1.49   10.69   1
 -11  -9  13   -1.12    9.92   1
 -11  -9  14   23.62   10.69   1
 -11  -8 -25   31.70    7.66   1
 -11  -8 -24    7.34    6.23   1
 -11  -8 -24   -0.62    9.65   1
 -11  -8 -23   -5.76    6.53   1
 -11  -8 -23   -5.81    9.30   1
 -11  -8 -22   31.92    7.12   1
 -11  -8 -21    9.49    7.95   1
 -11  -8 -21    5.11    6.01   1
 -11  -8 -20   -5.11    7.68   1
 -11  -8 -20   -5.52    5.50   1
 -11  -8 -19    7.24    4.95   1
 -11  -8 -19   -5.02    7.35   1
 -11  -8 -18   69.06    9.31   1
 -11  -8 -18   63.84    6.55   1
 -11  -8 -17    9.00    5.16   1
 -11  -8 -16   21.16    7.45   1
 -11  -8 -15   44.62    8.28   1
 -11  -8 -14   55.35    9.08   1
 -11  -8 -13   46.79    8.62   1
 -11  -8 -12   96.04   10.78   1
 -11  -8 -11   58.98    8.60   1
 -11  -8 -11   72.59    6.99   1
 -11  -8 -10   -9.55    8.22   1
 -11  -8  -9   21.53    5.57   1
 -11  -8  -9   10.96    7.81   1
 -11  -8  -8   12.39    7.18   1
 -11  -8  -8   -3.88    4.61   1
 -11  -8  -7   65.77    6.65   1
 -11  -8  -7   74.13    8.61   1
 -11  -8  -6   80.46    7.36   1
 -11  -8  -6   79.21    9.43   1
 -11  -8  -5   37.82    5.04   1
 -11  -8  -5   54.61    8.28   1
 -11  -8  -5   62.41    6.79   1
 -11  -8  -4  229.52   14.54   1
 -11  -8  -4  253.76   12.43   1
 -11  -8  -4  185.50   10.90   1
 -11  -8  -3   26.52    7.11   1
 -11  -8  -3   43.69    6.35   1
 -11  -8  -3   54.17    8.68   1
 -11  -8  -2    0.28    5.17   1
 -11  -8  -2    0.58    5.05   1
 -11  -8  -2    9.99    7.71   1
 -11  -8  -1   12.25    7.56   1
 -11  -8  -1   19.54    6.01   1
 -11  -8  -1   13.99    5.31   1
 -11  -8   0    0.44    5.12   1
 -11  -8   0    5.71    7.27   1
 -11  -8   0    1.23    3.82   1
 -11  -8   1   -1.82    4.56   1
 -11  -8   1    1.66    5.44   1
 -11  -8   1    7.45    7.86   1
 -11  -8   2  133.17   10.16   1
 -11  -8   2   98.41    8.53   1
 -11  -8   2  115.35   11.60   1
 -11  -8   3   36.36    6.03   1
 -11  -8   3   37.70    6.75   1
 -11  -8   3   58.98    9.06   1
 -11  -8   4   63.84    6.39   1
 -11  -8   4   74.82    8.30   1
 -11  -8   4   79.39   10.69   1
 -11  -8   5   31.14    6.36   1
 -11  -8   5   59.14    9.84   1
 -11  -8   5   37.70    7.49   1
 -11  -8   6   -0.98    5.96   1
 -11  -8   7   11.02    8.63   1
 -11  -8   8   53.00   10.19   1
 -11  -8   9    6.45    8.64   1
 -11  -8  11   24.70    9.44   1
 -11  -8  12   12.60    9.16   1
 -11  -8  13   16.81    9.76   1
 -11  -8  14   12.96   10.15   1
 -11  -7 -26  -10.96    9.33   1
 -11  -7 -26   -2.96    5.95   1
 -11  -7 -25    2.31    7.08   1
 -11  -7 -25    6.76    9.98   1
 -11  -7 -24   16.81    9.92   1
 -11  -7 -24    7.29    6.26   1
 -11  -7 -23    9.18    7.03   1
 -11  -7 -22   10.11    6.30   1
 -11  -7 -21   13.54    6.40   1
 -11  -7 -20   12.96    8.06   1
 -11  -7 -20    4.41    6.05   1
 -11  -7 -19   -6.55    7.27   1
 -11  -7 -18    8.70    5.90   1
 -11  -7 -17   47.47    8.41   1
 -11  -7 -16   23.52    8.05   1
 -11  -7 -15    8.82    5.76   1
 -11  -7 -14   29.70    7.74   1
 -11  -7 -14   34.22    5.15   1
 -11  -7 -13   36.12    8.29   1
 -11  -7 -12   -1.21    6.78   1
 -11  -7 -11    1.82    7.53   1
 -11  -7 -11    2.28    5.13   1
 -11  -7 -10   12.67    7.76   1
 -11  -7  -9  166.41   10.06   1
 -11  -7  -9  152.52   11.61   1
 -11  -7  -8   13.69    5.18   1
 -11  -7  -8   12.46    7.34   1
 -11  -7  -7   87.61    6.74   1
 -11  -7  -7   58.52    6.88   1
 -11  -7  -6   70.90    9.43   1
 -11  -7  -6   72.76    6.82   1
 -11  -7  -6   49.42    9.14   1
 -11  -7  -5    7.24    6.62   1
 -11  -7  -5   -3.06    5.04   1
 -11  -7  -5   -4.62    6.88   1
 -11  -7  -4   26.42    3.91   1
 -11  -7  -4   29.27    8.01   1
 -11  -7  -4   35.76    5.74   1
 -11  -7  -3   23.43    7.74   1
 -11  -7  -3   12.89    4.02   1
 -11  -7  -3   10.43    5.10   1
 -11  -7  -2    6.66    5.21   1
 -11  -7  -2    4.16    3.71   1
 -11  -7  -2    1.49    5.54   1
 -11  -7  -2    1.77    3.59   1
 -11  -7  -1   53.73    5.86   1
 -11  -7  -1   74.82    7.27   1
 -11  -7  -1   70.22    6.87   1
 -11  -7  -1   79.03    9.60   1
 -11  -7   0   28.30    6.70   1
 -11  -7   0   39.82    8.33   1
 -11  -7   0   33.76    6.04   1
 -11  -7   0   21.34    5.64   1
 -11  -7   1   28.94    7.32   1
 -11  -7   1   30.36    6.06   1
 -11  -7   1   28.62    5.46   1
 -11  -7   2   24.11    5.40   1
 -11  -7   2   21.81    5.23   1
 -11  -7   2   22.00    7.88   1
 -11  -7   3    8.47    5.70   1
 -11  -7   3   17.72    8.00   1
 -11  -7   4  123.65    8.90   1
 -11  -7   4  131.56   12.39   1
 -11  -7   4  146.89   10.67   1
 -11  -7   5    3.92    6.14   1
 -11  -7   5    5.34    5.68   1
 -11  -7   5    6.66    4.44   1
 -11  -7   6   27.04    8.42   1
 -11  -7   6   11.97    5.54   1
 -11  -7   6    5.95    4.20   1
 -11  -7   7   27.35    9.00   1
 -11  -7   8   14.67    8.35   1
 -11  -7   9   19.71    8.08   1
 -11  -7  10    1.37    6.69   1
 -11  -7  11   40.83    8.43   1
 -11  -7  12    9.73    8.36   1
 -11  -7  13   23.14    9.43   1
 -11  -7  14   -4.71    9.42   1
 -11  -7  15    3.76    8.85   1
 -11  -6 -26   11.56    7.62   1
 -11  -6 -26    3.31    8.81   1
 -11  -6 -25   10.69    7.72   1
 -11  -6 -25   11.56   10.00   1
 -11  -6 -24   51.55    7.18   1
 -11  -6 -23   10.56    7.34   1
 -11  -6 -22   16.24    5.80   1
 -11  -6 -21   -0.77    6.20   1
 -11  -6 -20    6.86    7.86   1
 -11  -6 -19   22.18    7.82   1
 -11  -6 -19    8.70    6.08   1
 -11  -6 -18    7.02    7.10   1
 -11  -6 -18   -0.20    5.01   1
 -11  -6 -17   24.40    7.51   1
 -11  -6 -17   21.07    5.32   1
 -11  -6 -16   63.36    7.00   1
 -11  -6 -16   68.56    9.11   1
 -11  -6 -15   43.03    8.40   1
 -11  -6 -14  136.42   10.51   1
 -11  -6 -13   42.25    8.32   1
 -11  -6 -12   26.11    5.62   1
 -11  -6 -12   17.39    7.34   1
 -11  -6 -11   68.39    9.10   1
 -11  -6 -10   27.88    6.44   1
 -11  -6 -10   41.09    6.15   1
 -11  -6  -9  -16.56    7.08   1
 -11  -6  -9   -3.72    5.29   1
 -11  -6  -8  139.71   11.58   1
 -11  -6  -8  141.85    9.29   1
 -11  -6  -7   -4.33    4.87   1
 -11  -6  -6  196.28   12.89   1
 -11  -6  -6  180.10   10.20   1
 -11  -6  -5   76.21    6.46   1
 -11  -6  -5  103.02    9.54   1
 -11  -6  -5   90.82    7.81   1
 -11  -6  -4   10.89    6.47   1
 -11  -6  -4    6.71    2.69   1
 -11  -6  -4   10.69    5.04   1
 -11  -6  -3   -3.50    4.79   1
 -11  -6  -3    0.27    6.16   1
 -11  -6  -3    7.67    6.43   1
 -11  -6  -3   -4.84    2.99   1
 -11  -6  -2  190.99   10.50   1
 -11  -6  -2  148.84    8.78   1
 -11  -6  -2  170.82   11.24   1
 -11  -6  -2  186.87   12.85   1
 -11  -6  -1   29.27    5.63   1
 -11  -6  -1   27.25    7.31   1
 -11  -6  -1   24.01    4.21   1
 -11  -6  -1   31.58    6.07   1
 -11  -6   0   42.51    4.96   1
 -11  -6   0   53.73    6.60   1
 -11  -6   0   54.46    5.46   1
 -11  -6   0   44.22    6.65   1
 -11  -6   1   19.27    5.09   1
 -11  -6   1   36.36    5.43   1
 -11  -6   1   31.81    7.44   1
 -11  -6   2   -4.20    4.39   1
 -11  -6   2    0.22    5.09   1
 -11  -6   2   -5.52    5.97   1
 -11  -6   3    5.76    6.86   1
 -11  -6   3    2.56    4.38   1
 -11  -6   3   12.32    5.62   1
 -11  -6   4   77.62    8.11   1
 -11  -6   4   88.36    9.40   1
 -11  -6   4   80.28    7.17   1
 -11  -6   5   11.56    4.76   1
 -11  -6   5   16.08    5.85   1
 -11  -6   5   18.06    7.82   1
 -11  -6   6   46.92    5.62   1
 -11  -6   6   40.70    8.80   1
 -11  -6   6   48.44    6.54   1
 -11  -6   7  109.41    7.74   1
 -11  -6   7  121.44   10.58   1
 -11  -6   7  128.60   10.43   1
 -11  -6   8    9.06    7.71   1
 -11  -6   9    4.24    7.75   1
 -11  -6  10    3.31    8.48   1
 -11  -6  11    7.08    8.30   1
 -11  -6  12    8.64    8.47   1
 -11  -6  13  158.76   13.36   1
 -11  -6  14   -2.40    7.97   1
 -11  -6  15   15.76    9.29   1
 -11  -5 -25    9.80    6.70   1
 -11  -5 -24    1.46    6.97   1
 -11  -5 -23    7.56    7.26   1
 -11  -5 -22   55.50    8.19   1
 -11  -5 -21   -2.59    6.21   1
 -11  -5 -20    6.20    6.32   1
 -11  -5 -20   -9.80    7.45   1
 -11  -5 -19   16.48    6.25   1
 -11  -5 -19   20.16    7.63   1
 -11  -5 -18  104.45   10.22   1
 -11  -5 -18  100.20    8.01   1
 -11  -5 -17   29.92    6.56   1
 -11  -5 -17   26.94    7.16   1
 -11  -5 -16    8.07    5.96   1
 -11  -5 -16   16.56    6.84   1
 -11  -5 -15   17.06    5.53   1
 -11  -5 -15   -7.24    6.29   1
 -11  -5 -14   24.60    5.46   1
 -11  -5 -13   12.04    5.48   1
 -11  -5 -12    5.71    6.31   1
 -11  -5 -11    2.04    4.18   1
 -11  -5 -11   15.44    6.29   1
 -11  -5 -10   17.39    6.84   1
 -11  -5 -10   21.34    6.10   1
 -11  -5  -9  148.11    9.98   1
 -11  -5  -9  180.90   12.10   1
 -11  -5  -8   11.49    5.83   1
 -11  -5  -8   24.80    6.57   1
 -11  -5  -7  246.49   12.56   1
 -11  -5  -6   20.34    5.86   1
 -11  -5  -6   37.95    7.15   1
 -11  -5  -5   31.14    7.37   1
 -11  -5  -5   36.60    5.45   1
 -11  -5  -4    2.66    6.26   1
 -11  -5  -4   -0.83    3.35   1
 -11  -5  -3    7.08    4.31   1
 -11  -5  -3   -3.39    6.04   1
 -11  -5  -3   -9.18    6.24   1
 -11  -5  -2   17.72    5.64   1
 -11  -5  -2   17.06    4.96   1
 -11  -5  -2   10.37    5.60   1
 -11  -5  -1   38.69    5.97   1
 -11  -5  -1   30.58    6.86   1
 -11  -5  -1   48.72    6.14   1
 -11  -5   0   49.70    6.63   1
 -11  -5   0   47.33    6.19   1
 -11  -5   1   65.93    8.28   1
 -11  -5   1   48.30    5.14   1
 -11  -5   1   63.36    6.85   1
 -11  -5   1   55.35    6.70   1
 -11  -5   2  105.27    7.59   1
 -11  -5   2  138.30   14.82   1
 -11  -5   2  100.00   19.60   1
 -11  -5   2  113.64    8.95   1
 -11  -5   3   92.74   13.87   1
 -11  -5   3   71.74    8.13   1
 -11  -5   3   79.92   11.44   1
 -11  -5   4   53.73    6.30   1
 -11  -5   4   54.91    6.97   1
 -11  -5   4   49.14    7.99   1
 -11  -5   5   28.09    5.94   1
 -11  -5   5   42.77    5.62   1
 -11  -5   5   40.83    6.39   1
 -11  -5   6  113.64    8.53   1
 -11  -5   6   98.80    7.75   1
 -11  -5   6  123.43   10.89   1
 -11  -5   7   49.42    5.76   1
 -11  -5   7   70.73    8.24   1
 -11  -5   7   82.81   10.01   1
 -11  -5   8    2.28    7.70   1
 -11  -5   8    4.12    3.94   1
 -11  -5   8    3.20    5.91   1
 -11  -5   9   40.07    8.61   1
 -11  -5  10   21.44    8.15   1
 -11  -5  11   -4.28    7.66   1
 -11  -5  12    6.05    8.12   1
 -11  -5  13   13.03    8.59   1
 -11  -5  14   19.80    8.63   1
 -11  -5  15    2.89    8.16   1
 -11  -4 -25    7.08    8.14   1
 -11  -4 -24   40.96    8.58   1
 -11  -4 -23   44.36    7.86   1
 -11  -4 -22    7.02    6.89   1
 -11  -4 -21    8.07    6.53   1
 -11  -4 -20    3.53    7.44   1
 -11  -4 -20    5.86    6.53   1
 -11  -4 -19    5.24    6.27   1
 -11  -4 -19    5.57    6.66   1
 -11  -4 -18   15.05    6.60   1
 -11  -4 -18   19.36    6.34   1
 -11  -4 -17   -0.86    5.73   1
 -11  -4 -17   -2.82    4.70   1
 -11  -4 -16   80.28    8.42   1
 -11  -4 -16   80.64    8.08   1
 -11  -4 -15   26.32    6.36   1
 -11  -4 -15   19.54    5.83   1
 -11  -4 -14    5.24    4.40   1
 -11  -4 -14   -6.05    5.81   1
 -11  -4 -13   12.04    6.11   1
 -11  -4 -13   26.21    6.04   1
 -11  -4 -12   57.00    7.10   1
 -11  -4 -11    5.34    5.54   1
 -11  -4 -10    1.59    4.01   1
 -11  -4  -9  148.11   10.71   1
 -11  -4  -9  131.56   34.18   1
 -11  -4  -8   21.16   16.65   1
 -11  -4  -8   16.48   33.86   1
 -11  -4  -7    0.79    5.27   1
 -11  -4  -6    6.45    4.37   1
 -11  -4  -6   19.71    5.59   1
 -11  -4  -5   22.94    4.79   1
 -11  -4  -5   17.56    5.70   1
 -11  -4  -4  220.52   12.18   1
 -11  -4  -4  238.39   12.97   1
 -11  -4  -3    4.84    5.32   1
 -11  -4  -3   -2.34    4.83   1
 -11  -4  -3    2.19    5.92   1
 -11  -4  -2    6.71    5.34   1
 -11  -4  -2   -2.04    4.78   1
 -11  -4  -2    9.06    5.42   1
 -11  -4  -1   -6.25    4.70   1
 -11  -4  -1   -4.04    5.35   1
 -11  -4  -1   -5.38    5.15   1
 -11  -4   0    6.55    5.02   1
 -11  -4   0   -2.66    4.92   1
 -11  -4   0   10.63    4.96   1
 -11  -4   1   15.13    5.84   1
 -11  -4   1   -4.97    4.91   1
 -11  -4   2   25.81    5.69   1
 -11  -4   2   40.32    6.10   1
 -11  -4   2   35.28    6.53   1
 -11  -4   3    0.98    4.89   1
 -11  -4   3   -3.72    4.25   1
 -11  -4   3   -8.70    5.66   1
 -11  -4   4   18.58    4.83   1
 -11  -4   4   27.46    5.87   1
 -11  -4   4   27.56    6.82   1
 -11  -4   5    0.66    5.99   1
 -11  -4   5   -1.00    4.26   1
 -11  -4   5    7.02    5.30   1
 -11  -4   6   10.89    4.88   1
 -11  -4   6    5.24    5.63   1
 -11  -4   6   13.32    4.67   1
 -11  -4   7   -5.86    4.26   1
 -11  -4   7   -1.21    3.85   1
 -11  -4   7   -4.08    6.14   1
 -11  -4   8    2.53    6.55   1
 -11  -4   8    5.34    4.25   1
 -11  -4   9   51.98    5.91   1
 -11  -4   9   61.78    8.02   1
 -11  -4   9   51.70    8.77   1
 -11  -4  10   20.98    7.69   1
 -11  -4  11   -4.80    7.18   1
 -11  -4  12    7.34    7.64   1
 -11  -4  13   -4.49    7.46   1
 -11  -4  14    7.29    7.78   1
 -11  -4  15    8.29    8.35   1
 -11  -4  16    1.28    7.68   1
 -11  -3 -25   -1.44    7.49   1
 -11  -3 -24    1.69    7.41   1
 -11  -3 -23   -4.08    7.23   1
 -11  -3 -22    3.10    6.76   1
 -11  -3 -21    0.41    6.69   1
 -11  -3 -20   19.54   15.12   1
 -11  -3 -19   10.63    7.69   1
 -11  -3 -19   20.25    6.66   1
 -11  -3 -18    1.59    6.55   1
 -11  -3 -18   -0.62    6.29   1
 -11  -3 -17   10.43    6.01   1
 -11  -3 -17   13.18    6.61   1
 -11  -3 -16   26.83    5.80   1
 -11  -3 -16   19.18    5.96   1
 -11  -3 -15    0.52    5.30   1
 -11  -3 -15   -3.65    4.13   1
 -11  -3 -14    7.13    4.38   1
 -11  -3 -14    2.66    5.12   1
 -11  -3 -13   34.81    5.55   1
 -11  -3 -10  105.47   14.17   1
 -11  -3  -8    2.02    9.74   1
 -11  -3  -7   15.92    5.99   1
 -11  -3  -6  -10.11    5.79   1
 -11  -3  -5  150.55    9.82   1
 -11  -3  -4   31.58    6.29   1
 -11  -3  -3  319.69   16.09   1
 -11  -3  -3  319.69   14.30   1
 -11  -3  -2   -6.50    5.15   1
 -11  -3  -2    2.02    3.81   1
 -11  -3  -1   26.32    4.62   1
 -11  -3  -1   25.91    4.78   1
 -11  -3   0   79.03    7.82   1
 -11  -3   0   81.54    6.86   1
 -11  -3   1  121.88    9.05   1
 -11  -3   1  135.72    8.62   1
 -11  -3   2   96.04    7.84   1
 -11  -3   2   89.49    7.38   1
 -11  -3   3    5.20    4.74   1
 -11  -3   3    6.35    4.94   1
 -11  -3   4  118.37    9.14   1
 -11  -3   4   98.41    8.13   1
 -11  -3   4  121.44    8.82   1
 -11  -3   5   62.73    6.18   1
 -11  -3   5   62.09    7.09   1
 -11  -3   5   58.22    7.32   1
 -11  -3   6  172.92   11.31   1
 -11  -3   6  144.00   10.08   1
 -11  -3   6  132.48    8.98   1
 -11  -3   7  131.10    9.16   1
 -11  -3   7  146.65   10.66   1
 -11  -3   7  120.34    9.65   1
 -11  -3   8    4.08    5.29   1
 -11  -3   8   -1.19    4.36   1
 -11  -3   8   -9.86    4.96   1
 -11  -3   9    5.76    4.46   1
 -11  -3   9    7.90    4.38   1
 -11  -3   9   -1.10    5.17   1
 -11  -3  10   24.70    6.66   1
 -11  -3  10   29.81    5.02   1
 -11  -3  10   30.03    7.12   1
 -11  -3  11   81.00    9.18   1
 -11  -3  12   21.72    7.27   1
 -11  -3  13   15.13    7.78   1
 -11  -3  14   54.46    9.30   1
 -11  -3  15   25.81    8.13   1
 -11  -3  16   13.10    8.62   1
 -11  -2 -23   18.84    7.64   1
 -11  -2 -21    2.46    6.81   1
 -11  -2 -20   10.43    6.40   1
 -11  -2 -19   -6.20    6.03   1
 -11  -2 -19    6.35    6.50   1
 -11  -2 -18   20.16    6.29   1
 -11  -2 -18   23.23    6.27   1
 -11  -2 -17   37.33    6.23   1
 -11  -2 -17   41.73    7.36   1
 -11  -2 -16    8.76    6.16   1
 -11  -2 -15    6.35    5.95   1
 -11  -2 -13    7.56    5.77   1
 -11  -2 -12    2.99    5.57   1
 -11  -2 -10   32.72    6.41   1
 -11  -2  -8    3.31    4.33   1
 -11  -2  -7   49.00    7.00   1
 -11  -2  -6  296.53   15.15   1
 -11  -2  -5  133.17    9.46   1
 -11  -2  -4    3.10    3.98   1
 -11  -2  -3   45.83    5.42   1
 -11  -2  -2   17.89    5.25   1
 -11  -2  -2   24.30    7.10   1
 -11  -2  -1   22.85    6.60   1
 -11  -2  -1   20.34    4.87   1
 -11  -2   0  184.14   10.04   1
 -11  -2   0  165.38   11.32   1
 -11  -2   1    7.40    4.73   1
 -11  -2   1   -0.96    3.41   1
 -11  -2   2    1.85    4.46   1
 -11  -2   2   -3.46    5.06   1
 -11  -2   3    8.88    4.95   1
 -11  -2   3    0.07    3.34   1
 -11  -2   4   -0.05    4.74   1
 -11  -2   4   -3.06    4.90   1
 -11  -2   5   48.02    6.38   1
 -11  -2   5   46.51    6.41   1
 -11  -2   6   -1.66    5.03   1
 -11  -2   6   -3.92    4.04   1
 -11  -2   7    5.20    5.06   1
 -11  -2   7   -0.67    3.80   1
 -11  -2   8   15.37    4.78   1
 -11  -2   8    5.20    5.34   1
 -11  -2   9   -3.20    5.55   1
 -11  -2   9    7.40    4.84   1
 -11  -2   9    6.05    5.61   1
 -11  -2  10   -9.18    6.18   1
 -11  -2  10    1.69    5.72   1
 -11  -2  11   91.20    9.17   1
 -11  -2  11  104.45    9.61   1
 -11  -2  12    5.29    6.53   1
 -11  -2  13    6.55    7.07   1
 -11  -2  14    1.61    6.76   1
 -11  -2  15   17.14    7.37   1
 -11  -2  16    8.94    7.65   1
 -11  -2  17   13.32    8.10   1
 -11  -1 -24    6.81    8.98   1
 -11  -1 -22   12.60    5.61   1
 -11  -1 -21    0.86    6.90   1
 -11  -1 -20    9.61    7.13   1
 -11  -1 -19    2.92    6.67   1
 -11  -1 -18    4.67    6.48   1
 -11  -1 -17   19.45    6.88   1
 -11  -1 -16    8.70    6.31   1
 -11  -1 -14   33.52    5.91   1
 -11  -1 -13   45.97    6.37   1
 -11  -1 -12   91.78    7.47   1
 -11  -1 -11   -3.46    5.91   1
 -11  -1 -10    2.25    6.24   1
 -11  -1  -8   -1.74    5.49   1
 -11  -1  -7   72.76    7.68   1
 -11  -1  -6   39.82    6.56   1
 -11  -1  -5    7.78    5.58   1
 -11  -1  -4   95.65    7.04   1
 -11  -1  -3   18.84    5.03   1
 -11  -1  -2   39.06    5.88   1
 -11  -1  -1  107.74    7.68   1
 -11  -1   0   37.45    4.77   1
 -11  -1   0   50.13    7.93   1
 -11  -1   1  169.52   11.72   1
 -11  -1   1  178.49   10.15   1
 -11  -1   2    6.92    4.37   1
 -11  -1   2   -1.08    4.62   1
 -11  -1   3   -5.66    5.38   1
 -11  -1   3    2.46    4.62   1
 -11  -1   4  160.78   10.65   1
 -11  -1   4  170.04   10.17   1
 -11  -1   5   48.72    6.28   1
 -11  -1   5   39.19    6.39   1
 -11  -1   6    4.58    4.88   1
 -11  -1   6  -12.39    5.28   1
 -11  -1   7   90.06    7.59   1
 -11  -1   7   82.08    7.25   1
 -11  -1   8   46.10    5.70   1
 -11  -1   8   38.69    5.72   1
 -11  -1   9   -9.99    4.61   1
 -11  -1   9    2.43    3.81   1
 -11  -1  10   10.18    4.27   1
 -11  -1  11   10.89    4.55   1
 -11  -1  12   30.36    6.94   1
 -11  -1  13  119.03    9.60   1
 -11  -1  14   63.04    8.10   1
 -11  -1  15    4.33    6.61   1
 -11  -1  16   23.23    7.42   1
 -11  -1  17   33.18    8.29   1
 -11   0 -23    6.92    6.21   1
 -11   0 -22   11.63    8.05   1
 -11   0 -21   20.43    8.32   1
 -11   0 -20    8.53    6.77   1
 -11   0 -19   25.81    7.72   1
 -11   0 -18    2.53    6.58   1
 -11   0 -17   -4.67    6.44   1
 -11   0 -15    4.93    6.13   1
 -11   0 -14    1.37    6.32   1
 -11   0 -13    3.76    5.82   1
 -11   0 -12    3.69    5.99   1
 -11   0 -10  158.76   10.33   1
 -11   0  -7   -1.54    4.61   1
 -11   0  -6   -7.45    5.73   1
 -11   0  -5   23.81    5.95   1
 -11   0  -4   82.99    7.29   1
 -11   0  -3   15.44    4.32   1
 -11   0  -2  111.30    7.60   1
 -11   0  -1   -3.24    3.85   1
 -11   0   0    4.88    4.11   1
 -11   0   1    5.66    4.71   1
 -11   0   2   37.09    5.85   1
 -11   0   3   15.76    4.92   1
 -11   0   4   30.80    5.11   1
 -11   0   5   11.63    3.61   1
 -11   0   6   34.57    5.53   1
 -11   0   6   47.75    8.02   1
 -11   0   7   29.81    5.68   1
 -11   0   7   33.29    6.12   1
 -11   0   8   25.20    5.62   1
 -11   0   8   30.47    7.62   1
 -11   0   9    5.81    5.06   1
 -11   0  10   12.74    5.64   1
 -11   0  11   15.60    6.00   1
 -11   0  12    1.69    5.67   1
 -11   0  16   31.70    7.32   1
 -11   0  17   22.00    7.03   1
 -11   1 -22    0.13    8.11   1
 -11   1 -21    0.26    7.39   1
 -11   1 -20    5.02    7.17   1
 -11   1 -19   10.05    7.29   1
 -11   1 -18   18.66    5.62   1
 -11   1 -17    0.59    6.56   1
 -11   1 -16    7.67    6.48   1
 -11   1 -15   -8.47    6.52   1
 -11   1 -14    8.24    6.72   1
 -11   1 -13   11.49    6.51   1
 -11   1 -11    2.82    5.95   1
 -11   1 -10   -0.03    5.81   1
 -11   1  -7   11.22    6.10   1
 -11   1  -6   -4.58    5.48   1
 -11   1  -5   20.79    6.11   1
 -11   1  -4  121.44    8.82   1
 -11   1  -3   -6.71    5.59   1
 -11   1  -2    2.99    5.19   1
 -11   1  -1   69.39    6.83   1
 -11   1   0  204.49   11.15   1
 -11   1   1   47.06    6.31   1
 -11   1   2   32.60   29.24   1
 -11   1   3   49.70    5.64   1
 -11   1   4   14.36    4.93   1
 -11   1   5  -10.63    4.69   1
 -11   1   6    6.60    4.68   1
 -11   1   7    3.53    4.32   1
 -11   1   8   66.42    6.68   1
 -11   1   9   -3.84    4.70   1
 -11   1  10    4.45    5.19   1
 -11   1  11    8.88    5.54   1
 -11   1  12    1.39    5.26   1
 -11   1  18   -0.44    6.11   1
 -11   2 -21   29.92    8.97   1
 -11   2 -20    8.24    7.69   1
 -11   2 -19   53.88    7.63   1
 -11   2 -17    0.22    6.86   1
 -11   2 -16   12.46    7.34   1
 -11   2 -15    3.10    4.79   1
 -11   2 -14   36.36    7.48   1
 -11   2 -13   12.04    6.87   1
 -11   2 -11    8.12    6.16   1
 -11   2 -10    9.24    6.14   1
 -11   2  -8    8.29    4.44   1
 -11   2  -7   -0.50    5.27   1
 -11   2  -6   13.03    5.70   1
 -11   2  -5    4.84    5.54   1
 -11   2  -4    1.21    4.93   1
 -11   2  -3    3.10    4.89   1
 -11   2  -2  190.16   10.76   1
 -11   2  -1    6.71    5.34   1
 -11   2   0    7.34    5.09   1
 -11   2   1   43.43   18.85   1
 -11   2   2   -3.10    7.96   1
 -11   2   3    1.77    4.50   1
 -11   2   4    7.67    4.54   1
 -11   2   5    4.75    3.18   1
 -11   2   6   11.63    4.57   1
 -11   2   7   12.82    4.73   1
 -11   2   8   12.53    4.60   1
 -11   2   9   -2.40    4.31   1
 -11   2  10   32.49    5.93   1
 -11   2  11   45.83    6.63   1
 -11   2  12   -1.14    5.26   1
 -11   2  13    6.50    5.41   1
 -11   3 -20    5.95    7.66   1
 -11   3 -19    1.19    7.61   1
 -11   3 -18   37.33    8.07   1
 -11   3 -17   36.84    8.50   1
 -11   3 -16    3.72    6.87   1
 -11   3 -15   -1.66    6.99   1
 -11   3 -14   13.40    6.51   1
 -11   3 -13   -2.86    6.32   1
 -11   3 -12   16.65    6.69   1
 -11   3 -11  116.42    9.93   1
 -11   3  -9    9.73   26.83   1
 -11   3  -8   15.68    4.99   1
 -11   3  -6   87.61    8.24   1
 -11   3  -5   22.18    6.59   1
 -11   3  -4   23.43    5.90   1
 -11   3  -3    3.92    5.98   1
 -11   3  -2   67.90    7.58   1
 -11   3  -1   -1.42    5.45   1
 -11   3   0   -3.42    5.18   1
 -11   3   1   55.20    6.39   1
 -11   3   2    1.82    4.56   1
 -11   3   3  182.25    9.72   1
 -11   3   4    0.44    4.53   1
 -11   3   5   17.14    4.80   1
 -11   3   6   61.78    5.66   1
 -11   3   7    6.40    4.40   1
 -11   3   8   41.60    5.68   1
 -11   3   9   28.84    4.83   1
 -11   3  10   15.44    5.11   1
 -11   3  11   -3.80    5.03   1
 -11   3  12   -0.35    4.45   1
 -11   3  13   19.62    5.58   1
 -11   4 -19   49.14    9.39   1
 -11   4 -18   13.40    8.34   1
 -11   4 -17    2.59    5.51   1
 -11   4 -16   21.44    8.15   1
 -11   4 -15    4.16    5.30   1
 -11   4 -14   -0.62    6.78   1
 -11   4 -13   -2.92    6.81   1
 -11   4 -12   -3.57    5.78   1
 -11   4 -11    2.10    4.55   1
 -11   4 -10   72.08    7.30   1
 -11   4  -9    3.88    4.61   1
 -11   4  -8    4.93    5.91   1
 -11   4  -4   19.27    5.62   1
 -11   4  -3    3.69    5.72   1
 -11   4  -2   15.37    5.64   1
 -11   4  -1    3.57    5.22   1
 -11   4   0   57.30    6.66   1
 -11   4   1   -3.06    4.90   1
 -11   4   2   12.60    5.04   1
 -11   4   3   10.05    4.69   1
 -11   4   4   10.43    4.46   1
 -11   4   5    4.97    4.55   1
 -11   4   6   11.16    4.48   1
 -11   4   7    4.08    4.52   1
 -11   4   8   20.79    5.11   1
 -11   4   9   10.89    4.42   1
 -11   4  10    1.59    4.69   1
 -11   4  11    9.06    4.58   1
 -11   4  12   -1.42    4.59   1
 -11   4  13    6.30    5.27   1
 -11   4  14   -9.86    5.53   1
 -11   5 -17   29.38    9.00   1
 -11   5 -16    1.93    7.76   1
 -11   5 -15    6.86    7.39   1
 -11   5 -14   12.53    7.36   1
 -11   5 -13   19.71    6.84   1
 -11   5 -12    7.08    6.86   1
 -11   5  -6    9.24    5.23   1
 -11   5  -4   -0.12    4.06   1
 -11   5  -3    7.90    5.56   1
 -11   5  -2   30.36    6.06   1
 -11   5  -1   69.56    6.84   1
 -11   5   0   12.53    5.24   1
 -11   5   1    3.76    4.77   1
 -11   5   2    3.06    4.66   1
 -11   5   3    0.64    4.29   1
 -11   5   4   15.68    4.51   1
 -11   5   5  126.34    8.32   1
 -11   5   6    7.34    3.96   1
 -11   5   7    8.47    4.19   1
 -11   5   8    4.33    4.08   1
 -11   5  10    6.25    4.55   1
 -11   5  11   21.62    5.12   1
 -11   5  12    5.43    4.80   1
 -11   5  13   16.40    5.18   1
 -11   5  14    5.06    5.45   1
 -11   6 -16    8.24    7.75   1
 -11   6 -15   14.75    8.14   1
 -11   6 -14   -0.14    6.36   1
 -11   6 -13   -4.93    7.37   1
 -11   6 -12   13.99    7.48   1
 -11   6 -11   41.34    8.10   1
 -11   6 -10   12.74    6.50   1
 -11   6  -9   21.44    6.11   1
 -11   6  -8   -1.10    6.05   1
 -11   6  -7    1.56    6.18   1
 -11   6  -6    9.92    6.43   1
 -11   6  -5    5.52    5.83   1
 -11   6  -4    2.40    5.83   1
 -11   6  -3    8.01    4.08   1
 -11   6  -2   -1.02    5.31   1
 -11   6  -1    4.54    5.20   1
 -11   6   0    5.95    4.98   1
 -11   6   1   -1.99    4.79   1
 -11   6   2   14.59    4.97   1
 -11   6   3    7.02    4.13   1
 -11   6   4   -3.84    4.39   1
 -11   6   5   11.29    4.50   1
 -11   6   6    2.50    4.01   1
 -11   6   7    1.51    4.18   1
 -11   6   8    2.86    4.23   1
 -11   6   9    4.20    4.22   1
 -11   6  10    4.49    4.49   1
 -11   6  11    8.47    4.54   1
 -11   6  12    2.04    4.55   1
 -11   6  13    7.24    4.90   1
 -11   7 -14   13.47    7.05   1
 -11   7 -13   14.21    7.84   1
 -11   7 -12    1.64    7.53   1
 -11   7 -11   17.39    6.84   1
 -11   7 -10    0.26    6.36   1
 -11   7  -7    0.98    5.25   1
 -11   7  -6   -1.49    5.78   1
 -11   7  -4    7.34    5.04   1
 -11   7  -3   -1.21    5.72   1
 -11   7  -2   15.52    5.75   1
 -11   7  -1   -0.29    4.62   1
 -11   7   0    6.86    4.93   1
 -11   7   1   19.62    5.05   1
 -11   7   2   14.44    4.56   1
 -11   7   3   17.22    5.15   1
 -11   7   4   -4.00    4.60   1
 -11   7   5    2.02    4.15   1
 -11   7   6   30.91    5.12   1
 -11   7   7    1.37    3.79   1
 -11   7   8    3.76    4.23   1
 -11   7   9    7.95    4.46   1
 -11   7  11   -5.38    4.55   1
 -11   8 -11    4.71    6.73   1
 -11   8 -10   12.39    6.90   1
 -11   8  -9   19.10    7.34   1
 -11   8  -8   25.30    7.24   1
 -11   8  -7   36.36    7.24   1
 -11   8  -6    2.69    5.41   1
 -11   8  -4   10.82    6.32   1
 -11   8  -3    7.24    5.92   1
 -11   8  -2   26.21    5.94   1
 -11   8  -1   12.04   11.87   1
 -11   8   2    9.92    5.36   1
 -11   8   3    3.28    4.42   1
 -11   8   4   -2.37    4.07   1
 -11   8   5    9.61    4.46   1
 -11   8   6   -6.66    4.13   1
 -11   8   7    8.18    4.29   1
 -11   9 -10    2.50    6.83   1
 -11   9  -9   -4.00    6.92   1
 -11   9  -8    6.76    6.81   1
 -11   9  -7    6.40    6.73   1
 -11   9  -6    9.99    5.88   1
 -11   9  -5    3.57    6.46   1
 -11   9  -4    2.02    6.19   1
 -11   9  -3   -2.76    5.88   1
 -11   9  -2    1.51    5.71   1
 -11   9  -1    0.90    5.43   1
 -11   9   0   10.63    5.67   1
 -11   9   1   -4.84    5.24   1
 -11   9   2    0.62    4.98   1
 -11   9   3   -3.65    5.12   1
 -11  10  -7   -1.77    6.65   1
 -11  10  -5    4.37    7.15   1
 -11  10  -4    6.97    6.76   1
 -11  10  -3    1.28    6.58   1
 -11  10  -2   -3.88    6.46   1
 -11  10  -1    2.16    6.03   1
 -10 -17 -12   -2.86    7.54   1
 -10 -17 -12    7.73    9.40   1
 -10 -17 -11   -0.88    8.70   1
 -10 -17 -11    6.35   10.58   1
 -10 -17 -10   46.79   11.22   1
 -10 -17  -9   10.24   10.24   1
 -10 -17  -9   -7.95    9.70   1
 -10 -17  -8   15.60   10.74   1
 -10 -17  -8  -10.05    9.83   1
 -10 -17  -7   -3.31    9.46   1
 -10 -17  -6   -8.64    8.23   1
 -10 -17  -5   21.81    9.53   1
 -10 -16 -17   -3.46    7.63   1
 -10 -16 -17   14.82    8.70   1
 -10 -16 -16   20.43   11.12   1
 -10 -16 -16   -8.41    9.57   1
 -10 -16 -15    6.60    7.71   1
 -10 -16 -15    7.18    9.59   1
 -10 -16 -14  -13.69   10.29   1
 -10 -16 -14   -5.48    9.27   1
 -10 -16 -13   -1.59    6.78   1
 -10 -16 -13   -5.86    9.39   1
 -10 -16 -12   17.31    8.65   1
 -10 -16 -12   19.54    9.19   1
 -10 -16 -11    5.57    8.83   1
 -10 -16 -11   16.56   10.09   1
 -10 -16 -10    3.20   10.06   1
 -10 -16 -10    6.50    8.72   1
 -10 -16  -9   -4.88    8.13   1
 -10 -16  -9   -7.56    9.73   1
 -10 -16  -8    1.93    7.31   1
 -10 -16  -8   -8.94    9.99   1
 -10 -16  -7    3.31    7.03   1
 -10 -16  -6   -0.69    9.43   1
 -10 -16  -6    5.06    8.24   1
 -10 -16  -5  -11.90    8.07   1
 -10 -16  -5    0.85    9.57   1
 -10 -16  -4   -5.52    7.52   1
 -10 -16  -4    3.88    9.57   1
 -10 -16  -3    9.99    7.96   1
 -10 -16  -3    0.19    9.58   1
 -10 -16  -2   39.19   11.27   1
 -10 -16  -1   -2.34    7.56   1
 -10 -16   0   -7.51   10.47   1
 -10 -15 -20   16.65   10.61   1
 -10 -15 -20    6.10    9.19   1
 -10 -15 -19    5.62   10.19   1
 -10 -15 -19    3.57    9.56   1
 -10 -15 -18   24.80   10.46   1
 -10 -15 -18    4.84    9.86   1
 -10 -15 -17   18.75    8.31   1
 -10 -15 -17    5.66    6.85   1
 -10 -15 -16    8.41    9.51   1
 -10 -15 -16    8.07    9.77   1
 -10 -15 -15  -22.09    8.93   1
 -10 -15 -15   -7.62    9.44   1
 -10 -15 -14    7.18    6.86   1
 -10 -15 -14    6.10    8.94   1
 -10 -15 -13   16.32    8.56   1
 -10 -15 -13  -10.37    9.14   1
 -10 -15 -12   -3.84    8.62   1
 -10 -15 -12   -0.92    8.79   1
 -10 -15 -11    1.30    8.94   1
 -10 -15 -11    2.40    8.62   1
 -10 -15 -10    5.43    8.95   1
 -10 -15 -10   -8.70    8.61   1
 -10 -15  -9   -5.38    8.31   1
 -10 -15  -9    3.50    8.41   1
 -10 -15  -8   14.98    8.90   1
 -10 -15  -8   27.46    7.55   1
 -10 -15  -7   10.69    6.87   1
 -10 -15  -7   -1.12    8.37   1
 -10 -15  -6    0.92    7.78   1
 -10 -15  -6   14.29    6.96   1
 -10 -15  -5    7.73    7.67   1
 -10 -15  -5   14.06    6.75   1
 -10 -15  -4   34.93    9.10   1
 -10 -15  -3    1.51    7.31   1
 -10 -15  -2    3.28    9.34   1
 -10 -15  -2   -1.25    6.79   1
 -10 -15  -1    2.22    7.33   1
 -10 -15  -1   15.92   10.21   1
 -10 -15   0    7.78    6.86   1
 -10 -15   0   -4.67    7.13   1
 -10 -15   1   15.76   10.16   1
 -10 -15   2    6.15   10.37   1
 -10 -15   3   -8.01   10.24   1
 -10 -15   4   -8.12   10.72   1
 -10 -14 -22    6.60   10.69   1
 -10 -14 -21   20.16    9.97   1
 -10 -14 -21   20.98    9.07   1
 -10 -14 -20   -4.67   10.02   1
 -10 -14 -20    7.67    9.20   1
 -10 -14 -19    7.67    7.04   1
 -10 -14 -19    7.02    9.17   1
 -10 -14 -18    1.93    9.62   1
 -10 -14 -18   -2.72    9.04   1
 -10 -14 -17    9.18    6.79   1
 -10 -14 -17  -14.59    8.02   1
 -10 -14 -16    4.16    8.81   1
 -10 -14 -16    5.57    9.11   1
 -10 -14 -15    3.35    8.64   1
 -10 -14 -15    7.45    8.46   1
 -10 -14 -14   -2.56    8.26   1
 -10 -14 -14   -6.55    8.09   1
 -10 -14 -13    4.49    8.06   1
 -10 -14 -13   -3.92    8.59   1
 -10 -14 -12   -4.45    8.27   1
 -10 -14 -12   -1.19    8.70   1
 -10 -14 -12    1.44    4.42   1
 -10 -14 -11    7.08    7.02   1
 -10 -14 -11    4.08    8.36   1
 -10 -14 -10   19.80    6.94   1
 -10 -14 -10   22.18    8.10   1
 -10 -14  -9   -0.62    8.88   1
 -10 -14  -9    1.02    7.90   1
 -10 -14  -9   -5.95    5.27   1
 -10 -14  -8    4.16    7.63   1
 -10 -14  -8  -10.37    5.73   1
 -10 -14  -8    0.14    8.52   1
 -10 -14  -7   13.69    8.88   1
 -10 -14  -6   16.16    9.09   1
 -10 -14  -6   21.62    8.37   1
 -10 -14  -5   -5.90    6.85   1
 -10 -14  -5    3.10    8.55   1
 -10 -14  -4    2.76    8.63   1
 -10 -14  -4  -10.05    6.91   1
 -10 -14  -3  -10.43    8.27   1
 -10 -14  -3   -2.19    6.75   1
 -10 -14  -2   -4.16    7.38   1
 -10 -14  -2    3.31    6.81   1
 -10 -14  -1   11.29    9.34   1
 -10 -14  -1    4.24    6.30   1
 -10 -14   0   12.11    9.26   1
 -10 -14   0    2.40    6.60   1
 -10 -14   1   -3.92    6.49   1
 -10 -14   1   -5.34    6.61   1
 -10 -14   2   29.59   10.34   1
 -10 -14   3   -0.67    9.04   1
 -10 -14   4    4.84    9.64   1
 -10 -14   5   -7.02    9.43   1
 -10 -14   6   -2.07    9.91   1
 -10 -14   7    7.34    9.92   1
 -10 -13 -23   21.53   10.86   1
 -10 -13 -22   11.90    9.11   1
 -10 -13 -21    6.35    9.02   1
 -10 -13 -21   20.43   10.31   1
 -10 -13 -20   -7.29    9.13   1
 -10 -13 -20    7.34    8.40   1
 -10 -13 -19   -3.13    8.43   1
 -10 -13 -19  -12.18    8.59   1
 -10 -13 -18  -10.18    9.25   1
 -10 -13 -18  -11.63    8.25   1
 -10 -13 -17   -3.80    6.75   1
 -10 -13 -17   -5.81    8.15   1
 -10 -13 -16    2.04    7.29   1
 -10 -13 -16    9.86    9.48   1
 -10 -13 -15   21.34    8.32   1
 -10 -13 -15   11.63    8.66   1
 -10 -13 -14   10.05    6.53   1
 -10 -13 -14   11.83    9.22   1
 -10 -13 -13    5.48    8.52   1
 -10 -13 -13    4.16    8.24   1
 -10 -13 -12    9.30    7.93   1
 -10 -13 -12    0.25    6.21   1
 -10 -13 -11    1.99    8.12   1
 -10 -13 -11    7.78    8.31   1
 -10 -13 -10    3.13    8.00   1
 -10 -13 -10    4.80    8.41   1
 -10 -13  -9   -7.56    4.57   1
 -10 -13  -9    2.62    7.91   1
 -10 -13  -9  -13.32    8.25   1
 -10 -13  -8    4.20    7.99   1
 -10 -13  -8    3.84    6.82   1
 -10 -13  -7    4.49    7.63   1
 -10 -13  -7    0.35    5.22   1
 -10 -13  -7    7.08    4.68   1
 -10 -13  -6   17.14    7.95   1
 -10 -13  -6    8.29    6.34   1
 -10 -13  -6    7.45    5.19   1
 -10 -13  -5    7.73    8.06   1
 -10 -13  -5    0.55    5.56   1
 -10 -13  -5    2.43    4.80   1
 -10 -13  -4   10.50    6.48   1
 -10 -13  -4   13.10    8.83   1
 -10 -13  -3   -2.76    6.67   1
 -10 -13  -3   -0.98    8.32   1
 -10 -13  -2    8.01    8.72   1
 -10 -13  -2   12.32    6.67   1
 -10 -13  -1   14.52    6.55   1
 -10 -13  -1   27.14    9.27   1
 -10 -13   0    9.49    6.65   1
 -10 -13   0    4.93    7.73   1
 -10 -13   1   10.18    6.57   1
 -10 -13   1   26.94    9.86   1
 -10 -13   2   -4.28    8.53   1
 -10 -13   3    4.84    5.68   1
 -10 -13   3   10.76    9.32   1
 -10 -13   4    1.35    8.75   1
 -10 -13   5    9.99    9.35   1
 -10 -13   6   -8.76    7.10   1
 -10 -13   7   -1.59    9.68   1
 -10 -13   8   10.43   11.37   1
 -10 -13   9   20.52   10.60   1
 -10 -12 -24    6.00    9.21   1
 -10 -12 -23   -3.50    9.84   1
 -10 -12 -22    2.04    9.84   1
 -10 -12 -21   -1.74    8.98   1
 -10 -12 -21   -9.61    7.75   1
 -10 -12 -20    6.55    6.55   1
 -10 -12 -20   -0.94    7.24   1
 -10 -12 -19    2.76    7.47   1
 -10 -12 -19    6.20    9.21   1
 -10 -12 -18   -8.01    7.87   1
 -10 -12 -18   -4.08    8.65   1
 -10 -12 -17   18.32    7.88   1
 -10 -12 -17   21.90    8.42   1
 -10 -12 -16    3.84    7.64   1
 -10 -12 -16   -7.29    8.96   1
 -10 -12 -15   15.92    6.54   1
 -10 -12 -15   10.63    7.50   1
 -10 -12 -14    5.15    7.90   1
 -10 -12 -14  -11.22    8.17   1
 -10 -12 -13   23.14    6.45   1
 -10 -12 -13   27.67    7.47   1
 -10 -12 -12   16.16    8.28   1
 -10 -12 -12   21.25    5.16   1
 -10 -12 -12   28.09    8.90   1
 -10 -12 -11   15.76    8.26   1
 -10 -12 -11    5.43    7.83   1
 -10 -12 -11    2.22    4.17   1
 -10 -12 -10   17.72    7.66   1
 -10 -12 -10    4.93    5.68   1
 -10 -12 -10    3.76    4.38   1
 -10 -12  -9   14.06    5.03   1
 -10 -12  -9    5.66    7.76   1
 -10 -12  -9   14.21    7.54   1
 -10 -12  -8   19.18    5.17   1
 -10 -12  -8   21.62    7.91   1
 -10 -12  -8   34.46    8.92   1
 -10 -12  -7   -1.61    5.16   1
 -10 -12  -7    1.14    7.70   1
 -10 -12  -7    9.06    7.71   1
 -10 -12  -6   36.48    9.18   1
 -10 -12  -6   14.59    5.88   1
 -10 -12  -6   16.81    4.84   1
 -10 -12  -5    0.52    5.03   1
 -10 -12  -5    0.37    4.71   1
 -10 -12  -5    6.30    8.13   1
 -10 -12  -4    0.22    4.48   1
 -10 -12  -4   -4.88    8.00   1
 -10 -12  -3    8.64    5.82   1
 -10 -12  -3    0.56    8.11   1
 -10 -12  -3    5.29    5.38   1
 -10 -12  -2    3.61    4.18   1
 -10 -12  -2   -1.44    6.24   1
 -10 -12  -2    3.69    7.41   1
 -10 -12  -1    5.34    7.53   1
 -10 -12  -1    1.59    6.22   1
 -10 -12   0    2.89    5.98   1
 -10 -12   0    4.62    7.96   1
 -10 -12   1    9.24    5.72   1
 -10 -12   1    2.66    8.44   1
 -10 -12   2    2.31    8.21   1
 -10 -12   2    8.29    5.99   1
 -10 -12   3    5.06    8.73   1
 -10 -12   3   -1.82    5.53   1
 -10 -12   4   -8.88    8.64   1
 -10 -12   4    7.56    5.72   1
 -10 -12   5   -3.24    9.07   1
 -10 -12   6   21.62   10.14   1
 -10 -12   7    4.93    7.46   1
 -10 -12   8   -6.97    8.87   1
 -10 -12   9  -16.40   10.12   1
 -10 -12  10   22.47   10.24   1
 -10 -12  11   17.39   10.59   1
 -10 -11 -25  -15.84   11.06   1
 -10 -11 -24    3.57    8.88   1
 -10 -11 -23   -5.15    9.44   1
 -10 -11 -22   13.25    9.39   1
 -10 -11 -21   -3.50    7.74   1
 -10 -11 -21   -1.42    7.16   1
 -10 -11 -21    3.88    4.89   1
 -10 -11 -20    0.86    4.80   1
 -10 -11 -20   12.32    7.65   1
 -10 -11 -20    0.88    8.97   1
 -10 -11 -19    6.66    7.59   1
 -10 -11 -19   15.05    9.47   1
 -10 -11 -18   -0.62    4.35   1
 -10 -11 -18   -7.34    7.10   1
 -10 -11 -18    1.77    8.41   1
 -10 -11 -17   -2.31    4.13   1
 -10 -11 -17    4.58    7.32   1
 -10 -11 -17    8.01    6.28   1
 -10 -11 -16   -5.43    8.06   1
 -10 -11 -16   20.34    7.85   1
 -10 -11 -15    8.88    4.35   1
 -10 -11 -15   15.60    7.74   1
 -10 -11 -15   -2.13    7.36   1
 -10 -11 -14   -5.76    4.32   1
 -10 -11 -14    1.66    6.45   1
 -10 -11 -14    6.71    7.87   1
 -10 -11 -13    0.14    3.79   1
 -10 -11 -13    2.04    7.55   1
 -10 -11 -12   73.62    8.75   1
 -10 -11 -12   58.98    6.14   1
 -10 -11 -11    8.94    7.89   1
 -10 -11 -11   14.52    4.65   1
 -10 -11 -10   -6.66    7.59   1
 -10 -11 -10   -3.20    4.08   1
 -10 -11  -9   62.73    8.24   1
 -10 -11  -9   59.60    6.33   1
 -10 -11  -8   20.70    8.19   1
 -10 -11  -8   15.44    4.87   1
 -10 -11  -7   24.50    4.85   1
 -10 -11  -6   21.62    5.30   1
 -10 -11  -6    7.78    7.92   1
 -10 -11  -5   55.80    6.42   1
 -10 -11  -5   33.29    8.89   1
 -10 -11  -4   33.18    8.99   1
 -10 -11  -4   23.14    5.58   1
 -10 -11  -3   -2.16    5.29   1
 -10 -11  -3   -2.22    7.42   1
 -10 -11  -2   91.97    7.67   1
 -10 -11  -2  101.81   10.09   1
 -10 -11  -1   20.07    6.18   1
 -10 -11  -1   17.81    8.44   1
 -10 -11   0   29.38    7.15   1
 -10 -11   0   37.45    9.06   1
 -10 -11   1   35.40    6.19   1
 -10 -11   1   24.30    6.70   1
 -10 -11   2   13.32    8.61   1
 -10 -11   3   11.56    7.89   1
 -10 -11   4   95.26   11.71   1
 -10 -11   5   -5.20    6.25   1
 -10 -11   6    8.76    8.70   1
 -10 -11   7   44.62   10.69   1
 -10 -11   8   24.50    8.71   1
 -10 -11   9   12.96    8.93   1
 -10 -11  10    4.71    8.94   1
 -10 -11  11   34.57   10.35   1
 -10 -11  12    9.61    9.92   1
 -10 -11  13    3.53   10.00   1
 -10 -10 -26   -7.56   10.89   1
 -10 -10 -25    0.30    9.45   1
 -10 -10 -24   22.56    9.60   1
 -10 -10 -24    2.16    5.94   1
 -10 -10 -23    1.99    5.70   1
 -10 -10 -23    1.64    9.50   1
 -10 -10 -22    9.36    5.63   1
 -10 -10 -22    1.19    8.68   1
 -10 -10 -21    6.45    8.59   1
 -10 -10 -21    4.28    7.20   1
 -10 -10 -21    7.95    5.41   1
 -10 -10 -20    0.24    7.44   1
 -10 -10 -20   -7.95    8.69   1
 -10 -10 -20   -5.86    4.99   1
 -10 -10 -19   -4.08    7.19   1
 -10 -10 -19    0.17    8.50   1
 -10 -10 -18    8.76    7.34   1
 -10 -10 -18   11.63    7.77   1
 -10 -10 -18   13.54    4.78   1
 -10 -10 -17   15.68    7.37   1
 -10 -10 -17    1.08    7.16   1
 -10 -10 -16   38.81    9.59   1
 -10 -10 -15   -0.19    6.82   1
 -10 -10 -15    5.06    4.28   1
 -10 -10 -14    8.47    7.28   1
 -10 -10 -14    7.29    4.54   1
 -10 -10 -13   30.25    8.25   1
 -10 -10 -13   35.76    5.38   1
 -10 -10 -12   32.95    8.04   1
 -10 -10 -12   38.19    5.19   1
 -10 -10 -11   29.81    8.63   1
 -10 -10 -11   51.98    5.77   1
 -10 -10 -10    0.86    7.18   1
 -10 -10 -10    0.92    4.28   1
 -10 -10  -9   39.56    4.65   1
 -10 -10  -9   30.80    7.77   1
 -10 -10  -8   12.25    4.55   1
 -10 -10  -8   11.42    6.69   1
 -10 -10  -7    2.69    4.59   1
 -10 -10  -7   -4.37    7.48   1
 -10 -10  -6   54.91    9.34   1
 -10 -10  -5    4.12    7.39   1
 -10 -10  -5   15.29    4.61   1
 -10 -10  -4    9.12    7.61   1
 -10 -10  -4   15.68    5.15   1
 -10 -10  -3   -3.39    5.08   1
 -10 -10  -3    8.29    6.68   1
 -10 -10  -2    8.88    6.62   1
 -10 -10  -2   10.37    6.70   1
 -10 -10  -2    6.05    3.84   1
 -10 -10  -1    1.77    5.37   1
 -10 -10  -1   15.84    7.88   1
 -10 -10  -1   -2.92    4.58   1
 -10 -10   0    2.25    5.61   1
 -10 -10   0   14.90    5.33   1
 -10 -10   0   17.81    8.10   1
 -10 -10   1   14.59    5.88   1
 -10 -10   1    2.28    5.53   1
 -10 -10   1    6.81    5.12   1
 -10 -10   2   21.72    8.67   1
 -10 -10   2   31.70    5.52   1
 -10 -10   3   26.42    5.35   1
 -10 -10   3   44.09    8.76   1
 -10 -10   4   57.15    9.98   1
 -10 -10   5   31.02    7.24   1
 -10 -10   6    2.62    8.20   1
 -10 -10   7   34.57    9.53   1
 -10 -10   8    4.93    7.90   1
 -10 -10   9    0.35    6.49   1
 -10 -10  10   38.69    9.33   1
 -10 -10  11   43.43   10.15   1
 -10 -10  12    2.59    8.18   1
 -10 -10  13    8.70    9.14   1
 -10  -9 -26    7.13    6.19   1
 -10  -9 -26   -4.16    8.45   1
 -10  -9 -25    1.69    6.45   1
 -10  -9 -25    2.50    9.13   1
 -10  -9 -24   -0.88    8.82   1
 -10  -9 -24    2.04    5.81   1
 -10  -9 -23   -4.71    5.95   1
 -10  -9 -23    0.08    8.38   1
 -10  -9 -22   -2.86    8.62   1
 -10  -9 -22    2.02    5.51   1
 -10  -9 -21    3.92    8.12   1
 -10  -9 -21    3.06    5.64   1
 -10  -9 -21    0.32    6.91   1
 -10  -9 -20   23.81    8.59   1
 -10  -9 -19    3.42    5.14   1
 -10  -9 -19    0.02    6.95   1
 -10  -9 -18   -7.84    6.66   1
 -10  -9 -17   -5.24    6.69   1
 -10  -9 -17   -1.46    4.48   1
 -10  -9 -16   44.49    8.27   1
 -10  -9 -15    9.18    6.24   1
 -10  -9 -14   -7.02    4.29   1
 -10  -9 -14   -3.92    6.81   1
 -10  -9 -13    2.56    7.17   1
 -10  -9 -13    2.89    4.56   1
 -10  -9 -12   27.88    5.07   1
 -10  -9 -12   11.09    7.06   1
 -10  -9 -11    4.41    4.16   1
 -10  -9 -11    6.20    7.57   1
 -10  -9 -10  165.38   12.86   1
 -10  -9 -10  178.76    9.89   1
 -10  -9  -9   23.04    4.80   1
 -10  -9  -9   39.82    5.43   1
 -10  -9  -9   37.95    6.65   1
 -10  -9  -8    5.34    3.65   1
 -10  -9  -8   -2.56    6.82   1
 -10  -9  -8   -5.52    4.51   1
 -10  -9  -7   22.47    4.36   1
 -10  -9  -7    0.83    6.79   1
 -10  -9  -7   12.46    3.95   1
 -10  -9  -6   34.81    5.07   1
 -10  -9  -6   34.81    4.96   1
 -10  -9  -6   21.16    7.64   1
 -10  -9  -5  109.83    7.96   1
 -10  -9  -5  144.48   12.02   1
 -10  -9  -5  138.77    8.95   1
 -10  -9  -4  112.15   11.01   1
 -10  -9  -4  111.94    8.25   1
 -10  -9  -4   86.68    9.87   1
 -10  -9  -3    8.24    7.40   1
 -10  -9  -3   11.63    5.18   1
 -10  -9  -2    0.24    5.09   1
 -10  -9  -2    7.95    3.89   1
 -10  -9  -2    9.18    5.27   1
 -10  -9  -1   51.70    6.47   1
 -10  -9  -1   28.94    7.75   1
 -10  -9  -1   44.36    6.39   1
 -10  -9   0   49.98    6.93   1
 -10  -9   0   47.61    8.97   1
 -10  -9   0   36.84    5.58   1
 -10  -9   1  239.63   13.31   1
 -10  -9   1  257.60   16.05   1
 -10  -9   1  216.09   12.64   1
 -10  -9   2  103.63   11.20   1
 -10  -9   2   93.51    7.74   1
 -10  -9   2  104.24    8.78   1
 -10  -9   3    9.12    4.29   1
 -10  -9   3    8.94    7.89   1
 -10  -9   3   17.39    6.59   1
 -10  -9   4   17.22    8.30   1
 -10  -9   4    7.40    4.19   1
 -10  -9   5   54.46    8.86   1
 -10  -9   6    2.86    8.11   1
 -10  -9   7  -12.46    8.61   1
 -10  -9   8   34.57    8.94   1
 -10  -9   9   22.00    6.66   1
 -10  -9  10   76.56   10.50   1
 -10  -9  11    4.67    8.34   1
 -10  -9  12    4.88    8.00   1
 -10  -9  13   10.05    8.31   1
 -10  -9  14   -8.58    9.84   1
 -10  -8 -26   10.63    9.19   1
 -10  -8 -26   -1.21    6.82   1
 -10  -8 -25   22.18   10.64   1
 -10  -8 -25    8.29    6.62   1
 -10  -8 -24    1.88    8.96   1
 -10  -8 -24   -1.39    5.95   1
 -10  -8 -23    5.34    8.32   1
 -10  -8 -23    1.35    5.17   1
 -10  -8 -22   30.80    6.66   1
 -10  -8 -22   15.44    8.65   1
 -10  -8 -21   11.83    8.46   1
 -10  -8 -21   27.35    7.74   1
 -10  -8 -21   27.04    6.66   1
 -10  -8 -20    3.88    5.59   1
 -10  -8 -20    6.40    6.53   1
 -10  -8 -19    5.38    5.20   1
 -10  -8 -19    1.69    6.03   1
 -10  -8 -18   -3.50    5.27   1
 -10  -8 -18    0.36    6.23   1
 -10  -8 -17   12.18    6.77   1
 -10  -8 -16    6.05    6.59   1
 -10  -8 -16    7.34    4.72   1
 -10  -8 -15   -0.34    6.18   1
 -10  -8 -14   31.25    7.60   1
 -10  -8 -13    1.44    6.60   1
 -10  -8 -12    3.57    5.63   1
 -10  -8 -11    4.45    6.84   1
 -10  -8 -11   19.98    5.19   1
 -10  -8 -10   31.58    3.60   1
 -10  -8 -10   28.62    6.85   1
 -10  -8 -10   35.88    5.27   1
 -10  -8  -9   16.00    3.28   1
 -10  -8  -9   16.56    3.66   1
 -10  -8  -9   19.27    7.46   1
 -10  -8  -8   -0.76    3.97   1
 -10  -8  -8    0.59    2.83   1
 -10  -8  -7   77.26    9.49   1
 -10  -8  -7   77.44    6.51   1
 -10  -8  -6  149.08    8.79   1
 -10  -8  -6  111.51    7.39   1
 -10  -8  -6  146.41   12.10   1
 -10  -8  -5   47.61    5.66   1
 -10  -8  -5   28.52    7.37   1
 -10  -8  -5   32.04    5.43   1
 -10  -8  -5   44.76    8.43   1
 -10  -8  -4   64.64    7.56   1
 -10  -8  -4   62.57    9.02   1
 -10  -8  -4   59.75    6.34   1
 -10  -8  -4   55.35    5.51   1
 -10  -8  -3   -1.88    3.84   1
 -10  -8  -3    8.58    5.27   1
 -10  -8  -3   -0.32    6.63   1
 -10  -8  -3   15.84    4.94   1
 -10  -8  -2  149.57    8.81   1
 -10  -8  -2  121.44    9.26   1
 -10  -8  -2  115.13    8.37   1
 -10  -8  -2  115.56   11.18   1
 -10  -8  -1   22.18    4.33   1
 -10  -8  -1   14.44    6.31   1
 -10  -8  -1   17.98    5.17   1
 -10  -8  -1    7.40    6.64   1
 -10  -8   0   10.43    6.91   1
 -10  -8   0    0.66    4.60   1
 -10  -8   0    1.61    3.99   1
 -10  -8   1   49.84    6.64   1
 -10  -8   1   55.35    8.78   1
 -10  -8   1   47.47    6.06   1
 -10  -8   2   61.31    7.83   1
 -10  -8   2   38.07    5.80   1
 -10  -8   3  153.02   10.39   1
 -10  -8   3  151.78    9.36   1
 -10  -8   3  157.50   12.80   1
 -10  -8   4   20.07    6.90   1
 -10  -8   4   21.72    6.43   1
 -10  -8   5    6.40    3.85   1
 -10  -8   5   14.90    7.57   1
 -10  -8   6   -0.74    3.54   1
 -10  -8   6    2.53    7.57   1
 -10  -8   8   33.52    8.22   1
 -10  -8   9   29.59    8.92   1
 -10  -8  10   24.01    8.82   1
 -10  -8  11    1.88    8.49   1
 -10  -8  12   -1.39    8.17   1
 -10  -8  13    8.53    8.23   1
 -10  -8  14    2.56    8.77   1
 -10  -8  15    4.20    8.94   1
 -10  -7 -27   -5.90    6.56   1
 -10  -7 -27    1.37    9.08   1
 -10  -7 -26   -2.72    6.27   1
 -10  -7 -26   -2.25    9.15   1
 -10  -7 -25    4.08    8.93   1
 -10  -7 -25   11.36    6.74   1
 -10  -7 -24   15.37    5.80   1
 -10  -7 -24   11.22    8.64   1
 -10  -7 -23    8.82    6.36   1
 -10  -7 -23    9.55    7.42   1
 -10  -7 -22    4.62    6.11   1
 -10  -7 -21    2.13    4.85   1
 -10  -7 -21   11.36    6.74   1
 -10  -7 -20   33.87    6.29   1
 -10  -7 -19   13.69    6.44   1
 -10  -7 -19    6.60    5.55   1
 -10  -7 -18   -6.60    5.50   1
 -10  -7 -17   -4.41    6.47   1
 -10  -7 -16    7.18    6.43   1
 -10  -7 -16    0.00    1.00   1
 -10  -7 -15   49.56    8.03   1
 -10  -7 -14   20.34    6.86   1
 -10  -7 -13    4.24    4.28   1
 -10  -7 -13   -2.40    6.35   1
 -10  -7 -12   18.49    5.33   1
 -10  -7 -12   26.11    7.15   1
 -10  -7 -11   -0.04    4.77   1
 -10  -7 -11    6.50    5.61   1
 -10  -7 -10    1.12    5.94   1
 -10  -7 -10   11.90    3.66   1
 -10  -7  -9   48.02    5.68   1
 -10  -7  -9   35.88    3.11   1
 -10  -7  -9   38.69    7.71   1
 -10  -7  -8  108.37    9.58   1
 -10  -7  -8  111.30    7.81   1
 -10  -7  -7   12.53    4.60   1
 -10  -7  -7    2.25    6.87   1
 -10  -7  -7    1.04    5.49   1
 -10  -7  -6    8.07    6.25   1
 -10  -7  -6    6.15    4.32   1
 -10  -7  -6    8.88    6.32   1
 -10  -7  -6    3.53    2.78   1
 -10  -7  -5  132.94    8.30   1
 -10  -7  -5  105.47    6.57   1
 -10  -7  -5  132.25   11.04   1
 -10  -7  -5  113.21    8.51   1
 -10  -7  -4    5.52    6.06   1
 -10  -7  -4    6.97    5.28   1
 -10  -7  -4    3.61    4.10   1
 -10  -7  -4    9.61    4.40   1
 -10  -7  -3   49.84    5.79   1
 -10  -7  -3   50.98    6.43   1
 -10  -7  -3   53.29    7.01   1
 -10  -7  -2   64.16    6.73   1
 -10  -7  -2   57.61    5.62   1
 -10  -7  -2   62.88    7.93   1
 -10  -7  -2   71.74    6.44   1
 -10  -7  -1   20.07    4.66   1
 -10  -7  -1   17.89    4.57   1
 -10  -7  -1   20.43    4.70   1
 -10  -7  -1   24.40    7.21   1
 -10  -7   0   24.40    5.04   1
 -10  -7   0   31.47    7.85   1
 -10  -7   0   34.69    4.71   1
 -10  -7   0   31.81    5.53   1
 -10  -7   1   36.24    5.30   1
 -10  -7   1   38.07    4.94   1
 -10  -7   1   27.14    6.04   1
 -10  -7   2   12.04    5.14   1
 -10  -7   2   16.73    7.03   1
 -10  -7   3   20.79    4.56   1
 -10  -7   3   15.92    5.75   1
 -10  -7   3   24.60    5.95   1
 -10  -7   4    8.70    3.95   1
 -10  -7   4    7.13    5.61   1
 -10  -7   4    0.92    6.80   1
 -10  -7   5  130.42   10.05   1
 -10  -7   5  145.68   12.31   1
 -10  -7   6    1.39    5.62   1
 -10  -7   6   -0.34    3.69   1
 -10  -7   6    4.67    5.31   1
 -10  -7   7   34.93    4.61   1
 -10  -7   7   39.94    8.47   1
 -10  -7   8    6.60    7.56   1
 -10  -7  10   -5.02    8.20   1
 -10  -7  11    7.90    8.09   1
 -10  -7  12   -6.50    8.06   1
 -10  -7  13   -7.67    8.14   1
 -10  -7  14   -6.92    8.15   1
 -10  -7  15   -5.52    8.27   1
 -10  -6 -27   -4.80    6.04   1
 -10  -6 -27   11.02    9.30   1
 -10  -6 -26    4.04    6.91   1
 -10  -6 -26   14.52    9.60   1
 -10  -6 -25    5.15    6.49   1
 -10  -6 -25   -9.80    8.83   1
 -10  -6 -24   11.02    5.25   1
 -10  -6 -24   21.53    8.35   1
 -10  -6 -23    9.30    6.59   1
 -10  -6 -22   23.04    5.76   1
 -10  -6 -21   25.50    6.57   1
 -10  -6 -20   20.79    6.02   1
 -10  -6 -20    6.20    6.97   1
 -10  -6 -19   -3.39    6.04   1
 -10  -6 -19   17.56    5.87   1
 -10  -6 -18   89.87    7.77   1
 -10  -6 -18   73.79    8.59   1
 -10  -6 -17   -2.43    5.24   1
 -10  -6 -17    6.25    6.05   1
 -10  -6 -16    7.73    6.00   1
 -10  -6 -16   -0.14    5.14   1
 -10  -6 -15   -9.73    6.12   1
 -10  -6 -15    3.24    5.33   1
 -10  -6 -14   35.40    7.38   1
 -10  -6 -13   29.38    5.53   1
 -10  -6 -12    0.07    4.37   1
 -10  -6 -12    3.42    4.66   1
 -10  -6 -11   18.32    5.22   1
 -10  -6 -11    4.58    6.03   1
 -10  -6 -10    8.35    4.28   1
 -10  -6 -10    9.61    5.08   1
 -10  -6  -9   76.21    8.90   1
 -10  -6  -9   88.17    7.14   1
 -10  -6  -8   64.80    6.44   1
 -10  -6  -8   55.50    9.68   1
 -10  -6  -7  129.05    8.18   1
 -10  -6  -7   85.75    9.26   1
 -10  -6  -7  122.77    9.53   1
 -10  -6  -6   -1.04    8.30   1
 -10  -6  -6    1.21    4.64   1
 -10  -6  -6   12.82    5.51   1
 -10  -6  -6   -2.22    5.10   1
 -10  -6  -5    7.56    4.62   1
 -10  -6  -5   -3.24    5.08   1
 -10  -6  -5    6.15    2.38   1
 -10  -6  -5    7.02    4.82   1
 -10  -6  -4   77.62    6.52   1
 -10  -6  -4   60.22    6.98   1
 -10  -6  -4   69.39    7.66   1
 -10  -6  -4   49.14    4.21   1
 -10  -6  -3   68.72    6.30   1
 -10  -6  -3   55.20    7.73   1
 -10  -6  -3   58.37    6.88   1
 -10  -6  -3   57.00    4.68   1
 -10  -6  -2   92.74    9.24   1
 -10  -6  -2   95.45    7.03   1
 -10  -6  -2   94.48    7.78   1
 -10  -6  -2   70.73    5.55   1
 -10  -6  -1   -2.72    4.62   1
 -10  -6  -1    1.14    3.30   1
 -10  -6  -1    4.37    4.43   1
 -10  -6   0   40.70    6.00   1
 -10  -6   0   50.69    5.55   1
 -10  -6   0   36.24    4.82   1
 -10  -6   0   35.40    5.47   1
 -10  -6   1   52.42    5.94   1
 -10  -6   1   52.56    6.09   1
 -10  -6   1   51.70    5.46   1
 -10  -6   1   53.00    8.01   1
 -10  -6   2   52.71    5.52   1
 -10  -6   2   52.85    6.98   1
 -10  -6   2   47.47    7.58   1
 -10  -6   2   45.02    6.04   1
 -10  -6   3   10.63    4.82   1
 -10  -6   3    7.67    6.32   1
 -10  -6   4   56.55    6.62   1
 -10  -6   4   57.61    7.29   1
 -10  -6   5   29.59    5.11   1
 -10  -6   5   43.30    8.03   1
 -10  -6   5   37.21    5.00   1
 -10  -6   6    0.07    5.16   1
 -10  -6   6   -2.92    3.63   1
 -10  -6   6    1.64    6.43   1
 -10  -6   7   42.25    7.93   1
 -10  -6   7   25.50    6.26   1
 -10  -6   7   32.60    4.68   1
 -10  -6   8    4.00    3.64   1
 -10  -6   8    0.77    5.40   1
 -10  -6   9   -3.72    6.91   1
 -10  -6  10   75.34    9.72   1
 -10  -6  11    0.41    6.40   1
 -10  -6  12   65.93    9.42   1
 -10  -6  13    8.88    7.99   1
 -10  -6  14   10.96    7.94   1
 -10  -6  15    2.56    8.03   1
 -10  -6  16   -5.66    7.95   1
 -10  -5 -26    3.50    8.75   1
 -10  -5 -25    8.53    8.18   1
 -10  -5 -25    6.25    6.90   1
 -10  -5 -24   10.69    6.67   1
 -10  -5 -23    6.71    6.63   1
 -10  -5 -22   40.96    7.04   1
 -10  -5 -21    4.71    5.95   1
 -10  -5 -20   15.60    6.32   1
 -10  -5 -19    5.57    5.33   1
 -10  -5 -19   -2.89    5.81   1
 -10  -5 -18   25.10    5.81   1
 -10  -5 -18   38.69    6.84   1
 -10  -5 -17   -0.67    5.95   1
 -10  -5 -17   -3.42    5.44   1
 -10  -5 -16   19.18    6.48   1
 -10  -5 -15   13.47    6.24   1
 -10  -5 -15   16.40    4.54   1
 -10  -5 -14   58.83    7.67   1
 -10  -5 -13  123.43    9.33   1
 -10  -5 -12   73.96    6.71   1
 -10  -5 -12   76.39    8.39   1
 -10  -5 -11  207.65   12.39   1
 -10  -5 -11  184.14   10.58   1
 -10  -5 -10   10.11    6.04   1
 -10  -5 -10   15.84    5.97   1
 -10  -5  -9    9.99    5.25   1
 -10  -5  -9   16.81    5.33   1
 -10  -5  -8   56.55    7.67   1
 -10  -5  -8   42.12    5.97   1
 -10  -5  -8   43.43    6.99   1
 -10  -5  -7   43.16    6.83   1
 -10  -5  -7   46.79    6.02   1
 -10  -5  -7   39.82    7.07   1
 -10  -5  -6  -10.37    5.86   1
 -10  -5  -6   -3.57    4.72   1
 -10  -5  -6    4.71    5.34   1
 -10  -5  -5    9.06    4.76   1
 -10  -5  -5   17.81    5.82   1
 -10  -5  -5   18.40    4.89   1
 -10  -5  -5   12.67    1.99   1
 -10  -5  -4   85.19    8.49   1
 -10  -5  -4   76.91    6.67   1
 -10  -5  -4   80.28    6.81   1
 -10  -5  -4   71.91    4.41   1
 -10  -5  -3  115.35    8.16   1
 -10  -5  -3  100.80    5.82   1
 -10  -5  -3  107.95    7.69   1
 -10  -5  -3  107.95    9.35   1
 -10  -5  -2   27.04    4.37   1
 -10  -5  -2   31.14    3.46   1
 -10  -5  -2   30.80    5.11   1
 -10  -5  -2   32.95    6.77   1
 -10  -5  -1   28.94    3.66   1
 -10  -5  -1   32.38    4.89   1
 -10  -5  -1   27.14    5.31   1
 -10  -5  -1   29.27    6.38   1
 -10  -5   0   -0.28    4.23   1
 -10  -5   0    5.81    5.30   1
 -10  -5   0   -3.10    3.06   1
 -10  -5   0    2.99    4.22   1
 -10  -5   1   37.70    5.40   1
 -10  -5   1   25.00    4.30   1
 -10  -5   1   17.81    6.25   1
 -10  -5   1   27.04    4.58   1
 -10  -5   2   37.21    5.73   1
 -10  -5   2   21.62    4.46   1
 -10  -5   2   32.83    5.04   1
 -10  -5   2   36.60    5.32   1
 -10  -5   3   33.64    6.73   1
 -10  -5   3   36.00    5.16   1
 -10  -5   3   32.38    5.92   1
 -10  -5   3   43.03    5.64   1
 -10  -5   4    8.88    4.23   1
 -10  -5   4   14.52    4.57   1
 -10  -5   4    6.60    5.50   1
 -10  -5   5   -2.31    3.65   1
 -10  -5   5   -2.43    5.58   1
 -10  -5   5    8.35    4.74   1
 -10  -5   6   10.05    5.20   1
 -10  -5   6    3.96    6.37   1
 -10  -5   6    5.29    3.45   1
 -10  -5   7    2.99    3.53   1
 -10  -5   7    8.94    6.82   1
 -10  -5   7   11.49    5.70   1
 -10  -5   8   -3.46    5.77   1
 -10  -5   8   -4.08    6.79   1
 -10  -5   8    3.76    3.57   1
 -10  -5   9   65.61    5.83   1
 -10  -5   9   70.06    9.37   1
 -10  -5  10   52.71    8.71   1
 -10  -5  11   42.38    8.59   1
 -10  -5  12   27.56    8.19   1
 -10  -5  13   64.00    9.44   1
 -10  -5  14   16.48    7.88   1
 -10  -5  15    6.71    7.93   1
 -10  -5  16   14.14    7.67   1
 -10  -4 -26    9.86    7.22   1
 -10  -4 -25   23.91    7.73   1
 -10  -4 -24    7.95    6.77   1
 -10  -4 -23    2.10    4.84   1
 -10  -4 -22    8.76    6.39   1
 -10  -4 -21   20.61    5.90   1
 -10  -4 -20   43.43    6.99   1
 -10  -4 -20   50.41    7.38   1
 -10  -4 -19    5.34    6.14   1
 -10  -4 -19    1.23    5.93   1
 -10  -4 -18   17.06    5.12   1
 -10  -4 -18   18.75    6.06   1
 -10  -4 -17  -10.05    5.77   1
 -10  -4 -17   -3.24    5.22   1
 -10  -4 -16   94.09    8.34   1
 -10  -4 -16   88.36    8.08   1
 -10  -4 -15   99.60    8.78   1
 -10  -4 -14    4.58    4.75   1
 -10  -4 -14    7.67    5.37   1
 -10  -4 -13   -0.48    4.97   1
 -10  -4 -13    3.69    5.18   1
 -10  -4 -12   12.74    5.64   1
 -10  -4 -11    3.80    4.25   1
 -10  -4 -11    9.73    4.62   1
 -10  -4 -10   52.85    6.69   1
 -10  -4  -9    2.37    4.13   1
 -10  -4  -9   -0.53    4.56   1
 -10  -4  -8   -1.54    4.71   1
 -10  -4  -8   -0.83    4.66   1
 -10  -4  -8   10.24    4.86   1
 -10  -4  -7   45.43    6.20   1
 -10  -4  -7   42.90    6.03   1
 -10  -4  -7   38.07    6.42   1
 -10  -4  -6   42.12    6.10   1
 -10  -4  -6   44.09    5.98   1
 -10  -4  -6   45.43    6.47   1
 -10  -4  -5  384.94   18.44   1
 -10  -4  -5  374.04   17.79   1
 -10  -4  -5  388.88   16.96   1
 -10  -4  -4   -6.81    4.91   1
 -10  -4  -4   -2.76    4.75   1
 -10  -4  -4  -14.06    5.25   1
 -10  -4  -3   15.13    5.06   1
 -10  -4  -3   15.13    4.75   1
 -10  -4  -3   16.08    5.21   1
 -10  -4  -2    0.48    4.68   1
 -10  -4  -2    5.71    3.59   1
 -10  -4  -2    5.57    4.39   1
 -10  -4  -1    6.86    3.77   1
 -10  -4  -1    5.29    3.08   1
 -10  -4   0  172.40   10.50   1
 -10  -4   0  179.56   10.18   1
 -10  -4   0  217.27   11.79   1
 -10  -4   1   -4.58    4.45   1
 -10  -4   1    6.92    5.21   1
 -10  -4   1   -4.16    4.12   1
 -10  -4   2   26.21    5.43   1
 -10  -4   2   26.73    4.96   1
 -10  -4   2   21.44    5.56   1
 -10  -4   3   64.48    7.71   1
 -10  -4   3   61.15    6.57   1
 -10  -4   3   55.95    5.98   1
 -10  -4   4    1.90    4.53   1
 -10  -4   4   12.74    5.71   1
 -10  -4   4    4.16    3.84   1
 -10  -4   5   22.66    4.57   1
 -10  -4   5    9.92    4.98   1
 -10  -4   5   17.72    5.30   1
 -10  -4   6   70.39    7.38   1
 -10  -4   6   71.40    6.25   1
 -10  -4   6   73.27    8.22   1
 -10  -4   7   46.79    7.39   1
 -10  -4   7   36.24    6.38   1
 -10  -4   7   26.42    4.42   1
 -10  -4   8   31.58    4.83   1
 -10  -4   8   41.60    6.84   1
 -10  -4   8   38.56    7.20   1
 -10  -4   9   73.10    8.89   1
 -10  -4   9   58.52    7.65   1
 -10  -4   9   58.68    5.82   1
 -10  -4  10    6.60    6.53   1
 -10  -4  10   14.44    4.03   1
 -10  -4  11   -1.06    6.72   1
 -10  -4  12   19.45    7.41   1
 -10  -4  13    2.50    6.54   1
 -10  -4  14   23.72    8.18   1
 -10  -4  15   -0.96    7.66   1
 -10  -4  16   13.25    7.28   1
 -10  -3 -26   -2.04    7.55   1
 -10  -3 -25   -1.96    6.75   1
 -10  -3 -24   13.62    7.23   1
 -10  -3 -23   12.39    7.11   1
 -10  -3 -22    6.60    4.99   1
 -10  -3 -21   28.41    6.93   1
 -10  -3 -20   13.69    5.77   1
 -10  -3 -20   10.56    6.43   1
 -10  -3 -19   -7.84    6.05   1
 -10  -3 -19   -1.35    6.01   1
 -10  -3 -18    4.33    5.49   1
 -10  -3 -18   17.47    6.10   1
 -10  -3 -17    1.46    3.97   1
 -10  -3 -17   -2.89    5.24   1
 -10  -3 -16   49.00    6.30   1
 -10  -3 -16   41.60    6.58   1
 -10  -3 -15   -5.02    5.47   1
 -10  -3 -15    5.66    4.24   1
 -10  -3 -14   22.94    5.17   1
 -10  -3 -14   21.81    6.07   1
 -10  -3 -13    7.24    4.79   1
 -10  -3 -13   -3.88    4.29   1
 -10  -3 -10   -1.80    4.50   1
 -10  -3  -9  235.01   12.26   1
 -10  -3  -8   24.80    6.18   1
 -10  -3  -8   15.37    5.64   1
 -10  -3  -7   32.04    6.23   1
 -10  -3  -7   27.98    5.71   1
 -10  -3  -6  103.84    8.15   1
 -10  -3  -6   93.12    6.75   1
 -10  -3  -5    8.24    4.19   1
 -10  -3  -5    5.29    3.73   1
 -10  -3  -4    3.50    4.82   1
 -10  -3  -4   14.21    4.00   1
 -10  -3  -3   19.01    5.49   1
 -10  -3  -3   23.91    5.09   1
 -10  -3  -2  150.55    9.82   1
 -10  -3  -2  173.71    9.49   1
 -10  -3  -1   30.58    5.20   1
 -10  -3  -1   30.91    4.67   1
 -10  -3   0    7.56    4.57   1
 -10  -3   0   -0.96    4.21   1
 -10  -3   1    5.90    4.37   1
 -10  -3   1   -2.79    3.14   1
 -10  -3   2   -1.06    4.41   1
 -10  -3   2   -1.49    4.12   1
 -10  -3   3   72.59    6.65   1
 -10  -3   3   71.74    6.27   1
 -10  -3   4   29.38    5.09   1
 -10  -3   4   18.92    4.96   1
 -10  -3   4   15.68    5.15   1
 -10  -3   5    1.42    3.95   1
 -10  -3   5   -3.17    3.42   1
 -10  -3   5   -0.98    4.34   1
 -10  -3   6   45.43    6.34   1
 -10  -3   6   40.70    5.10   1
 -10  -3   6   51.41    6.31   1
 -10  -3   7   20.07    5.47   1
 -10  -3   7   22.18    5.75   1
 -10  -3   7   26.21    4.51   1
 -10  -3   8  108.37    8.74   1
 -10  -3   8  110.25    9.24   1
 -10  -3   8   98.80    7.55   1
 -10  -3   9   -1.44    5.98   1
 -10  -3   9    6.86    3.98   1
 -10  -3   9   14.06    5.48   1
 -10  -3  10   -2.16    5.47   1
 -10  -3  10   -2.28    3.59   1
 -10  -3  10   -7.45    6.33   1
 -10  -3  11   59.60    8.18   1
 -10  -3  13   63.52    8.29   1
 -10  -3  14    7.45    6.93   1
 -10  -3  15   37.95    8.25   1
 -10  -3  16    1.23    7.39   1
 -10  -3  17    8.07    7.67   1
 -10  -2 -25   -5.20    5.38   1
 -10  -2 -24   -0.94    6.89   1
 -10  -2 -23  -12.46    7.34   1
 -10  -2 -21    7.84    6.55   1
 -10  -2 -20   32.72    7.32   1
 -10  -2 -19   52.56    6.96   1
 -10  -2 -18   11.22    5.02   1
 -10  -2 -18   21.07    6.33   1
 -10  -2 -17   36.72    5.82   1
 -10  -2 -17   36.00    6.72   1
 -10  -2 -16  165.12   10.54   1
 -10  -2 -15   44.49    5.87   1
 -10  -2 -14   56.10    5.99   1
 -10  -2 -10   37.95    5.17   1
 -10  -2  -9    0.58    5.34   1
 -10  -2  -8    7.56    4.84   1
 -10  -2  -8   -1.42    4.50   1
 -10  -2  -7   73.27    7.02   1
 -10  -2  -7   72.76    8.02   1
 -10  -2  -6    0.83    4.88   1
 -10  -2  -6    6.66    5.31   1
 -10  -2  -5   -1.49    3.39   1
 -10  -2  -5  -11.70    5.20   1
 -10  -2  -4   59.14    6.77   1
 -10  -2  -4   68.56    6.96   1
 -10  -2  -3  284.60   14.85   1
 -10  -2  -3  297.22   13.79   1
 -10  -2  -2   51.98    5.91   1
 -10  -2  -2   41.22    6.03   1
 -10  -2  -1    9.92    3.97   1
 -10  -2  -1    7.56    3.69   1
 -10  -2   0    0.92    4.19   1
 -10  -2   0    2.16    4.32   1
 -10  -2   1   66.10    6.67   1
 -10  -2   1   70.56    6.38   1
 -10  -2   2   54.46    5.31   1
 -10  -2   2   54.61    5.47   1
 -10  -2   3    9.24    4.50   1
 -10  -2   3    2.56    4.42   1
 -10  -2   4  157.25   10.03   1
 -10  -2   4  159.77    9.86   1
 -10  -2   5   28.84    5.26   1
 -10  -2   5   15.37    4.70   1
 -10  -2   6   13.40    4.76   1
 -10  -2   6   13.18    4.57   1
 -10  -2   7   94.09    7.18   1
 -10  -2   7   96.04    7.06   1
 -10  -2   8   -1.30    4.06   1
 -10  -2   8   -0.46    3.85   1
 -10  -2   9   12.74    5.57   1
 -10  -2   9   17.22    5.23   1
 -10  -2   9   17.64    4.20   1
 -10  -2  10   -0.94    5.02   1
 -10  -2  10   -2.92    5.37   1
 -10  -2  11   26.83    6.11   1
 -10  -2  12   39.19    7.01   1
 -10  -2  13   42.90    6.94   1
 -10  -2  14   63.04    8.58   1
 -10  -2  15    3.57    6.27   1
 -10  -2  17    3.46    7.40   1
 -10  -1 -25   21.72    8.20   1
 -10  -1 -24    2.22    7.36   1
 -10  -1 -23    3.96    7.48   1
 -10  -1 -22   -7.67    7.04   1
 -10  -1 -21   13.32    5.40   1
 -10  -1 -20    0.79    6.51   1
 -10  -1 -19   67.40    7.88   1
 -10  -1 -18   -4.41    6.43   1
 -10  -1 -17   61.15    6.57   1
 -10  -1 -16   27.14    6.56   1
 -10  -1 -15    8.47    6.05   1
 -10  -1 -14   73.27    7.70   1
 -10  -1 -12    6.81    5.59   1
 -10  -1 -10    6.71    4.77   1
 -10  -1  -9   19.54    5.83   1
 -10  -1  -8   40.45    5.34   1
 -10  -1  -8   49.28    7.86   1
 -10  -1  -7   22.37    6.72   1
 -10  -1  -6    6.97    5.44   1
 -10  -1  -6   17.39    5.75   1
 -10  -1  -5  101.81    7.67   1
 -10  -1  -5   89.68    7.95   1
 -10  -1  -4   88.17    7.51   1
 -10  -1  -4   82.45    7.26   1
 -10  -1  -3   25.81    5.49   1
 -10  -1  -3   16.00    5.36   1
 -10  -1  -2   81.54    7.59   1
 -10  -1  -2   91.97    7.29   1
 -10  -1  -1   10.18    4.34   1
 -10  -1   0  122.99    8.65   1
 -10  -1   0  129.73    7.97   1
 -10  -1   1    0.35    4.25   1
 -10  -1   1   -1.96    4.51   1
 -10  -1   2   46.38    5.72   1
 -10  -1   2   49.70    5.50   1
 -10  -1   3   46.24    5.85   1
 -10  -1   3   46.24    5.03   1
 -10  -1   4   15.29    4.61   1
 -10  -1   4   12.60    3.76   1
 -10  -1   5   21.07    4.96   1
 -10  -1   5   26.73    5.17   1
 -10  -1   6    8.29    3.46   1
 -10  -1   6   12.74    4.71   1
 -10  -1   7   16.00    4.80   1
 -10  -1   7   12.82    4.73   1
 -10  -1   8   36.00    5.76   1
 -10  -1   8   25.60    5.06   1
 -10  -1   9   21.53    5.66   1
 -10  -1   9   23.14    4.71   1
 -10  -1  10  105.88    8.64   1
 -10  -1  11    3.13    5.42   1
 -10  -1  13   -0.64    4.64   1
 -10  -1  14   -7.73    5.67   1
 -10  -1  15   48.16    7.63   1
 -10  -1  16   13.03    7.08   1
 -10  -1  17   -0.98    6.75   1
 -10   0 -24   54.91    9.48   1
 -10   0 -23   13.32    7.74   1
 -10   0 -22   19.10    6.99   1
 -10   0 -21   13.54    7.14   1
 -10   0 -20   19.89    7.40   1
 -10   0 -19    0.09    5.78   1
 -10   0 -18   23.33    7.05   1
 -10   0 -17    9.73    4.68   1
 -10   0 -16   20.16    6.38   1
 -10   0 -15   21.16    6.35   1
 -10   0 -14  133.63    9.48   1
 -10   0 -13   27.46    5.14   1
 -10   0 -12   77.26    7.38   1
 -10   0 -11    2.31    5.50   1
 -10   0 -10    8.94    5.44   1
 -10   0  -9   -0.86    5.19   1
 -10   0  -8   51.84    6.62   1
 -10   0  -7   22.66    5.05   1
 -10   0  -6   30.36    5.84   1
 -10   0  -6   27.46    6.92   1
 -10   0  -5   11.70    5.40   1
 -10   0  -5   -2.56    5.60   1
 -10   0  -4   37.70    5.28   1
 -10   0  -4   53.00    6.26   1
 -10   0  -3   71.91    6.78   1
 -10   0  -3   71.06    6.91   1
 -10   0  -2   98.41    7.54   1
 -10   0  -2   85.56    7.77   1
 -10   0  -1   20.88    5.12   1
 -10   0  -1    9.30    4.39   1
 -10   0   0   63.20    5.41   1
 -10   0   0   53.73    6.01   1
 -10   0   1    8.82    4.63   1
 -10   0   1   14.06    5.40   1
 -10   0   2    1.06    3.96   1
 -10   0   2    7.24    4.73   1
 -10   0   3   43.03    4.85   1
 -10   0   3   33.06    4.95   1
 -10   0   4   -6.40    4.15   1
 -10   0   4   -1.93    4.53   1
 -10   0   5   80.64    7.54   1
 -10   0   5   86.30    6.50   1
 -10   0   6  122.10    8.40   1
 -10   0   6  125.44    8.29   1
 -10   0   7   40.45    5.72   1
 -10   0   8   51.84    6.05   1
 -10   0   8   37.82    5.78   1
 -10   0   9    5.71    4.30   1
 -10   0  10    0.38    4.85   1
 -10   0  11    3.13    4.92   1
 -10   0  12    1.74    5.10   1
 -10   0  16   28.62    6.63   1
 -10   0  17    3.03    5.81   1
 -10   0  18   23.91    7.43   1
 -10   1 -21   11.90    7.38   1
 -10   1 -20   31.58    7.87   1
 -10   1 -17  115.56    8.81   1
 -10   1 -15  101.20    9.26   1
 -10   1 -14   -1.00    4.16   1
 -10   1 -13   -0.32    5.23   1
 -10   1 -12   -3.88    5.67   1
 -10   1 -11   26.32    5.13   1
 -10   1 -10   58.06    6.40   1
 -10   1  -9    6.50    5.51   1
 -10   1  -8   26.52    5.87   1
 -10   1  -7  125.66    8.97   1
 -10   1  -6   19.89    5.00   1
 -10   1  -5  136.42    9.11   1
 -10   1  -4   11.63    5.39   1
 -10   1  -3   13.03    5.20   1
 -10   1  -3   19.10    5.33   1
 -10   1  -2   34.11    6.19   1
 -10   1  -2   38.94    5.74   1
 -10   1  -1  224.40   12.58   1
 -10   1  -1  226.20   11.73   1
 -10   1   0   67.40    5.75   1
 -10   1   0   78.32    6.90   1
 -10   1   1    6.71    4.45   1
 -10   1   1    7.08    4.52   1
 -10   1   2   56.10    5.69   1
 -10   1   2   42.38    6.38   1
 -10   1   3    8.70    4.90   1
 -10   1   3   11.76    4.39   1
 -10   1   4   23.43    5.13   1
 -10   1   4   18.06    4.50   1
 -10   1   5   70.56    6.22   1
 -10   1   5   81.90    7.60   1
 -10   1   6   -2.72    4.52   1
 -10   1   6   -2.43    4.15   1
 -10   1   7   -3.84    4.74   1
 -10   1   7    4.67    3.76   1
 -10   1   8   -2.76    4.25   1
 -10   1   9   25.50    5.25   1
 -10   1  10   -0.64    3.18   1
 -10   1  11   55.35    6.70   1
 -10   1  12   42.38    6.38   1
 -10   1  18    0.17    5.58   1
 -10   2 -23   11.90    8.42   1
 -10   2 -22    5.48    8.00   1
 -10   2 -21    1.49    6.00   1
 -10   2 -20   10.05    7.23   1
 -10   2 -19    2.10    7.22   1
 -10   2 -18   45.70    7.71   1
 -10   2 -17   23.91    7.24   1
 -10   2 -16   31.02    6.91   1
 -10   2 -14    0.21    5.78   1
 -10   2 -13    4.37    4.31   1
 -10   2 -12   39.44    6.78   1
 -10   2 -11    9.49    6.10   1
 -10   2 -10  226.20   12.03   1
 -10   2  -7    8.94    5.26   1
 -10   2  -6   67.24    7.05   1
 -10   2  -5    1.44    4.73   1
 -10   2  -4   30.58    4.76   1
 -10   2  -3  175.56    9.81   1
 -10   2  -2   67.57    6.08   1
 -10   2  -1    9.92    3.97   1
 -10   2   0   -0.40    4.65   1
 -10   2   1   10.30    6.55   1
 -10   2   1   16.40    4.78   1
 -10   2   2   -1.42    2.86   1
 -10   2   2   -1.02    4.73   1
 -10   2   3   29.59    4.90   1
 -10   2   3   39.06    7.50   1
 -10   2   4    9.61   11.22   1
 -10   2   5  234.09   11.63   1
 -10   2   5  195.72   12.87   1
 -10   2   6   47.20    4.81   1
 -10   2   7   26.52    4.74   1
 -10   2   8   34.22    4.91   1
 -10   2   9  190.16   10.76   1
 -10   2  10  118.59    8.49   1
 -10   2  11    2.72    4.36   1
 -10   2  12   16.24    5.48   1
 -10   2  13   -1.93    5.20   1
 -10   3 -22   -3.65    8.52   1
 -10   3 -21    0.64    7.94   1
 -10   3 -20  -18.32    7.88   1
 -10   3 -19   -2.34    5.32   1
 -10   3 -18    5.66    7.09   1
 -10   3 -17   -0.45    6.93   1
 -10   3 -15   53.58    7.76   1
 -10   3 -14   15.13    6.54   1
 -10   3 -13   30.36    7.05   1
 -10   3 -12   39.56    5.66   1
 -10   3 -11   -0.41    4.31   1
 -10   3 -10   55.50    6.11   1
 -10   3  -9   16.08    5.69   1
 -10   3  -6  164.87   10.02   1
 -10   3  -5   10.96    5.49   1
 -10   3  -4   18.75    5.72   1
 -10   3  -3   30.58    5.64   1
 -10   3   0    9.42    4.97   1
 -10   3   1  196.56   10.09   1
 -10   3   2   59.29    6.16   1
 -10   3   3   17.31    4.33   1
 -10   3   4  102.82    7.30   1
 -10   3   5   26.32    4.00   1
 -10   3   6   23.52    4.56   1
 -10   3   7  174.24    9.77   1
 -10   3   8   28.20    4.99   1
 -10   3   9   49.56    6.05   1
 -10   3  10    3.69    4.19   1
 -10   3  11   -1.30    4.17   1
 -10   3  12    6.97    4.96   1
 -10   3  13   11.16    5.08   1
 -10   4 -20    0.25    8.04   1
 -10   4 -19    8.47    7.74   1
 -10   4 -18   17.81    6.75   1
 -10   4 -17   -9.86    7.54   1
 -10   4 -16   -2.28    6.58   1
 -10   4 -15   29.59    7.62   1
 -10   4 -14   53.14    6.56   1
 -10   4 -13   64.96    8.06   1
 -10   4 -12   16.32    6.63   1
 -10   4 -11   11.97    6.37   1
 -10   4 -10   12.18    6.00   1
 -10   4  -9    2.16    5.50   1
 -10   4  -7   -2.43    5.46   1
 -10   4  -6  191.55   10.80   1
 -10   4  -5   28.30    6.06   1
 -10   4  -4   28.41    5.86   1
 -10   4  -3   12.25    5.53   1
 -10   4  -2   19.45    5.47   1
 -10   4  -1  267.98   12.77   1
 -10   4   0  305.55   14.33   1
 -10   4   1   -1.10    4.89   1
 -10   4   2   25.50    4.44   1
 -10   4   3   -2.59    4.31   1
 -10   4   4   16.97    4.04   1
 -10   4   5    5.15    4.18   1
 -10   4   6    6.66    4.18   1
 -10   4   7  240.87   11.48   1
 -10   4   8    1.88    4.25   1
 -10   4   9   73.44    6.51   1
 -10   4  10    6.86    4.45   1
 -10   4  11  120.56    8.56   1
 -10   4  12  105.27    8.41   1
 -10   4  13   -7.51    4.82   1
 -10   5 -19    6.60    8.79   1
 -10   5 -18    9.24    7.42   1
 -10   5 -17    6.25    7.60   1
 -10   5 -16    9.42    7.37   1
 -10   5 -15   22.47    6.73   1
 -10   5 -14   16.97    7.17   1
 -10   5 -13   21.53    7.05   1
 -10   5 -12   19.98    5.36   1
 -10   5 -11    5.02    6.09   1
 -10   5 -10    3.42    6.03   1
 -10   5  -9   40.96    6.78   1
 -10   5  -8   66.10    7.48   1
 -10   5  -7    8.53    5.20   1
 -10   5  -5    0.07    4.70   1
 -10   5  -4   36.60    6.29   1
 -10   5  -3   76.04    7.32   1
 -10   5  -2   -6.35    4.59   1
 -10   5  -1   14.44    4.94   1
 -10   5   0   -4.80    4.86   1
 -10   5   1   15.44    5.03   1
 -10   5   2   19.54    4.86   1
 -10   5   3   99.60    7.58   1
 -10   5   4  183.60    9.76   1
 -10   5   5   17.31    4.58   1
 -10   5   6    1.44    3.55   1
 -10   5   7    7.45    3.66   1
 -10   5   8   17.81    4.47   1
 -10   5   9   13.54    4.49   1
 -10   5  10    0.32    3.83   1
 -10   5  11   61.78    6.45   1
 -10   5  13   46.65    6.01   1
 -10   6 -18   25.70    8.52   1
 -10   6 -17    2.50    7.81   1
 -10   6 -16   28.41    8.31   1
 -10   6 -15   -0.05    5.05   1
 -10   6 -14    9.18    7.21   1
 -10   6 -12   15.84    7.32   1
 -10   6 -11   87.05    9.33   1
 -10   6 -10   30.14    7.36   1
 -10   6  -9   54.46    7.38   1
 -10   6  -8   -5.48    5.80   1
 -10   6  -6   -9.80    5.45   1
 -10   6  -5   13.18    5.88   1
 -10   6  -4   55.80    6.57   1
 -10   6  -3   90.63    7.62   1
 -10   6  -2   11.42    5.14   1
 -10   6  -1    0.48    4.79   1
 -10   6   0    7.67    4.99   1
 -10   6   1  133.40    8.32   1
 -10   6   2  127.69    8.14   1
 -10   6   3   12.39    4.79   1
 -10   6   4   79.74    6.43   1
 -10   6   5    8.07    4.09   1
 -10   6   6   -0.85    3.77   1
 -10   6   7    8.53    3.85   1
 -10   6   8   17.89    4.31   1
 -10   6   9   27.25    4.70   1
 -10   6  10   50.13    5.52   1
 -10   6  11    9.06    4.39   1
 -10   6  12    6.10    4.25   1
 -10   6  13   27.88    5.17   1
 -10   7 -16   -1.00    8.22   1
 -10   7 -15   29.70    6.54   1
 -10   7 -14    9.36    7.41   1
 -10   7 -13    8.58    5.57   1
 -10   7 -12   38.44    8.18   1
 -10   7 -11   19.27    7.55   1
 -10   7 -10   19.98    6.70   1
 -10   7  -9   27.46    6.29   1
 -10   7  -8    7.95    5.70   1
 -10   7  -7    8.76    6.16   1
 -10   7  -6   14.36    6.22   1
 -10   7  -5    9.80    5.63   1
 -10   7  -4    9.12    5.62   1
 -10   7  -3    4.12    4.59   1
 -10   7  -2   -1.06    5.03   1
 -10   7  -1   38.56    5.96   1
 -10   7   0   16.24    5.16   1
 -10   7   1   92.35    7.11   1
 -10   7   2   10.05    4.44   1
 -10   7   3    7.95    4.57   1
 -10   7   4   29.38    4.77   1
 -10   7   5   -0.66    4.03   1
 -10   7   6   81.54    6.50   1
 -10   7   7   10.43    4.07   1
 -10   7   8    5.38    3.62   1
 -10   7   9    7.24    3.98   1
 -10   7  10    1.37    3.63   1
 -10   7  11    4.20    3.89   1
 -10   7  12    4.75    4.05   1
 -10   8 -14   57.00    9.51   1
 -10   8 -13    5.24    7.05   1
 -10   8 -12   31.36    8.40   1
 -10   8 -11   10.82    7.17   1
 -10   8 -10   11.97    6.44   1
 -10   8  -9   19.18    6.04   1
 -10   8  -8   11.63    4.84   1
 -10   8  -7   31.02    6.35   1
 -10   8  -6   30.91    6.67   1
 -10   8  -5    4.80    6.00   1
 -10   8  -4   16.56    5.13   1
 -10   8  -3    5.66    5.33   1
 -10   8  -2    5.11    5.33   1
 -10   8  -1   47.75    5.80   1
 -10   8   0    7.08    4.73   1
 -10   8   1   13.03    4.77   1
 -10   8   2    4.67    4.45   1
 -10   8   3    3.24    4.14   1
 -10   8   4    1.30    4.15   1
 -10   8   6   45.56    5.13   1
 -10   8   7    4.20    3.61   1
 -10   8   8    2.13    3.62   1
 -10   8   9    3.65    3.74   1
 -10   9 -12    5.57    6.89   1
 -10   9 -11   -3.20    7.88   1
 -10   9 -10   -7.02    7.10   1
 -10   9  -9    4.62    6.32   1
 -10   9  -8    6.66    6.09   1
 -10   9  -7   18.75    6.75   1
 -10   9  -6   17.56    6.28   1
 -10   9  -5    4.41    5.80   1
 -10   9  -4    7.78    5.47   1
 -10   9  -3   27.77    6.43   1
 -10   9  -2    7.29    5.13   1
 -10   9  -1   -5.20    4.70   1
 -10   9   0   14.14    5.19   1
 -10   9   1    4.00    4.32   1
 -10   9   2   26.63    5.16   1
 -10   9   3   22.18    4.99   1
 -10   9   4    7.13    4.22   1
 -10   9   5    6.60    3.96   1
 -10  10  -9   10.56    7.93   1
 -10  10  -8    4.84    7.52   1
 -10  10  -7    8.76    7.04   1
 -10  10  -6   -1.64    6.53   1
 -10  10  -5   -5.06    6.70   1
 -10  10  -3   -8.29    6.28   1
 -10  10  -2    3.72    5.17   1
 -10  10  -1    6.10    5.04   1
 -10  10   0   -7.78    5.25   1
 -10  10   1    4.12    4.63   1
 -10  11  -6    5.48    6.97   1
 -10  11  -5   14.36    6.67   1
  -9 -17 -14    4.12   10.07   1
  -9 -17 -13    9.18    8.42   1
  -9 -17 -12   -2.10    9.98   1
  -9 -17 -11    3.39   10.08   1
  -9 -17 -11   10.24    6.78   1
  -9 -17 -10   21.16   10.12   1
  -9 -17  -9    6.25    9.30   1
  -9 -17  -9   -4.93    8.61   1
  -9 -17  -8    1.17    8.77   1
  -9 -17  -8    3.88    9.26   1
  -9 -17  -7    6.00    8.97   1
  -9 -17  -7    3.50    8.56   1
  -9 -17  -6    6.81    8.51   1
  -9 -17  -6   14.06    7.72   1
  -9 -17  -5   -5.71    8.60   1
  -9 -17  -5   -4.97    9.19   1
  -9 -17  -4  -13.18    8.57   1
  -9 -17  -4   -9.30   10.06   1
  -9 -17  -3  -16.73    9.16   1
  -9 -16 -19   -5.76   10.08   1
  -9 -16 -18    1.54    6.84   1
  -9 -16 -18   -1.12   10.54   1
  -9 -16 -17   -8.12    8.72   1
  -9 -16 -17   -7.84    9.46   1
  -9 -16 -16  -19.36    9.68   1
  -9 -16 -16    5.24    9.94   1
  -9 -16 -15   -0.92    8.60   1
  -9 -16 -15    9.92    8.69   1
  -9 -16 -14   -1.59    6.10   1
  -9 -16 -14  -12.18    9.56   1
  -9 -16 -13    2.13    8.47   1
  -9 -16 -13    4.41    7.43   1
  -9 -16 -12  -11.76    9.06   1
  -9 -16 -12    6.86    8.65   1
  -9 -16 -11   10.18    9.25   1
  -9 -16 -11   11.02    9.16   1
  -9 -16 -10   -5.66    8.71   1
  -9 -16 -10    8.01    9.11   1
  -9 -16  -9   -5.81    8.05   1
  -9 -16  -9    5.48    8.38   1
  -9 -16  -8   -3.96    6.57   1
  -9 -16  -8   -4.71    7.60   1
  -9 -16  -7   -1.59    6.53   1
  -9 -16  -7   -2.25    7.14   1
  -9 -16  -6    8.64    6.88   1
  -9 -16  -6   -3.17    7.73   1
  -9 -16  -5    5.02    6.50   1
  -9 -16  -5   -8.41    7.60   1
  -9 -16  -4   19.01    8.28   1
  -9 -16  -3    7.62    8.83   1
  -9 -16  -3    6.25    7.45   1
  -9 -16  -2   -3.61    9.77   1
  -9 -16  -2    6.25    7.15   1
  -9 -16  -1    4.28    9.60   1
  -9 -16   0    7.18    6.97   1
  -9 -16   1    7.73    9.62   1
  -9 -16   2    4.33   10.15   1
  -9 -15 -21   28.52   11.11   1
  -9 -15 -21  -14.90    9.73   1
  -9 -15 -20  -18.92    9.48   1
  -9 -15 -20    9.73    7.49   1
  -9 -15 -19   -3.10    9.29   1
  -9 -15 -19   -8.64    9.64   1
  -9 -15 -18    1.93    8.81   1
  -9 -15 -18   10.96    9.27   1
  -9 -15 -17    1.85    9.22   1
  -9 -15 -17    8.29    7.43   1
  -9 -15 -16   -7.90    9.10   1
  -9 -15 -16    1.25    9.16   1
  -9 -15 -15    6.76    8.58   1
  -9 -15 -15    5.29    8.00   1
  -9 -15 -14   -5.66    8.62   1
  -9 -15 -14   -3.84    8.47   1
  -9 -15 -13   -6.30    6.43   1
  -9 -15 -13   -9.92    8.69   1
  -9 -15 -12   14.06    8.62   1
  -9 -15 -12   23.33    8.89   1
  -9 -15 -11    2.34    7.99   1
  -9 -15 -11   13.18    8.78   1
  -9 -15 -10    6.86    8.33   1
  -9 -15 -10   10.56    8.26   1
  -9 -15  -9    8.01    6.28   1
  -9 -15  -9   -8.94    7.95   1
  -9 -15  -8   -2.99    7.61   1
  -9 -15  -8    1.08    7.47   1
  -9 -15  -7   -0.50    7.37   1
  -9 -15  -7    3.53    8.31   1
  -9 -15  -6   -3.13    7.75   1
  -9 -15  -6    3.72    8.30   1
  -9 -15  -5   -0.77    6.64   1
  -9 -15  -5   -1.42    7.90   1
  -9 -15  -4    9.99    7.90   1
  -9 -15  -4   23.33    8.21   1
  -9 -15  -3   30.69    7.31   1
  -9 -15  -3   13.69    7.55   1
  -9 -15  -2    3.17    8.69   1
  -9 -15  -2    2.43    6.30   1
  -9 -15  -1    0.79    6.34   1
  -9 -15  -1   -1.88    9.29   1
  -9 -15   0   26.11    9.91   1
  -9 -15   1    5.02   14.60   1
  -9 -15   2    3.13    9.45   1
  -9 -15   3    4.41    8.95   1
  -9 -15   4   14.36   10.01   1
  -9 -15   5    6.15    8.58   1
  -9 -14 -23    9.12    8.76   1
  -9 -14 -22   -5.43    9.97   1
  -9 -14 -21   15.05   10.32   1
  -9 -14 -21   -2.56    8.99   1
  -9 -14 -20   -1.64    8.27   1
  -9 -14 -20    9.42    9.52   1
  -9 -14 -19    3.92    8.59   1
  -9 -14 -18    1.35    8.21   1
  -9 -14 -18    1.61    8.89   1
  -9 -14 -17    2.04    8.21   1
  -9 -14 -17   12.67    7.55   1
  -9 -14 -16    7.34    8.02   1
  -9 -14 -16    1.74    8.76   1
  -9 -14 -15  -14.75    7.91   1
  -9 -14 -15    4.71    7.12   1
  -9 -14 -14   -6.25    8.20   1
  -9 -14 -14    4.93    8.39   1
  -9 -14 -13   -2.82    8.40   1
  -9 -14 -13    2.66    7.34   1
  -9 -14 -12   -0.22    7.85   1
  -9 -14 -12   -3.92    7.80   1
  -9 -14 -12   -1.82    4.27   1
  -9 -14 -11    4.62    5.81   1
  -9 -14 -11    0.88    4.21   1
  -9 -14 -10   24.60   24.50   1
  -9 -14 -10   -3.31    7.90   1
  -9 -14  -9   16.32    9.21   1
  -9 -14  -9   -4.75    4.71   1
  -9 -14  -9    5.48   26.54   1
  -9 -14  -8   21.34    7.67   1
  -9 -14  -8    2.79    7.98   1
  -9 -14  -7    7.90    6.97   1
  -9 -14  -7   19.98    8.22   1
  -9 -14  -6   14.59    8.48   1
  -9 -14  -6    5.57    6.75   1
  -9 -14  -5   -3.24    6.12   1
  -9 -14  -5    9.67    8.33   1
  -9 -14  -4    0.06    6.49   1
  -9 -14  -4   -3.17    8.15   1
  -9 -14  -3   21.53    8.82   1
  -9 -14  -3   17.64    7.06   1
  -9 -14  -2   23.04    6.43   1
  -9 -14  -2   32.72    8.81   1
  -9 -14  -1   -3.76    6.56   1
  -9 -14  -1    0.28    7.29   1
  -9 -14   0    5.52    6.11   1
  -9 -14   0   22.28    8.97   1
  -9 -14   1    1.72    8.33   1
  -9 -14   1   -4.71    5.90   1
  -9 -14   2   -5.81    7.95   1
  -9 -14   2    2.31    5.72   1
  -9 -14   3   16.16    9.17   1
  -9 -14   4   -5.34    7.90   1
  -9 -14   5   -4.71    9.33   1
  -9 -14   6   11.90    9.66   1
  -9 -14   7   -9.12    9.48   1
  -9 -14   8   10.18   10.14   1
  -9 -13 -24   13.18   10.38   1
  -9 -13 -23    7.24   10.33   1
  -9 -13 -22   10.82    9.28   1
  -9 -13 -21   -0.83    8.90   1
  -9 -13 -21   10.76    8.27   1
  -9 -13 -20   10.43   27.26   1
  -9 -13 -19    4.12    6.29   1
  -9 -13 -19    2.76    7.67   1
  -9 -13 -18   -7.73    7.84   1
  -9 -13 -18   -2.66    8.80   1
  -9 -13 -17    7.18    7.77   1
  -9 -13 -17    7.73    6.62   1
  -9 -13 -16    6.40    8.15   1
  -9 -13 -16   11.09    7.19   1
  -9 -13 -15    4.80    7.53   1
  -9 -13 -15    4.12    4.10   1
  -9 -13 -15    3.50    5.50   1
  -9 -13 -14    2.19    8.05   1
  -9 -13 -14   13.99    6.28   1
  -9 -13 -14    6.40    4.00   1
  -9 -13 -13   15.84    4.62   1
  -9 -13 -13   13.10    8.18   1
  -9 -13 -13   24.11    8.15   1
  -9 -13 -12   10.50    7.45   1
  -9 -13 -12   -5.43    7.69   1
  -9 -13 -12    2.46    3.93   1
  -9 -13 -11   18.92    4.61   1
  -9 -13 -11   19.62    8.24   1
  -9 -13 -11    9.55    7.66   1
  -9 -13 -10    2.76    7.74   1
  -9 -13 -10   -2.86    3.99   1
  -9 -13 -10    9.86    7.66   1
  -9 -13  -9   18.92    8.00   1
  -9 -13  -9   11.02    8.03   1
  -9 -13  -9   26.21    5.12   1
  -9 -13  -8    8.64    6.76   1
  -9 -13  -8    4.97    4.46   1
  -9 -13  -8   -1.54    6.99   1
  -9 -13  -7   17.64    6.47   1
  -9 -13  -7   10.82    5.92   1
  -9 -13  -6   -5.06    5.67   1
  -9 -13  -6    3.92    5.74   1
  -9 -13  -5   23.72    7.21   1
  -9 -13  -5   35.28    7.25   1
  -9 -13  -4   -1.59    6.48   1
  -9 -13  -4    3.88    5.71   1
  -9 -13  -3   17.98    7.04   1
  -9 -13  -3   13.47    8.22   1
  -9 -13  -2    8.53    8.53   1
  -9 -13  -2    0.11    6.04   1
  -9 -13  -1   26.52    9.06   1
  -9 -13   0    1.54    5.83   1
  -9 -13   0    5.11    7.77   1
  -9 -13   1    5.34    8.55   1
  -9 -13   1    6.81    5.95   1
  -9 -13   2   12.46    6.00   1
  -9 -13   2   12.39    8.59   1
  -9 -13   3    8.58    5.45   1
  -9 -13   3   11.90    7.73   1
  -9 -13   4   -2.43    8.17   1
  -9 -13   5    9.00    8.64   1
  -9 -13   6   12.74    9.07   1
  -9 -13   7   -0.34    9.02   1
  -9 -13   8    2.34    8.94   1
  -9 -13   9   16.40    8.51   1
  -9 -13  10    6.00   10.58   1
  -9 -12 -25    3.84   10.04   1
  -9 -12 -24   10.56    9.49   1
  -9 -12 -23   -2.34    7.50   1
  -9 -12 -22   10.76    9.38   1
  -9 -12 -21   -1.56    8.70   1
  -9 -12 -21  -14.67    7.66   1
  -9 -12 -20   -2.10    7.51   1
  -9 -12 -20    1.10    8.21   1
  -9 -12 -19   -5.57    8.21   1
  -9 -12 -19    3.88    7.41   1
  -9 -12 -18    6.05    8.51   1
  -9 -12 -18    1.00    7.22   1
  -9 -12 -18    1.77    3.56   1
  -9 -12 -17   -2.72    6.53   1
  -9 -12 -17   -0.66    3.79   1
  -9 -12 -17   -4.45    7.43   1
  -9 -12 -16   -4.37    8.23   1
  -9 -12 -16   -6.76    6.45   1
  -9 -12 -16    3.84    3.72   1
  -9 -12 -15    0.46    7.63   1
  -9 -12 -15    1.61    3.91   1
  -9 -12 -15    2.92    7.28   1
  -9 -12 -14   16.73    8.83   1
  -9 -12 -14   13.47    3.96   1
  -9 -12 -13   31.36    4.48   1
  -9 -12 -13   29.05    7.33   1
  -9 -12 -13   23.91    7.82   1
  -9 -12 -12   44.76    8.83   1
  -9 -12 -12   52.42    5.36   1
  -9 -12 -12   45.56    9.05   1
  -9 -12 -11    3.88    3.82   1
  -9 -12 -11   -5.76    7.15   1
  -9 -12 -11   -0.79    7.08   1
  -9 -12 -10    0.12    5.17   1
  -9 -12 -10   -2.31    6.75   1
  -9 -12 -10    5.66    3.71   1
  -9 -12  -9   -3.53    6.66   1
  -9 -12  -9   -3.42    4.26   1
  -9 -12  -9   -0.46    7.18   1
  -9 -12  -8   13.84    4.61   1
  -9 -12  -8   11.83    6.81   1
  -9 -12  -8   11.70    7.52   1
  -9 -12  -7   13.25    7.94   1
  -9 -12  -6   18.32    5.22   1
  -9 -12  -6   10.50    7.91   1
  -9 -12  -6   17.31    6.91   1
  -9 -12  -5    2.13    7.62   1
  -9 -12  -5    8.88    6.08   1
  -9 -12  -5   11.90    4.97   1
  -9 -12  -4   11.76    7.96   1
  -9 -12  -4   16.97    6.51   1
  -9 -12  -4   14.44    5.32   1
  -9 -12  -3    7.78    8.20   1
  -9 -12  -3    1.02    5.60   1
  -9 -12  -2   -3.35    5.78   1
  -9 -12  -2   -5.38    7.75   1
  -9 -12  -1    7.56    5.83   1
  -9 -12  -1   18.23    6.15   1
  -9 -12  -1   10.96    7.75   1
  -9 -12   0    2.16    5.67   1
  -9 -12   0    8.41    7.95   1
  -9 -12   0    3.61    5.36   1
  -9 -12   1    5.76    5.28   1
  -9 -12   1   15.37    8.23   1
  -9 -12   2    9.49    5.73   1
  -9 -12   2   -1.30    5.49   1
  -9 -12   3   -2.72    7.92   1
  -9 -12   4    0.88    5.70   1
  -9 -12   4   -3.65    5.12   1
  -9 -12   5   27.67    9.36   1
  -9 -12   6   55.20   10.40   1
  -9 -12   7    7.62    7.78   1
  -9 -12   8   35.28    9.50   1
  -9 -12   9   24.80    9.46   1
  -9 -12  10    0.62    8.82   1
  -9 -12  11   13.99    9.20   1
  -9 -12  12    1.21    9.81   1
  -9 -11 -26   -1.32   10.72   1
  -9 -11 -25   -1.69    9.46   1
  -9 -11 -24    2.50    8.94   1
  -9 -11 -23   12.67    9.97   1
  -9 -11 -22   -4.93    9.10   1
  -9 -11 -21   -5.11    7.32   1
  -9 -11 -21    5.02    4.44   1
  -9 -11 -21    5.66    6.81   1
  -9 -11 -20   13.03    7.29   1
  -9 -11 -20    8.01    8.04   1
  -9 -11 -19   12.96    4.10   1
  -9 -11 -19    6.05    8.66   1
  -9 -11 -19   10.89    7.33   1
  -9 -11 -18  -16.48    7.06   1
  -9 -11 -18   -3.92    8.40   1
  -9 -11 -17   -1.17    5.75   1
  -9 -11 -17    5.48    6.55   1
  -9 -11 -17    5.15    3.90   1
  -9 -11 -16   32.38    4.78   1
  -9 -11 -16   15.13    7.24   1
  -9 -11 -16   25.30    8.55   1
  -9 -11 -15   35.40    4.76   1
  -9 -11 -15   25.50    7.58   1
  -9 -11 -15   24.11    8.35   1
  -9 -11 -14   -0.81    3.94   1
  -9 -11 -14    3.53    6.54   1
  -9 -11 -14   -0.03    6.27   1
  -9 -11 -13   45.43    8.90   1
  -9 -11 -13   52.85    5.38   1
  -9 -11 -13   52.56    8.85   1
  -9 -11 -12    2.76    6.24   1
  -9 -11 -12    9.36    5.57   1
  -9 -11 -12    5.86    3.78   1
  -9 -11 -11   -2.34    6.95   1
  -9 -11 -11   -1.69    6.97   1
  -9 -11 -10   -2.69    6.95   1
  -9 -11 -10    0.18    3.67   1
  -9 -11 -10   12.46    6.99   1
  -9 -11  -9  140.42   10.90   1
  -9 -11  -9  135.96    8.63   1
  -9 -11  -8   36.72    8.00   1
  -9 -11  -8   30.91    5.12   1
  -9 -11  -7   48.86    5.73   1
  -9 -11  -7   60.37    9.17   1
  -9 -11  -6   21.16    5.06   1
  -9 -11  -6   31.36    8.18   1
  -9 -11  -5   82.26    7.26   1
  -9 -11  -5   82.81   10.19   1
  -9 -11  -4   24.30    7.89   1
  -9 -11  -4   18.75    5.28   1
  -9 -11  -3    3.69    7.45   1
  -9 -11  -3   -3.06    4.62   1
  -9 -11  -2   41.22    7.06   1
  -9 -11  -2   49.14    7.85   1
  -9 -11  -2   58.37    6.88   1
  -9 -11  -1   19.01    7.50   1
  -9 -11  -1   14.06    5.40   1
  -9 -11   0   -0.45    4.37   1
  -9 -11   0    4.62    7.22   1
  -9 -11   1    3.76    4.66   1
  -9 -11   1    5.20    6.98   1
  -9 -11   2   12.18    5.79   1
  -9 -11   2    8.53    7.59   1
  -9 -11   2    1.88    4.36   1
  -9 -11   3  121.00    9.46   1
  -9 -11   3  129.73   12.53   1
  -9 -11   4   42.64    9.14   1
  -9 -11   4   24.90    5.89   1
  -9 -11   5  118.16   11.96   1
  -9 -11   5   89.11    8.31   1
  -9 -11   6   10.30    8.35   1
  -9 -11   6    3.28    4.81   1
  -9 -11   7   -4.08    7.72   1
  -9 -11   8   -6.30    7.83   1
  -9 -11   9    5.57    8.64   1
  -9 -11  10   13.99    8.90   1
  -9 -11  11   17.31    8.74   1
  -9 -11  12    1.51    8.71   1
  -9 -11  13   -6.81    9.71   1
  -9 -10 -26   10.89    8.84   1
  -9 -10 -25   10.69    8.04   1
  -9 -10 -24   17.72    7.91   1
  -9 -10 -23   11.63    8.05   1
  -9 -10 -23   17.22    5.48   1
  -9 -10 -22    5.38    4.96   1
  -9 -10 -22    2.76    7.74   1
  -9 -10 -21   -1.21    8.25   1
  -9 -10 -21   13.76    6.97   1
  -9 -10 -21    3.20    4.58   1
  -9 -10 -20   11.02    8.37   1
  -9 -10 -20   15.21    6.40   1
  -9 -10 -19    9.18    8.00   1
  -9 -10 -18    3.24    5.98   1
  -9 -10 -18    3.39    7.65   1
  -9 -10 -17   10.43    4.52   1
  -9 -10 -17   10.24    5.82   1
  -9 -10 -17   -3.80    6.20   1
  -9 -10 -16   34.22    7.14   1
  -9 -10 -16   34.81    4.72   1
  -9 -10 -15   12.74    4.36   1
  -9 -10 -15    9.06    6.14   1
  -9 -10 -15   15.68    7.60   1
  -9 -10 -14   -3.84    6.78   1
  -9 -10 -14    2.53    3.91   1
  -9 -10 -13   -3.84    3.96   1
  -9 -10 -13    3.80    6.79   1
  -9 -10 -12   51.27    5.30   1
  -9 -10 -12   48.44    5.01   1
  -9 -10 -12   54.76    8.58   1
  -9 -10 -11   24.90    4.29   1
  -9 -10 -11   32.26    4.66   1
  -9 -10 -11   18.84    7.46   1
  -9 -10 -10   34.57    5.06   1
  -9 -10 -10   41.86    5.05   1
  -9 -10 -10   48.44    8.21   1
  -9 -10  -9   -1.77    3.94   1
  -9 -10  -9    8.24    5.80   1
  -9 -10  -9    5.81    3.81   1
  -9 -10  -8   42.38    5.73   1
  -9 -10  -8   48.02    8.18   1
  -9 -10  -8   38.44    5.08   1
  -9 -10  -7   28.09    6.25   1
  -9 -10  -7   20.88    4.39   1
  -9 -10  -7   24.90    7.68   1
  -9 -10  -6    3.80    3.78   1
  -9 -10  -6   -0.59    6.68   1
  -9 -10  -5   60.53    9.02   1
  -9 -10  -5   52.27    8.68   1
  -9 -10  -5   63.52    5.90   1
  -9 -10  -4   80.46    9.69   1
  -9 -10  -4   71.06    8.43   1
  -9 -10  -4   97.02    7.49   1
  -9 -10  -3  -10.05    6.97   1
  -9 -10  -3   -6.10    4.89   1
  -9 -10  -3   -1.69    4.63   1
  -9 -10  -2   16.56    5.29   1
  -9 -10  -2   12.39    6.05   1
  -9 -10  -1   -4.24    4.16   1
  -9 -10  -1    3.88    4.69   1
  -9 -10  -1   13.32    6.64   1
  -9 -10   0    4.33    4.78   1
  -9 -10   0    0.36    6.64   1
  -9 -10   0    6.10    5.24   1
  -9 -10   1   -3.61    6.61   1
  -9 -10   1   -2.19    4.00   1
  -9 -10   2   -0.38    3.99   1
  -9 -10   2   -0.69    7.17   1
  -9 -10   3   12.25    9.73   1
  -9 -10   3    9.73    7.80   1
  -9 -10   4    1.35    3.69   1
  -9 -10   4    6.15    7.74   1
  -9 -10   5    8.29    7.49   1
  -9 -10   6   41.34    9.39   1
  -9 -10   7  -14.21    8.29   1
  -9 -10   8   39.44    8.29   1
  -9 -10   9   18.92    8.00   1
  -9 -10  10   13.32    8.32   1
  -9 -10  11    7.95    8.40   1
  -9 -10  12    3.92    8.08   1
  -9 -10  13    0.96    7.80   1
  -9 -10  14   13.54    8.54   1
  -9  -9 -27    1.66    8.39   1
  -9  -9 -26    4.00    8.48   1
  -9  -9 -26    3.72    5.64   1
  -9  -9 -25    6.10    5.88   1
  -9  -9 -25   -2.37    9.33   1
  -9  -9 -24    3.92    5.70   1
  -9  -9 -24    6.40    8.60   1
  -9  -9 -23   -3.88    8.43   1
  -9  -9 -23    4.71    5.21   1
  -9  -9 -22   -1.32    8.12   1
  -9  -9 -22    0.42    4.97   1
  -9  -9 -21    4.62    6.11   1
  -9  -9 -21   11.97    8.17   1
  -9  -9 -21   12.39    4.79   1
  -9  -9 -20    4.24    7.95   1
  -9  -9 -20    2.50    5.97   1
  -9  -9 -20    0.45    4.57   1
  -9  -9 -19   -4.20    4.43   1
  -9  -9 -19    6.15    6.10   1
  -9  -9 -19    9.80    8.14   1
  -9  -9 -18   28.73    8.25   1
  -9  -9 -18   42.51    6.91   1
  -9  -9 -17   46.79    7.11   1
  -9  -9 -17   40.07    7.22   1
  -9  -9 -16    4.41    4.16   1
  -9  -9 -16    5.66    5.47   1
  -9  -9 -15  123.43    7.78   1
  -9  -9 -15  110.46    9.88   1
  -9  -9 -14   21.07    4.77   1
  -9  -9 -14   29.59    7.40   1
  -9  -9 -13  122.54   10.41   1
  -9  -9 -13   90.06    6.26   1
  -9  -9 -13  105.06    7.17   1
  -9  -9 -12   49.70    8.18   1
  -9  -9 -12   42.90    4.98   1
  -9  -9 -12   32.38    4.21   1
  -9  -9 -11  175.30    9.53   1
  -9  -9 -11  199.37   13.56   1
  -9  -9 -11  195.44   10.07   1
  -9  -9 -10   -2.96    4.64   1
  -9  -9  -9   13.03    4.04   1
  -9  -9  -9   22.85    5.54   1
  -9  -9  -9   14.75    3.69   1
  -9  -9  -8    2.66    3.52   1
  -9  -9  -8   -2.34    3.70   1
  -9  -9  -7   70.73    6.06   1
  -9  -9  -7   77.79    9.17   1
  -9  -9  -7   89.30    6.43   1
  -9  -9  -6  161.54    9.41   1
  -9  -9  -6  166.41   12.64   1
  -9  -9  -6  197.96    9.85   1
  -9  -9  -6  160.28   11.39   1
  -9  -9  -5   -4.08    6.42   1
  -9  -9  -5    1.28    4.11   1
  -9  -9  -5   -5.29    5.11   1
  -9  -9  -5    3.06    4.38   1
  -9  -9  -4   33.41    5.55   1
  -9  -9  -4   29.59    5.22   1
  -9  -9  -4   37.82    5.17   1
  -9  -9  -4   46.24    8.02   1
  -9  -9  -3   77.97    9.18   1
  -9  -9  -3   63.04    6.51   1
  -9  -9  -3   58.68    6.13   1
  -9  -9  -2    6.15    4.36   1
  -9  -9  -2    3.76    6.56   1
  -9  -9  -1   24.40    4.84   1
  -9  -9  -1   25.81    4.37   1
  -9  -9  -1   26.63    5.78   1
  -9  -9   0   79.57    7.14   1
  -9  -9   0   85.93    7.60   1
  -9  -9   0   92.74    9.82   1
  -9  -9   1    7.90    5.17   1
  -9  -9   1   11.70    4.24   1
  -9  -9   2   95.26    7.22   1
  -9  -9   2   99.00    8.36   1
  -9  -9   2   96.83    9.25   1
  -9  -9   3   32.95    8.04   1
  -9  -9   3   26.42    4.83   1
  -9  -9   4   13.54    6.62   1
  -9  -9   4   14.82    4.08   1
  -9  -9   5   68.89    9.79   1
  -9  -9   5   48.58    5.16   1
  -9  -9   6   94.48   10.89   1
  -9  -9   7   28.62    8.02   1
  -9  -9   8    9.24    5.65   1
  -9  -9   9   17.81    7.60   1
  -9  -9  10    3.88    7.33   1
  -9  -9  11   10.24   25.22   1
  -9  -9  12    9.49    7.45   1
  -9  -9  13   14.36    7.35   1
  -9  -9  14    8.76    8.23   1
  -9  -8 -27    6.86    6.34   1
  -9  -8 -27    3.28    8.33   1
  -9  -8 -26   14.82    9.09   1
  -9  -8 -26    5.43    6.29   1
  -9  -8 -25    4.93    8.21   1
  -9  -8 -25    8.29    5.59   1
  -9  -8 -24   16.00    9.28   1
  -9  -8 -24   22.47    6.35   1
  -9  -8 -23    6.66    5.62   1
  -9  -8 -23   -1.64    8.37   1
  -9  -8 -22   10.69    5.23   1
  -9  -8 -22    3.96    7.64   1
  -9  -8 -21    6.76    6.08   1
  -9  -8 -21   11.42    6.02   1
  -9  -8 -21    6.35    5.39   1
  -9  -8 -20   13.76    5.49   1
  -9  -8 -20   11.49    5.22   1
  -9  -8 -19   16.00    6.24   1
  -9  -8 -19   26.11    5.62   1
  -9  -8 -18    7.45    5.62   1
  -9  -8 -18    8.76    4.38   1
  -9  -8 -18    1.28    3.28   1
  -9  -8 -17   23.52    6.11   1
  -9  -8 -17   19.62    5.05   1
  -9  -8 -16   19.98    5.90   1
  -9  -8 -15   10.18    5.49   1
  -9  -8 -15    6.30    4.02   1
  -9  -8 -14  202.78   10.54   1
  -9  -8 -14  182.79   12.71   1
  -9  -8 -13   -1.32    2.53   1
  -9  -8 -13    1.93    4.25   1
  -9  -8 -12   32.49    6.73   1
  -9  -8 -12   38.69    4.60   1
  -9  -8 -12   34.93    3.66   1
  -9  -8 -11   16.65    3.35   1
  -9  -8 -11   20.34    4.42   1
  -9  -8 -11   20.61    6.72   1
  -9  -8 -10   36.24    3.85   1
  -9  -8 -10   40.96    6.27   1
  -9  -8 -10   53.73    5.42   1
  -9  -8  -9    2.43    5.80   1
  -9  -8  -9    2.46    3.96   1
  -9  -8  -9    3.46    2.68   1
  -9  -8  -8   24.50    6.63   1
  -9  -8  -8   19.98    3.31   1
  -9  -8  -7   -2.56    3.84   1
  -9  -8  -7   -0.94    5.39   1
  -9  -8  -7    3.10    3.03   1
  -9  -8  -7    5.06    4.99   1
  -9  -8  -6    6.20    3.29   1
  -9  -8  -6   15.60    4.19   1
  -9  -8  -6    9.12    5.13   1
  -9  -8  -6   17.47    5.10   1
  -9  -8  -5   -0.66    4.84   1
  -9  -8  -5    8.07    3.58   1
  -9  -8  -5    4.37    3.47   1
  -9  -8  -5    3.65    4.47   1
  -9  -8  -4    6.15    4.36   1
  -9  -8  -4    9.42    3.19   1
  -9  -8  -4   12.82    3.72   1
  -9  -8  -3   46.65    5.19   1
  -9  -8  -3   35.40    6.66   1
  -9  -8  -3   55.06    5.64   1
  -9  -8  -3   43.16    4.99   1
  -9  -8  -2  102.21    7.48   1
  -9  -8  -2   90.63    7.24   1
  -9  -8  -2  113.21   10.21   1
  -9  -8  -2  113.21    7.45   1
  -9  -8  -1   16.24    6.61   1
  -9  -8  -1    9.92    4.60   1
  -9  -8  -1    1.90    5.71   1
  -9  -8  -1    9.80    3.82   1
  -9  -8   0   17.64    4.79   1
  -9  -8   0   25.10   31.86   1
  -9  -8   0   22.85    4.97   1
  -9  -8   1   30.36    4.63   1
  -9  -8   1   33.76    7.32   1
  -9  -8   1   30.14    5.60   1
  -9  -8   2    1.08    3.66   1
  -9  -8   2   -2.66    6.19   1
  -9  -8   2    2.72    4.95   1
  -9  -8   3   -1.85    5.14   1
  -9  -8   3    2.79    6.05   1
  -9  -8   3    4.28    3.85   1
  -9  -8   4   41.60    8.00   1
  -9  -8   4   36.48    4.83   1
  -9  -8   5    7.24    6.94   1
  -9  -8   6   13.10    3.55   1
  -9  -8   6   11.09    6.53   1
  -9  -8   7   -1.17    2.98   1
  -9  -8   7    3.57    6.58   1
  -9  -8   8  -12.39    7.60   1
  -9  -8   9   -1.85    7.26   1
  -9  -8  10    3.10    7.57   1
  -9  -8  11   15.60    7.98   1
  -9  -8  12  103.43   11.19   1
  -9  -8  13   16.00    7.36   1
  -9  -8  14   -2.34    7.62   1
  -9  -8  15   -0.62    7.52   1
  -9  -7 -27    3.65    8.63   1
  -9  -7 -27    3.80    5.81   1
  -9  -7 -26   -0.53    6.00   1
  -9  -7 -26    1.49    8.17   1
  -9  -7 -25    1.08    8.11   1
  -9  -7 -25    6.10    5.83   1
  -9  -7 -24    0.96    5.39   1
  -9  -7 -24   -8.29    7.37   1
  -9  -7 -23    8.64    5.82   1
  -9  -7 -23   14.90    7.95   1
  -9  -7 -22    8.64    7.76   1
  -9  -7 -22    8.94    5.56   1
  -9  -7 -21   -1.08    8.59   1
  -9  -7 -21    0.53    5.49   1
  -9  -7 -21    9.24    7.84   1
  -9  -7 -20    2.76    4.68   1
  -9  -7 -20    5.57    6.04   1
  -9  -7 -19   17.81    5.40   1
  -9  -7 -18    6.45    4.93   1
  -9  -7 -18   -9.36    5.45   1
  -9  -7 -18   -0.49    2.81   1
  -9  -7 -17   19.10    4.63   1
  -9  -7 -17   23.62    3.50   1
  -9  -7 -17   18.15    6.05   1
  -9  -7 -16  158.76    7.81   1
  -9  -7 -16  165.89    9.79   1
  -9  -7 -16  152.28   10.86   1
  -9  -7 -15   34.93    6.62   1
  -9  -7 -14   46.65    6.97   1
  -9  -7 -14   38.81    5.48   1
  -9  -7 -14   42.77    3.40   1
  -9  -7 -13  104.86    5.73   1
  -9  -7 -13  123.43    9.55   1
  -9  -7 -13  126.56    8.10   1
  -9  -7 -12   20.16    6.56   1
  -9  -7 -12   31.92    5.31   1
  -9  -7 -12   23.14    2.69   1
  -9  -7 -11   76.74   39.60   1
  -9  -7 -11   69.56   31.69   1
  -9  -7 -11   70.90    4.38   1
  -9  -7 -10   62.73    4.28   1
  -9  -7 -10   82.81    8.55   1
  -9  -7 -10   75.86   24.04   1
  -9  -7  -9   56.55    3.91   1
  -9  -7  -9   62.57    6.80   1
  -9  -7  -9   47.20    7.83   1
  -9  -7  -9   65.93    5.68   1
  -9  -7  -8   49.28    7.30   1
  -9  -7  -8   35.64    5.49   1
  -9  -7  -8   42.51    3.78   1
  -9  -7  -8   47.75    4.84   1
  -9  -7  -7    7.73    6.06   1
  -9  -7  -7    9.36    2.57   1
  -9  -7  -7    5.76    5.04   1
  -9  -7  -7    8.01    4.08   1
  -9  -7  -6   43.56    5.41   1
  -9  -7  -6   49.56    7.60   1
  -9  -7  -6   40.70    5.10   1
  -9  -7  -6   51.27    4.15   1
  -9  -7  -5   36.97    7.17   1
  -9  -7  -5   48.44    5.29   1
  -9  -7  -5   42.38    6.12   1
  -9  -7  -5   41.99    4.15   1
  -9  -7  -4  205.06   10.60   1
  -9  -7  -4  239.32   11.45   1
  -9  -7  -4  236.85   14.16   1
  -9  -7  -4  220.52   12.47   1
  -9  -7  -3    4.97    4.59   1
  -9  -7  -3    8.64    4.12   1
  -9  -7  -3    9.61    3.97   1
  -9  -7  -3   17.14    6.54   1
  -9  -7  -2   -0.64    3.07   1
  -9  -7  -2    3.88    5.99   1
  -9  -7  -2    3.06    4.48   1
  -9  -7  -2    5.95    4.00   1
  -9  -7  -1   99.80    7.59   1
  -9  -7  -1   93.51    6.96   1
  -9  -7  -1  104.45    9.20   1
  -9  -7  -1  103.02    7.31   1
  -9  -7   0   -0.56    2.99   1
  -9  -7   0   -3.88    3.82   1
  -9  -7   0    3.24    5.36   1
  -9  -7   1   31.58    7.08   1
  -9  -7   1   29.16    4.97   1
  -9  -7   1   31.81    5.98   1
  -9  -7   1   26.11    4.60   1
  -9  -7   2    1.21    3.76   1
  -9  -7   2    3.72    3.98   1
  -9  -7   2   -6.00    4.61   1
  -9  -7   3   -1.54    5.90   1
  -9  -7   3   -0.86    4.65   1
  -9  -7   3   -0.90    3.46   1
  -9  -7   4  149.08   10.26   1
  -9  -7   4  144.00    8.64   1
  -9  -7   4  166.15   11.86   1
  -9  -7   5    6.71    5.34   1
  -9  -7   5    4.45    6.37   1
  -9  -7   5    3.13    3.19   1
  -9  -7   6   46.92    4.93   1
  -9  -7   6   71.40    8.96   1
  -9  -7   7   -0.71    3.02   1
  -9  -7   7    4.37    6.77   1
  -9  -7   8   62.09    9.14   1
  -9  -7   9   61.78    9.12   1
  -9  -7  10   13.84    7.14   1
  -9  -7  11   -1.25    7.12   1
  -9  -7  12   16.97    7.83   1
  -9  -7  13   12.89    8.26   1
  -9  -7  14   90.25   10.07   1
  -9  -7  15    7.67    7.48   1
  -9  -6 -27   -3.46    8.04   1
  -9  -6 -27   -3.92    6.02   1
  -9  -6 -26   -6.45    8.48   1
  -9  -6 -26    9.80    6.26   1
  -9  -6 -25   -0.50    6.08   1
  -9  -6 -25    9.61    8.68   1
  -9  -6 -24    0.34    5.50   1
  -9  -6 -24    5.57    7.22   1
  -9  -6 -23   13.62    7.53   1
  -9  -6 -23   26.21    6.55   1
  -9  -6 -22   -5.43    4.52   1
  -9  -6 -22   -5.38    7.52   1
  -9  -6 -21   27.14   21.88   1
  -9  -6 -21   21.34   29.11   1
  -9  -6 -20   79.57    7.85   1
  -9  -6 -20   83.91    7.69   1
  -9  -6 -19   44.36    6.79   1
  -9  -6 -19   38.94    6.24   1
  -9  -6 -18  -10.56    5.66   1
  -9  -6 -18    2.10    4.76   1
  -9  -6 -17   -7.40    5.33   1
  -9  -6 -17    0.44    2.20   1
  -9  -6 -16   31.58    6.07   1
  -9  -6 -16   25.70    2.84   1
  -9  -6 -15    1.00    4.76   1
  -9  -6 -15   -0.38    3.68   1
  -9  -6 -15   -5.95    4.68   1
  -9  -6 -14   -2.62    5.35   1
  -9  -6 -14    3.20    3.40   1
  -9  -6 -13   16.73    4.99   1
  -9  -6 -13    1.85    5.39   1
  -9  -6 -12   14.44    6.16   1
  -9  -6 -12   10.89    4.49   1
  -9  -6 -11   11.90    7.31   1
  -9  -6 -10   27.98    5.08   1
  -9  -6 -10   31.70    6.53   1
  -9  -6 -10   21.25    2.03   1
  -9  -6 -10   21.53    6.40   1
  -9  -6  -9   -0.06    1.33   1
  -9  -6  -9   -2.79    4.34   1
  -9  -6  -9   -1.06    3.63   1
  -9  -6  -9    2.02    5.14   1
  -9  -6  -8   65.45    5.99   1
  -9  -6  -8   60.06    3.57   1
  -9  -6  -8   56.85    6.94   1
  -9  -6  -8   65.93    7.47   1
  -9  -6  -7    0.61    1.58   1
  -9  -6  -7    6.35    4.18   1
  -9  -6  -7   -3.84    4.27   1
  -9  -6  -7   -2.37    5.30   1
  -9  -6  -6   82.63    4.91   1
  -9  -6  -6   87.42    7.67   1
  -9  -6  -6   94.67    6.62   1
  -9  -6  -6   90.25    8.55   1
  -9  -6  -5    5.57    4.48   1
  -9  -6  -5    2.19    2.78   1
  -9  -6  -5    3.20    2.15   1
  -9  -6  -5    7.13    5.39   1
  -9  -6  -4   -0.25    3.80   1
  -9  -6  -4   -2.25    3.24   1
  -9  -6  -4   -2.25    2.37   1
  -9  -6  -4    1.96    5.26   1
  -9  -6  -3   -0.18    2.60   1
  -9  -6  -3   -1.10    5.48   1
  -9  -6  -3    4.71    3.17   1
  -9  -6  -3    5.52    3.90   1
  -9  -6  -2   54.02    5.59   1
  -9  -6  -2   55.20    4.76   1
  -9  -6  -2   51.27    7.45   1
  -9  -6  -2   61.47    5.80   1
  -9  -6  -1   -4.33    4.08   1
  -9  -6  -1    1.64    3.69   1
  -9  -6  -1    4.71    3.69   1
  -9  -6  -1    2.56    3.17   1
  -9  -6   0    0.06    3.24   1
  -9  -6   0    5.29    3.96   1
  -9  -6   0    2.92    2.84   1
  -9  -6   0   -4.67    5.27   1
  -9  -6   1    2.50    3.67   1
  -9  -6   1    1.51    3.69   1
  -9  -6   1   -0.94    5.34   1
  -9  -6   1   -0.05    3.33   1
  -9  -6   2   15.05    5.90   1
  -9  -6   2    0.52    3.89   1
  -9  -6   2    7.08    3.51   1
  -9  -6   2    7.45    4.26   1
  -9  -6   3   -1.51    4.67   1
  -9  -6   3    1.06    4.88   1
  -9  -6   3    0.49    5.80   1
  -9  -6   4    9.80    3.63   1
  -9  -6   4   16.89    6.25   1
  -9  -6   4   20.07    5.11   1
  -9  -6   5    1.93    4.31   1
  -9  -6   5    0.32    4.05   1
  -9  -6   5    3.92    3.05   1
  -9  -6   6   10.43    3.94   1
  -9  -6   6   -1.37    5.97   1
  -9  -6   7   -0.79    2.99   1
  -9  -6   7    1.44    5.95   1
  -9  -6   7    4.12    5.52   1
  -9  -6   8    4.88    3.05   1
  -9  -6   8    0.17    6.17   1
  -9  -6   8    4.28    5.13   1
  -9  -6   9   27.35    3.77   1
  -9  -6   9   26.73    7.34   1
  -9  -6   9   26.73    5.69   1
  -9  -6  10   24.70    7.36   1
  -9  -6  11   -2.50    6.83   1
  -9  -6  12   18.75    7.19   1
  -9  -6  13   81.36    9.38   1
  -9  -6  14   37.09    8.53   1
  -9  -6  16   13.18    7.62   1
  -9  -5 -27    6.71    7.25   1
  -9  -5 -26   15.60    8.37   1
  -9  -5 -26   18.32    7.36   1
  -9  -5 -25   11.90    8.35   1
  -9  -5 -25   31.02    7.13   1
  -9  -5 -24  -10.50    4.99   1
  -9  -5 -24    1.80    7.34   1
  -9  -5 -23    7.29    7.29   1
  -9  -5 -23   -1.59    5.75   1
  -9  -5 -22    9.49    5.48   1
  -9  -5 -21   15.37    6.04   1
  -9  -5 -20   30.91    5.89   1
  -9  -5 -20   36.97    6.32   1
  -9  -5 -19   39.82    6.44   1
  -9  -5 -19   27.14    5.84   1
  -9  -5 -18   18.58    5.52   1
  -9  -5 -17   57.76    3.65   1
  -9  -5 -17   61.47    6.74   1
  -9  -5 -17   49.00    6.58   1
  -9  -5 -16   57.15    6.96   1
  -9  -5 -15   29.05    5.61   1
  -9  -5 -15   29.81    6.01   1
  -9  -5 -14   38.07    5.68   1
  -9  -5 -14   30.47    5.85   1
  -9  -5 -13   29.70    5.34   1
  -9  -5 -13   15.44    5.34   1
  -9  -5 -12   11.63    4.64   1
  -9  -5 -12   11.56    5.03   1
  -9  -5 -11   -1.64    6.04   1
  -9  -5 -11    2.72    4.22   1
  -9  -5 -11    2.53    4.55   1
  -9  -5 -10    2.76    4.52   1
  -9  -5 -10   10.96    5.30   1
  -9  -5  -9   51.27    5.73   1
  -9  -5  -9   46.79    6.57   1
  -9  -5  -9   49.14    6.31   1
  -9  -5  -8  111.51    8.66   1
  -9  -5  -8  108.16    8.53   1
  -9  -5  -8  117.29    7.80   1
  -9  -5  -7   64.32    6.90   1
  -9  -5  -7   65.61    6.16   1
  -9  -5  -7   62.88    6.98   1
  -9  -5  -6   29.05    4.85   1
  -9  -5  -6   29.38    5.85   1
  -9  -5  -6   27.04    4.89   1
  -9  -5  -6   32.95    5.40   1
  -9  -5  -5   23.23    2.31   1
  -9  -5  -5   26.94    5.92   1
  -9  -5  -5   30.91    4.23   1
  -9  -5  -4  134.10    6.72   1
  -9  -5  -4  154.26   10.18   1
  -9  -5  -4  153.51    9.17   1
  -9  -5  -4  149.33    8.07   1
  -9  -5  -3   89.87   10.05   1
  -9  -5  -3   96.24    7.46   1
  -9  -5  -3   96.83    6.89   1
  -9  -5  -3  109.20    8.57   1
  -9  -5  -2  138.30    8.47   1
  -9  -5  -2  141.61   10.00   1
  -9  -5  -2  147.87    8.51   1
  -9  -5  -2  121.22    7.05   1
  -9  -5  -1    1.85    3.48   1
  -9  -5  -1    4.93    4.08   1
  -9  -5  -1    9.55    4.76   1
  -9  -5  -1    1.49    2.66   1
  -9  -5   0    1.25    3.74   1
  -9  -5   0    6.25    3.00   1
  -9  -5   0    5.43    4.71   1
  -9  -5   0   14.52    4.27   1
  -9  -5   1   49.56    4.79   1
  -9  -5   1   51.41    6.74   1
  -9  -5   1   47.06    5.35   1
  -9  -5   1   46.92    5.48   1
  -9  -5   2    4.71    3.34   1
  -9  -5   2    2.37    4.00   1
  -9  -5   2    3.69    4.30   1
  -9  -5   2    2.66    3.55   1
  -9  -5   3   25.10    4.11   1
  -9  -5   3   33.18    6.34   1
  -9  -5   3   16.89    4.77   1
  -9  -5   3   15.44    4.32   1
  -9  -5   4   -8.24    3.62   1
  -9  -5   4    1.90    5.27   1
  -9  -5   4    2.31    4.16   1
  -9  -5   5   12.53    4.46   1
  -9  -5   5   11.70    4.51   1
  -9  -5   5   11.70    3.76   1
  -9  -5   6   -3.80    3.12   1
  -9  -5   6    4.24    4.41   1
  -9  -5   6   -4.71    5.64   1
  -9  -5   7    1.17    3.11   1
  -9  -5   7   -3.06    4.93   1
  -9  -5   7    1.77    5.69   1
  -9  -5   8   -2.66    5.80   1
  -9  -5   8    4.24    5.11   1
  -9  -5   8    3.57    3.02   1
  -9  -5   9   26.94    5.81   1
  -9  -5   9   31.47    4.15   1
  -9  -5   9   28.41    7.04   1
  -9  -5  10   46.24    4.35   1
  -9  -5  10   27.46    5.97   1
  -9  -5  10   46.10    7.88   1
  -9  -5  11   26.01    7.34   1
  -9  -5  12   24.40    6.42   1
  -9  -5  13    6.05    7.18   1
  -9  -5  14    0.86    6.96   1
  -9  -5  15    2.34    6.36   1
  -9  -5  16   64.80    8.86   1
  -9  -4 -27    5.02    7.30   1
  -9  -4 -26   -6.55    5.79   1
  -9  -4 -25   -1.49    7.54   1
  -9  -4 -25  -10.96    6.69   1
  -9  -4 -24   -0.77    7.22   1
  -9  -4 -24   10.43    6.52   1
  -9  -4 -23   -4.12    6.21   1
  -9  -4 -22   -0.96    5.61   1
  -9  -4 -21    5.76    5.86   1
  -9  -4 -20   39.31    6.77   1
  -9  -4 -20   19.54    5.83   1
  -9  -4 -19   54.32    6.78   1
  -9  -4 -19   60.06    7.13   1
  -9  -4 -18  130.64    9.37   1
  -9  -4 -18  137.12    9.37   1
  -9  -4 -17   16.40    5.51   1
  -9  -4 -17    9.00    5.10   1
  -9  -4 -16    3.06    5.00   1
  -9  -4 -16   -6.60    4.88   1
  -9  -4 -15   30.58    5.53   1
  -9  -4 -14   26.83    5.39   1
  -9  -4 -13   15.05    4.89   1
  -9  -4 -13    8.35    3.76   1
  -9  -4 -12    1.66    4.41   1
  -9  -4 -12   -1.10    4.39   1
  -9  -4 -12    7.73    4.95   1
  -9  -4 -11    1.23    4.31   1
  -9  -4 -11   14.59    4.74   1
  -9  -4 -11    6.60    3.86   1
  -9  -4 -10   22.00    5.16   1
  -9  -4 -10   20.61    5.63   1
  -9  -4 -10    9.73    5.05   1
  -9  -4  -9   25.91    4.89   1
  -9  -4  -9   26.63    5.37   1
  -9  -4  -9   14.52    5.18   1
  -9  -4  -8  103.84    8.36   1
  -9  -4  -8  100.20    7.81   1
  -9  -4  -8   99.80    7.39   1
  -9  -4  -7    0.53    4.07   1
  -9  -4  -7    3.46    4.98   1
  -9  -4  -7    1.66    4.70   1
  -9  -4  -6  385.34   18.45   1
  -9  -4  -6  403.21   16.87   1
  -9  -4  -6  380.25   17.94   1
  -9  -4  -5   34.22    5.38   1
  -9  -4  -5   24.11    4.22   1
  -9  -4  -5   27.46    5.34   1
  -9  -4  -4   38.81    4.86   1
  -9  -4  -4   55.35    5.21   1
  -9  -4  -4   49.84    5.08   1
  -9  -4  -3   60.22    5.43   1
  -9  -4  -3   70.39    5.87   1
  -9  -4  -3   59.44    3.70   1
  -9  -4  -3   68.23    6.28   1
  -9  -4  -2   -0.18    3.84   1
  -9  -4  -2    4.84    4.44   1
  -9  -4  -2   -1.08    1.79   1
  -9  -4  -2   -4.67    4.10   1
  -9  -4  -1    8.53    4.20   1
  -9  -4  -1    6.25    4.45   1
  -9  -4  -1    1.80    2.25   1
  -9  -4  -1    7.02    2.86   1
  -9  -4   0   26.32    4.51   1
  -9  -4   0   15.44    3.93   1
  -9  -4   0   23.04    4.51   1
  -9  -4   0   15.76    2.94   1
  -9  -4   1   13.18    3.19   1
  -9  -4   1    6.25    4.55   1
  -9  -4   1   20.07    4.48   1
  -9  -4   1   12.11    4.32   1
  -9  -4   2   32.60    5.48   1
  -9  -4   2   20.43    3.71   1
  -9  -4   2   28.84    4.51   1
  -9  -4   2   23.14    4.23   1
  -9  -4   3   16.16    5.23   1
  -9  -4   3   11.02    4.18   1
  -9  -4   3   22.94    4.12   1
  -9  -4   3   20.79    3.83   1
  -9  -4   4   13.91    4.10   1
  -9  -4   4   17.89    4.57   1
  -9  -4   4   17.72    3.96   1
  -9  -4   4   22.37    4.54   1
  -9  -4   5    1.82    4.97   1
  -9  -4   5    1.23    4.31   1
  -9  -4   5    2.31    3.37   1
  -9  -4   6    4.24    5.11   1
  -9  -4   6    5.29    4.65   1
  -9  -4   6    8.82    3.45   1
  -9  -4   7   12.11    3.55   1
  -9  -4   7   15.44    5.58   1
  -9  -4   7   13.84    4.98   1
  -9  -4   8    0.10    4.89   1
  -9  -4   8    5.38    3.29   1
  -9  -4   8    1.04    5.22   1
  -9  -4   9   -0.83    5.64   1
  -9  -4   9    3.03    3.06   1
  -9  -4  10   -1.25    2.96   1
  -9  -4  10   -0.29    5.96   1
  -9  -4  11   13.25    5.82   1
  -9  -4  11   24.21    6.89   1
  -9  -4  12  119.03    9.82   1
  -9  -4  13   -0.44    6.35   1
  -9  -4  14   -4.62    6.88   1
  -9  -4  15    7.40    6.75   1
  -9  -4  16    3.28    6.41   1
  -9  -4  17   -9.06    7.04   1
  -9  -3 -26    6.10    7.66   1
  -9  -3 -24    8.94    5.32   1
  -9  -3 -23   34.11    7.01   1
  -9  -3 -22    5.38    5.94   1
  -9  -3 -21   -7.08    4.58   1
  -9  -3 -20  130.19    9.81   1
  -9  -3 -20  136.66    9.35   1
  -9  -3 -19    5.02    5.06   1
  -9  -3 -19   12.32    5.34   1
  -9  -3 -18   52.85    6.40   1
  -9  -3 -18   51.55    6.89   1
  -9  -3 -17   13.76    4.97   1
  -9  -3 -17   24.50    5.74   1
  -9  -3 -17    7.90    4.61   1
  -9  -3 -16   17.81    4.73   1
  -9  -3 -16   17.89    4.91   1
  -9  -3 -15    1.02    3.96   1
  -9  -3 -15   11.83    5.44   1
  -9  -3 -14   47.75    5.39   1
  -9  -3 -13   53.00    6.99   1
  -9  -3 -13   55.20    5.80   1
  -9  -3 -12   21.72    4.29   1
  -9  -3 -12   21.62    4.74   1
  -9  -3 -12   15.29    5.16   1
  -9  -3 -11   -2.96    4.78   1
  -9  -3 -11    5.06    5.17   1
  -9  -3 -10   48.44    5.01   1
  -9  -3 -10   42.90    6.42   1
  -9  -3  -9   -0.32    4.64   1
  -9  -3  -9    2.13    3.59   1
  -9  -3  -8  107.54    8.30   1
  -9  -3  -8  107.74    7.68   1
  -9  -3  -7   23.23    5.21   1
  -9  -3  -7   22.00    4.31   1
  -9  -3  -6  152.77    9.89   1
  -9  -3  -6  164.35    9.23   1
  -9  -3  -5  280.56   13.06   1
  -9  -3  -5  287.64   14.25   1
  -9  -3  -4   -1.54    4.36   1
  -9  -3  -4   -1.49    3.15   1
  -9  -3  -3    5.38    4.18   1
  -9  -3  -3    0.49    4.37   1
  -9  -3  -2    3.28    3.98   1
  -9  -3  -2   -0.26    4.11   1
  -9  -3  -1   37.82    4.18   1
  -9  -3  -1   35.40    5.24   1
  -9  -3   0  105.88    7.00   1
  -9  -3   0   91.01    6.87   1
  -9  -3   1   62.25    5.84   1
  -9  -3   1   66.91    5.24   1
  -9  -3   2   30.80    4.77   1
  -9  -3   2   44.36    5.19   1
  -9  -3   3    1.59    3.18   1
  -9  -3   3   -5.11    3.80   1
  -9  -3   3    6.05    3.89   1
  -9  -3   4   44.76    5.08   1
  -9  -3   4   53.88    6.02   1
  -9  -3   4   48.16    4.72   1
  -9  -3   5   13.18    4.57   1
  -9  -3   5   19.36    4.14   1
  -9  -3   5   23.04    4.90   1
  -9  -3   6    8.24    4.48   1
  -9  -3   6   12.32    4.56   1
  -9  -3   6   10.56    3.58   1
  -9  -3   7   -3.31    4.22   1
  -9  -3   7    0.98    3.43   1
  -9  -3   7    6.92    4.58   1
  -9  -3   8   32.04    5.66   1
  -9  -3   8   37.21    4.39   1
  -9  -3   8   43.03    5.90   1
  -9  -3   9    4.08    3.27   1
  -9  -3   9    0.31    4.63   1
  -9  -3   9   -1.17    4.51   1
  -9  -3  10   53.44    7.16   1
  -9  -3  11    7.67    5.87   1
  -9  -3  12   56.85    7.54   1
  -9  -3  13   28.41    6.61   1
  -9  -3  14   90.63    9.33   1
  -9  -3  15   -5.24    6.41   1
  -9  -3  16    3.96    6.29   1
  -9  -3  17    3.24    6.44   1
  -9  -2 -26    9.00    8.16   1
  -9  -2 -25    4.62    7.14   1
  -9  -2 -24    6.45    6.25   1
  -9  -2 -23   23.81    6.44   1
  -9  -2 -21    1.74    6.05   1
  -9  -2 -20    6.40    5.67   1
  -9  -2 -19    3.65    4.66   1
  -9  -2 -19   -3.69    5.80   1
  -9  -2 -18   20.43    4.88   1
  -9  -2 -17   -5.76    5.28   1
  -9  -2 -17   -3.72    4.13   1
  -9  -2 -16   23.33    5.12   1
  -9  -2 -16   29.05    6.04   1
  -9  -2 -15   36.84    6.07   1
  -9  -2 -15   24.80    5.38   1
  -9  -2 -14    6.76    5.10   1
  -9  -2 -14   10.05    5.26   1
  -9  -2 -13   13.10    7.38   1
  -9  -2 -12   -6.15    5.95   1
  -9  -2 -12    6.76    4.68   1
  -9  -2 -11    5.71    4.64   1
  -9  -2 -11   -2.56    5.02   1
  -9  -2 -10   30.91    5.23   1
  -9  -2 -10   33.76    5.46   1
  -9  -2  -9    9.73    5.05   1
  -9  -2  -9   -1.88    4.55   1
  -9  -2  -8   29.92    5.47   1
  -9  -2  -8   30.91    4.45   1
  -9  -2  -7   -1.82    4.00   1
  -9  -2  -7   -0.69    4.33   1
  -9  -2  -6  225.90   12.32   1
  -9  -2  -6  236.24   11.68   1
  -9  -2  -5   22.00    4.03   1
  -9  -2  -5   12.46    4.66   1
  -9  -2  -4   18.75    5.02   1
  -9  -2  -4   26.32    5.03   1
  -9  -2  -3    4.88    4.20   1
  -9  -2  -3    6.81    4.59   1
  -9  -2  -2   -2.53   12.08   1
  -9  -2  -2    2.46    4.05   1
  -9  -2  -1   27.98   25.82   1
  -9  -2  -1   38.19    4.57   1
  -9  -2   0   14.21    4.00   1
  -9  -2   1   98.80    6.96   1
  -9  -2   1  102.01    6.87   1
  -9  -2   2  136.66    8.42   1
  -9  -2   2  143.04    8.13   1
  -9  -2   3   21.25    4.61   1
  -9  -2   3   22.94    4.60   1
  -9  -2   4    1.02    3.70   1
  -9  -2   4    2.82    3.90   1
  -9  -2   5   -5.62    3.74   1
  -9  -2   5    0.62    3.40   1
  -9  -2   6   52.42    5.36   1
  -9  -2   6   44.76    5.49   1
  -9  -2   7   42.38    5.47   1
  -9  -2   7   36.97    4.74   1
  -9  -2   8    2.22    3.75   1
  -9  -2   8    5.48    3.18   1
  -9  -2   9   60.37    5.59   1
  -9  -2   9   66.75    6.70   1
  -9  -2   9   75.17    6.94   1
  -9  -2  10   -1.61    4.57   1
  -9  -2  10   -3.35    4.17   1
  -9  -2  11   22.18    5.28   1
  -9  -2  12   -4.00    5.32   1
  -9  -2  13   10.11    5.79   1
  -9  -2  14   57.76    7.75   1
  -9  -2  15   -0.40    5.87   1
  -9  -2  16   27.14    6.98   1
  -9  -2  17    9.06    6.26   1
  -9  -1 -26    5.81    7.90   1
  -9  -1 -25    8.76    7.22   1
  -9  -1 -24    1.82    6.29   1
  -9  -1 -23    0.01    5.51   1
  -9  -1 -22    2.56    6.66   1
  -9  -1 -21  -10.43    6.59   1
  -9  -1 -20    9.30    4.82   1
  -9  -1 -19    5.11    4.34   1
  -9  -1 -18   22.75    5.72   1
  -9  -1 -17    4.49    5.34   1
  -9  -1 -16   11.29    9.68   1
  -9  -1 -16   -4.62    5.16   1
  -9  -1 -15   13.76    4.23   1
  -9  -1 -15   18.23    5.81   1
  -9  -1 -14    6.55    5.12   1
  -9  -1 -14    6.50    5.41   1
  -9  -1 -13   26.52    5.97   1
  -9  -1 -13   27.77    8.01   1
  -9  -1 -13   34.57    5.64   1
  -9  -1 -12    9.86   14.19   1
  -9  -1 -12    2.76   43.23   1
  -9  -1 -12  -10.24   18.94   1
  -9  -1 -11    0.72   32.67   1
  -9  -1 -11   -3.84    4.90   1
  -9  -1 -10   -4.54    4.81   1
  -9  -1 -10   -2.59    5.12   1
  -9  -1  -9   -7.67    4.93   1
  -9  -1  -9   -4.04    4.30   1
  -9  -1  -8   13.54    5.30   1
  -9  -1  -7   19.36    5.28   1
  -9  -1  -6    3.76    4.77   1
  -9  -1  -5   14.59    5.04   1
  -9  -1  -5    9.18    4.61   1
  -9  -1  -4  105.47    7.39   1
  -9  -1  -4  101.40    7.85   1
  -9  -1  -3   93.70    7.36   1
  -9  -1  -3   93.32    6.18   1
  -9  -1  -2   34.11    5.26   1
  -9  -1  -2   33.76    5.23   1
  -9  -1  -1  145.20    8.44   1
  -9  -1  -1  144.00    9.12   1
  -9  -1   0   -1.61    4.09   1
  -9  -1   0   -1.69    4.34   1
  -9  -1   1  123.21    8.21   1
  -9  -1   1  124.10    7.58   1
  -9  -1   2  101.81    7.06   1
  -9  -1   2   97.22    7.49   1
  -9  -1   3   -0.36    3.89   1
  -9  -1   3    3.92    2.97   1
  -9  -1   4  115.99    7.54   1
  -9  -1   4  115.13    7.94   1
  -9  -1   5   38.19    4.94   1
  -9  -1   5   36.60    4.24   1
  -9  -1   6   24.80    4.38   1
  -9  -1   6   15.84    4.54   1
  -9  -1   7   -2.31    3.92   1
  -9  -1   7    4.62    3.96   1
  -9  -1   8   59.60    6.02   1
  -9  -1   8   40.07    5.19   1
  -9  -1   9   -3.13    4.35   1
  -9  -1  10   37.58    5.64   1
  -9  -1  11    4.24    4.86   1
  -9  -1  13   15.92    5.19   1
  -9  -1  14   85.19    7.75   1
  -9  -1  15   41.22    6.81   1
  -9  -1  16   39.31    6.65   1
  -9  -1  17    9.24    5.84   1
  -9  -1  18    1.54    6.03   1
  -9   0 -25    5.20    7.71   1
  -9   0 -24   -1.49    7.25   1
  -9   0 -23    8.12   11.00   1
  -9   0 -21   16.24    7.33   1
  -9   0 -20   -9.73    4.99   1
  -9   0 -19    1.93    6.14   1
  -9   0 -18   -1.19    5.89   1
  -9   0 -17    2.19    5.80   1
  -9   0 -16   18.92    4.70   1
  -9   0 -15   -1.44    5.38   1
  -9   0 -15    0.79    1.94   1
  -9   0 -14   -4.62    5.50   1
  -9   0 -13    6.76    5.56   1
  -9   0 -12    4.93    5.06   1
  -9   0 -11   22.85    6.31   1
  -9   0 -11   19.71    5.33   1
  -9   0 -10    6.25    3.90   1
  -9   0 -10   18.84    5.03   1
  -9   0  -9    5.29    5.11   1
  -9   0  -9   15.44    5.19   1
  -9   0  -8   -2.79    4.68   1
  -9   0  -8   -2.96    4.54   1
  -9   0  -7   12.67    5.06   1
  -9   0  -7   18.49    5.16   1
  -9   0  -6   65.29    6.14   1
  -9   0  -6   69.56    6.51   1
  -9   0  -5   17.64    4.96   1
  -9   0  -4   12.82    4.87   1
  -9   0  -4   15.68    4.99   1
  -9   0  -3  426.84   19.83   1
  -9   0  -3  447.75   18.20   1
  -9   0  -2   38.69    4.60   1
  -9   0  -2   38.69    5.72   1
  -9   0  -1    3.65    4.39   1
  -9   0  -1    0.52    4.28   1
  -9   0   0    0.50    3.37   1
  -9   0   0   -2.96    2.99   1
  -9   0   1   11.49    4.61   1
  -9   0   1    7.02    4.03   1
  -9   0   2    9.24    3.28   1
  -9   0   2   13.69    4.37   1
  -9   0   3   31.25    5.03   1
  -9   0   3   19.27    4.30   1
  -9   0   4   38.81    4.73   1
  -9   0   4   51.84    5.04   1
  -9   0   5   76.56    6.30   1
  -9   0   5   67.08    5.24   1
  -9   0   6   14.59    4.20   1
  -9   0   6   10.56    4.36   1
  -9   0   7    1.46    3.78   1
  -9   0   7    7.34    3.04   1
  -9   0   8   -4.84    3.83   1
  -9   0   8   -1.06    4.08   1
  -9   0   9    1.93    3.81   1
  -9   0  11  117.94    8.25   1
  -9   0  16    2.92    4.96   1
  -9   0  17    6.71    5.54   1
  -9   0  18   15.68    6.26   1
  -9   1 -24    3.24    8.21   1
  -9   1 -23    3.88    7.25   1
  -9   1 -21   -2.59    4.99   1
  -9   1 -20   34.11    7.71   1
  -9   1 -19   16.32    7.19   1
  -9   1 -18   11.29    5.51   1
  -9   1 -17    5.48    6.27   1
  -9   1 -16   -0.98    4.18   1
  -9   1 -15   46.38    3.81   1
  -9   1 -15   57.00    7.40   1
  -9   1 -14   93.12    8.11   1
  -9   1 -14   68.23    4.46   1
  -9   1 -13   41.86    3.11   1
  -9   1 -13   35.64    6.33   1
  -9   1 -12    3.28    4.96   1
  -9   1 -12    4.84    1.67   1
  -9   1 -11    7.02    1.48   1
  -9   1 -11    8.41    5.34   1
  -9   1 -10   40.45    7.12   1
  -9   1  -9    2.66    4.47   1
  -9   1  -9   -0.94    4.68   1
  -9   1  -8   20.25    5.58   1
  -9   1  -7    4.62    4.82   1
  -9   1  -7    6.25    4.10   1
  -9   1  -6   47.61    5.93   1
  -9   1  -6   57.61    6.68   1
  -9   1  -5   -6.66    4.70   1
  -9   1  -5   -2.04    4.60   1
  -9   1  -4   -3.28    4.81   1
  -9   1  -4   -0.07    3.07   1
  -9   1  -3   38.94    5.62   1
  -9   1  -3   38.56    5.09   1
  -9   1  -2  105.06    7.59   1
  -9   1  -2  109.62    7.54   1
  -9   1  -1   72.25    6.29   1
  -9   1  -1   72.25    6.29   1
  -9   1   0   66.91    6.38   1
  -9   1   0   70.56    6.05   1
  -9   1   1   52.27    6.22   1
  -9   1   1   41.99    5.44   1
  -9   1   2    4.37    3.47   1
  -9   1   3   33.41    4.62   1
  -9   1   3   35.76    5.14   1
  -9   1   4    7.95    4.46   1
  -9   1   4    7.18    3.48   1
  -9   1   5    0.27    2.38   1
  -9   1   5    5.86    4.21   1
  -9   1   6    0.03    3.66   1
  -9   1   6    0.59    3.57   1
  -9   1   7   -1.96    3.95   1
  -9   1   7   -1.19    3.66   1
  -9   1   8    7.62    3.86   1
  -9   1   9    4.54    3.96   1
  -9   1  10   11.56    4.49   1
  -9   1  11   22.75    4.96   1
  -9   1  12  121.88    8.61   1
  -9   1  18    8.12    5.36   1
  -9   2 -24    9.49    7.88   1
  -9   2 -23    5.48    7.82   1
  -9   2 -22   -5.43    7.18   1
  -9   2 -21   66.59    9.14   1
  -9   2 -20    6.50    7.34   1
  -9   2 -19    9.18    6.18   1
  -9   2 -18    4.97    6.73   1
  -9   2 -17   76.21    8.73   1
  -9   2 -16   36.00    6.96   1
  -9   2 -15   -7.18    5.90   1
  -9   2 -15   -4.24    3.01   1
  -9   2 -14   22.75    6.30   1
  -9   2 -14    8.24    3.10   1
  -9   2 -13   16.81    2.79   1
  -9   2 -13   14.36    5.68   1
  -9   2 -12   25.50    2.93   1
  -9   2 -12   33.64    4.99   1
  -9   2 -11   44.09    5.58   1
  -9   2 -11   50.69    3.56   1
  -9   2 -10   54.61    3.55   1
  -9   2 -10   61.94    6.45   1
  -9   2  -9   38.56    7.70   1
  -9   2  -8   14.21    5.58   1
  -9   2  -7    4.00    5.24   1
  -9   2  -7    4.20    4.71   1
  -9   2  -6   12.32    3.93   1
  -9   2  -6    2.89    4.73   1
  -9   2  -5    3.17    4.73   1
  -9   2  -5    3.10    4.82   1
  -9   2  -4    9.49    5.11   1
  -9   2  -3   65.12    6.13   1
  -9   2  -3   60.53    6.69   1
  -9   2  -2    9.99    4.55   1
  -9   2  -2   10.69    4.71   1
  -9   2  -1   98.41    6.94   1
  -9   2  -1   85.01    7.56   1
  -9   2   0   15.05    5.04   1
  -9   2   1   -1.49    4.00   1
  -9   2   1    5.71    4.64   1
  -9   2   2   12.96    5.04   1
  -9   2   2   21.53    4.18   1
  -9   2   3   -2.28    3.23   1
  -9   2   3   -2.99    3.77   1
  -9   2   4   30.03    5.37   1
  -9   2   4   35.52    4.65   1
  -9   2   5    5.06    3.96   1
  -9   2   6   27.88    4.01   1
  -9   2   7  111.94    7.41   1
  -9   2   8    3.92    3.64   1
  -9   2   9  105.47    7.19   1
  -9   2  10    1.02    4.16   1
  -9   2  11    5.11    3.57   1
  -9   2  12    6.66    4.33   1
  -9   3 -23    3.35    7.58   1
  -9   3 -22  -10.37    5.80   1
  -9   3 -21   -2.07    6.05   1
  -9   3 -20   20.07    8.06   1
  -9   3 -19   44.49    8.40   1
  -9   3 -18   45.43    8.09   1
  -9   3 -16    6.20    6.57   1
  -9   3 -15   15.52    5.59   1
  -9   3 -14   -1.88    5.81   1
  -9   3 -14   -1.21    3.15   1
  -9   3 -13    7.13    3.15   1
  -9   3 -13    4.00    5.52   1
  -9   3 -12   16.24    5.56   1
  -9   3 -12   28.52    3.52   1
  -9   3 -11   45.16    6.32   1
  -9   3 -11   29.70    3.38   1
  -9   3 -10   -1.02    5.03   1
  -9   3  -9    4.54    2.17   1
  -9   3  -9    3.42    5.07   1
  -9   3  -7    8.35    9.94   1
  -9   3  -7    3.31    6.99   1
  -9   3  -6  164.87    9.50   1
  -9   3  -6  158.26   11.32   1
  -9   3  -5   15.44    4.87   1
  -9   3  -5   30.58    5.53   1
  -9   3  -4   -9.80    5.63   1
  -9   3  -4    1.04    3.30   1
  -9   3  -3   28.84    4.19   1
  -9   3  -3   26.11    5.93   1
  -9   3  -2   33.06    6.09   1
  -9   3  -2   28.84    5.05   1
  -9   3  -1    7.40    5.33   1
  -9   3  -1    2.82    4.37   1
  -9   3   0   14.82    4.08   1
  -9   3   0   12.25    5.25   1
  -9   3   1   52.27    6.80   1
  -9   3   1   70.39    6.04   1
  -9   3   2   22.66    5.24   1
  -9   3   2   16.16    3.78   1
  -9   3   3    7.18    3.75   1
  -9   3   3    8.18    4.86   1
  -9   3   4   20.07    4.03   1
  -9   3   4   16.81    4.84   1
  -9   3   5  136.89    7.96   1
  -9   3   6   61.78    5.50   1
  -9   3   7   -1.80    3.32   1
  -9   3   8    2.56    3.68   1
  -9   3   9   23.23    4.53   1
  -9   3  10    6.45    3.91   1
  -9   3  11   -4.54    3.88   1
  -9   3  12    7.78    4.24   1
  -9   3  13   -1.17    4.19   1
  -9   4 -22    3.28    8.51   1
  -9   4 -21    9.24    7.48   1
  -9   4 -20    7.18    5.31   1
  -9   4 -19   -1.93    6.95   1
  -9   4 -18   10.05    7.23   1
  -9   4 -17   -5.20    6.98   1
  -9   4 -15    0.85    6.64   1
  -9   4 -14    6.45    4.01   1
  -9   4 -14   23.43    6.68   1
  -9   4 -13   24.40    6.22   1
  -9   4 -13   17.14    4.39   1
  -9   4 -12   20.25    6.12   1
  -9   4 -11   61.94    5.04   1
  -9   4 -11   61.15    7.19   1
  -9   4 -10   20.98    5.86   1
  -9   4 -10   18.32    3.51   1
  -9   4  -9   82.26    5.26   1
  -9   4  -7    2.31    4.29   1
  -9   4  -6    9.61    5.15   1
  -9   4  -5    8.41    3.89   1
  -9   4  -4   33.29    5.54   1
  -9   4  -3   -0.32    5.40   1
  -9   4  -2   21.34    4.99   1
  -9   4   0    3.39    4.42   1
  -9   4   1   -1.04    4.14   1
  -9   4   2   -2.37    4.16   1
  -9   4   3   76.04    6.10   1
  -9   4   4   -0.86    2.79   1
  -9   4   5   28.94    4.20   1
  -9   4   6   38.69    4.60   1
  -9   4   7    5.15    3.45   1
  -9   4   8   11.97    3.88   1
  -9   4   9    8.24    3.73   1
  -9   4  10   -1.54    3.70   1
  -9   4  11    6.50    3.72   1
  -9   4  12   -0.71    4.02   1
  -9   4  13   27.88    5.17   1
  -9   5 -20   18.58    8.10   1
  -9   5 -19    1.49    6.42   1
  -9   5 -18    0.81    7.49   1
  -9   5 -17    8.07    7.44   1
  -9   5 -16   11.42    6.15   1
  -9   5 -15   -3.57    6.92   1
  -9   5 -14    8.12    6.16   1
  -9   5 -13    5.71    4.11   1
  -9   5 -13   10.50   30.46   1
  -9   5 -12   13.10    4.20   1
  -9   5 -12   17.22    6.14   1
  -9   5 -11    6.15    4.02   1
  -9   5 -11   -1.72    4.35   1
  -9   5 -10   54.32    6.93   1
  -9   5 -10   49.98    4.95   1
  -9   5  -9   18.40    5.83   1
  -9   5  -9   21.25    3.87   1
  -9   5  -8    3.20    4.51   1
  -9   5  -8   -0.38    3.35   1
  -9   5  -7    4.54    5.11   1
  -9   5  -5   13.03    4.69   1
  -9   5  -4   -6.86    5.14   1
  -9   5  -3   10.30    5.20   1
  -9   5  -2   -2.40    4.74   1
  -9   5  -1    3.61    4.45   1
  -9   5   0   38.44    4.71   1
  -9   5   1   34.22    5.26   1
  -9   5   2    2.62    3.89   1
  -9   5   3   26.21    4.51   1
  -9   5   4   10.76    4.13   1
  -9   5   5   49.42    4.92   1
  -9   5   6   17.72    3.96   1
  -9   5   7   79.92    5.90   1
  -9   5   8  129.73    7.52   1
  -9   5   9   57.30    5.30   1
  -9   5  10   -1.04    3.59   1
  -9   5  11    0.40    3.59   1
  -9   5  12   20.52    4.80   1
  -9   5  13    0.24    4.04   1
  -9   6 -19   11.90    7.66   1
  -9   6 -18   42.12    8.96   1
  -9   6 -17   20.25    7.92   1
  -9   6 -16   26.73    7.55   1
  -9   6 -15    9.86    7.22   1
  -9   6 -14   54.46    8.27   1
  -9   6 -13   -7.34    6.88   1
  -9   6 -12   14.44    5.85   1
  -9   6 -12   12.82    4.73   1
  -9   6 -11    4.49    6.19   1
  -9   6 -11   13.69    4.59   1
  -9   6 -10  161.54   10.68   1
  -9   6 -10  141.85    8.81   1
  -9   6  -9   14.75    5.99   1
  -9   6  -8   24.60    5.95   1
  -9   6  -8   15.29    4.22   1
  -9   6  -7   13.62    5.46   1
  -9   6  -6   -4.80    4.47   1
  -9   6  -4   41.09    4.87   1
  -9   6  -3    5.52    4.79   1
  -9   6  -2   -4.84    4.66   1
  -9   6  -1   14.75    4.99   1
  -9   6   0    5.95    3.90   1
  -9   6   1   21.34    4.80   1
  -9   6   2   11.63    4.23   1
  -9   6   3   -0.77    4.05   1
  -9   6   4   17.72    4.29   1
  -9   6   5   27.46    4.51   1
  -9   6   6   10.56    3.77   1
  -9   6   7   14.29    3.70   1
  -9   6   8   16.48    3.90   1
  -9   6   9    1.42    3.38   1
  -9   6  10   21.53    4.27   1
  -9   6  11   -2.37    3.60   1
  -9   6  13    0.56    3.76   1
  -9   7 -17   -1.46    8.37   1
  -9   7 -16    8.64    7.17   1
  -9   7 -15    0.94    7.43   1
  -9   7 -13    1.19    6.82   1
  -9   7 -12    2.92    4.96   1
  -9   7 -12   -3.50    6.47   1
  -9   7 -11    2.22    6.50   1
  -9   7 -11   -1.04    4.53   1
  -9   7 -10   17.98    6.70   1
  -9   7  -9   59.91    7.59   1
  -9   7  -8   -3.06    4.62   1
  -9   7  -8   -2.40    5.64   1
  -9   7  -7    2.86    5.48   1
  -9   7  -7   11.63    4.77   1
  -9   7  -6   -0.94    5.18   1
  -9   7  -5    6.92    4.26   1
  -9   7  -4    4.97    4.95   1
  -9   7  -3   33.64    5.57   1
  -9   7  -2   29.27    4.76   1
  -9   7  -1   45.70    5.14   1
  -9   7   0   17.81    4.56   1
  -9   7   1    9.30    4.57   1
  -9   7   2   18.58    4.31   1
  -9   7   3   18.92    4.44   1
  -9   7   4   -1.21    3.67   1
  -9   7   5   21.34    4.16   1
  -9   7   6    3.84    3.57   1
  -9   7   7   82.99    6.19   1
  -9   7   8   -0.10    3.30   1
  -9   7   9    6.97    3.33   1
  -9   7  10   32.95    4.48   1
  -9   7  11    0.11    3.22   1
  -9   7  12    0.31    3.67   1
  -9   7  13    5.76    3.84   1
  -9   8 -16    4.12    7.92   1
  -9   8 -14   -1.54    6.80   1
  -9   8 -13    2.04    7.78   1
  -9   8 -12   31.47    6.96   1
  -9   8 -11  -10.05    6.97   1
  -9   8 -11   -6.97    5.23   1
  -9   8 -10   11.83    7.02   1
  -9   8 -10   -1.99    4.93   1
  -9   8  -8   56.55    7.37   1
  -9   8  -7   -2.16    5.59   1
  -9   8  -6   18.66    6.31   1
  -9   8  -5   -6.66    5.42   1
  -9   8  -4    5.06    4.95   1
  -9   8  -3    1.25    4.64   1
  -9   8  -2   13.10    5.07   1
  -9   8  -1    5.06    4.77   1
  -9   8   0   77.79    6.53   1
  -9   8   1    4.28    4.26   1
  -9   8   2    2.56    4.22   1
  -9   8   4    1.10    3.78   1
  -9   8   5   14.75    3.92   1
  -9   8   6    9.99    3.41   1
  -9   8   7   21.25    3.96   1
  -9   8   8    0.38    3.09   1
  -9   8  10    3.39    3.20   1
  -9   8  11    2.96    3.58   1
  -9   9 -13   -3.76    7.88   1
  -9   9 -12    2.02    6.90   1
  -9   9 -11    4.93    6.70   1
  -9   9 -10   -9.24    6.20   1
  -9   9 -10   14.67    6.89   1
  -9   9  -9   13.40    6.51   1
  -9   9  -9   -2.82    5.51   1
  -9   9  -8   17.81    6.58   1
  -9   9  -7    6.20    5.83   1
  -9   9  -6   20.34    6.31   1
  -9   9  -5    4.67    5.70   1
  -9   9  -4   26.11    5.42   1
  -9   9  -3    3.96    5.37   1
  -9   9  -2   27.98    5.61   1
  -9   9  -1   -3.13    4.85   1
  -9   9   0   30.47    5.30   1
  -9   9   1    1.93    4.59   1
  -9   9   2    8.82    4.10   1
  -9   9   3    7.02    4.19   1
  -9   9   4   13.69    4.22   1
  -9   9   5    1.37    3.49   1
  -9   9   6    0.36    3.25   1
  -9   9   7   -5.71    3.35   1
  -9  10 -12  -13.91    8.21   1
  -9  10 -11    7.78    7.37   1
  -9  10 -10   12.18    6.98   1
  -9  10  -9    0.35    6.74   1
  -9  10  -8   -2.02    6.82   1
  -9  10  -7    5.66    6.19   1
  -9  10  -6   10.82    6.19   1
  -9  10  -5   -6.05    5.51   1
  -9  10  -4   16.97    5.60   1
  -9  10  -3   -4.16    5.43   1
  -9  10  -1    1.96    4.76   1
  -9  10   0    6.55    4.66   1
  -9  10   1   -2.28    4.53   1
  -9  10   2   40.83    5.24   1
  -9  10   3    2.40    4.03   1
  -9  11  -9   -4.88    6.94   1
  -9  11  -8   -2.46    6.69   1
  -9  11  -6   12.82    6.16   1
  -9  11  -5    9.99    5.94   1
  -9  11  -4   10.89    6.27   1
  -9  11  -3    4.41    5.54   1
  -9  11  -1   14.98    5.57   1
  -8 -17 -17  -25.81   10.87   1
  -8 -17 -17   14.52   10.29   1
  -8 -17 -15   18.40    9.78   1
  -8 -17 -15   -6.15    8.38   1
  -8 -17 -14   16.32   10.34   1
  -8 -17 -14   -9.00    7.26   1
  -8 -17 -13    6.35    7.26   1
  -8 -17 -13  -17.56    8.88   1
  -8 -17 -12    2.82    9.64   1
  -8 -17 -12    0.85    8.06   1
  -8 -17 -11   -5.81    7.47   1
  -8 -17 -11   -9.92    9.89   1
  -8 -17 -10   -8.41    7.77   1
  -8 -17 -10   -5.48    9.13   1
  -8 -17  -9   -1.96    7.59   1
  -8 -17  -9   -7.08    8.83   1
  -8 -17  -8  -12.04    8.81   1
  -8 -17  -7   -3.88    8.39   1
  -8 -17  -7  -13.03    8.30   1
  -8 -17  -6   -8.58    7.85   1
  -8 -17  -5   32.38    9.10   1
  -8 -17  -4   11.97    8.17   1
  -8 -17  -3   21.90    9.92   1
  -8 -17  -2   24.80   10.66   1
  -8 -17  -1   33.76   11.16   1
  -8 -16 -20   23.62    9.82   1
  -8 -16 -20   24.11   11.00   1
  -8 -16 -19  -10.76    9.45   1
  -8 -16 -18   24.01   10.39   1
  -8 -16 -18   21.62    9.39   1
  -8 -16 -17    5.38    8.77   1
  -8 -16 -16  -12.32    9.48   1
  -8 -16 -15    7.29    7.45   1
  -8 -16 -15  -16.48    7.55   1
  -8 -16 -14  -14.52    8.76   1
  -8 -16 -13    8.82    7.78   1
  -8 -16 -12    5.48    8.52   1
  -8 -16 -12   15.37    8.39   1
  -8 -16 -11   19.27    8.87   1
  -8 -16 -11    7.95    8.69   1
  -8 -16 -10    7.18    8.79   1
  -8 -16 -10   13.03    8.30   1
  -8 -16  -9   15.52    8.12   1
  -8 -16  -9   19.36    8.01   1
  -8 -16  -8   -3.57    6.24   1
  -8 -16  -7   13.03    8.01   1
  -8 -16  -6   11.36    7.75   1
  -8 -16  -6   11.02    8.50   1
  -8 -16  -5   13.54    7.07   1
  -8 -16  -5   19.89    8.03   1
  -8 -16  -4   11.49    7.66   1
  -8 -16  -4    6.25    6.25   1
  -8 -16  -3    0.98    7.88   1
  -8 -16  -3    0.67    6.48   1
  -8 -16  -2    5.34    7.58   1
  -8 -16  -2   11.83    9.15   1
  -8 -16  -1   -1.69    8.89   1
  -8 -16   0   -4.24    8.40   1
  -8 -16   1   12.89    9.12   1
  -8 -16   2    9.67    9.33   1
  -8 -16   4   25.70   10.65   1
  -8 -15 -22   -3.39    9.75   1
  -8 -15 -21    6.35    9.22   1
  -8 -15 -20   -5.52    9.54   1
  -8 -15 -19    3.69    8.72   1
  -8 -15 -18   -8.12    7.24   1
  -8 -15 -18    9.36    6.55   1
  -8 -15 -17   10.63    8.87   1
  -8 -15 -17  -17.72    8.59   1
  -8 -15 -16   12.60    8.88   1
  -8 -15 -16    6.60    8.53   1
  -8 -15 -15   -4.54    7.75   1
  -8 -15 -15   -2.69    7.02   1
  -8 -15 -14   30.91    9.01   1
  -8 -15 -14    1.17    8.06   1
  -8 -15 -13   17.06    7.60   1
  -8 -15 -13   -8.64    8.29   1
  -8 -15 -12   -7.08    8.14   1
  -8 -15 -12   -3.35    8.05   1
  -8 -15 -11    7.34    8.40   1
  -8 -15 -11   -1.37    7.82   1
  -8 -15 -10   14.21    8.07   1
  -8 -15 -10    4.75    7.94   1
  -8 -15  -9    1.96    5.85   1
  -8 -15  -9  -12.25    7.42   1
  -8 -15  -8    4.20    7.22   1
  -8 -15  -8   18.32    8.05   1
  -8 -15  -7   -8.70    8.26   1
  -8 -15  -7   -2.56    7.07   1
  -8 -15  -6    6.55    8.04   1
  -8 -15  -6   -0.88    6.41   1
  -8 -15  -5   -8.47    8.32   1
  -8 -15  -5   -0.96    6.80   1
  -8 -15  -4   11.02    8.37   1
  -8 -15  -4   -1.32    6.46   1
  -8 -15  -3   12.60    6.53   1
  -8 -15  -3   13.54    6.40   1
  -8 -15  -2    3.72    6.52   1
  -8 -15  -2    8.88    7.93   1
  -8 -15  -1    3.84    8.78   1
  -8 -15  -1    5.90    6.27   1
  -8 -15   0   -1.12    5.77   1
  -8 -15   0   -4.08    8.61   1
  -8 -15   1   16.32   14.30   1
  -8 -15   2  -11.49    9.42   1
  -8 -15   3    3.57    8.81   1
  -8 -15   4  -10.37    9.40   1
  -8 -15   5    2.69    9.02   1
  -8 -15   6    2.82    9.88   1
  -8 -14 -24   -2.34   10.89   1
  -8 -14 -23  -13.76    9.50   1
  -8 -14 -22   10.89    8.38   1
  -8 -14 -22   11.90    9.94   1
  -8 -14 -21   17.31   10.15   1
  -8 -14 -20   -3.72    8.61   1
  -8 -14 -19    2.99    7.02   1
  -8 -14 -19    7.24    8.72   1
  -8 -14 -18    8.76    8.76   1
  -8 -14 -18   23.91    8.02   1
  -8 -14 -17    9.06    8.67   1
  -8 -14 -17   -1.49    7.39   1
  -8 -14 -16   18.40    9.27   1
  -8 -14 -16   19.18    7.80   1
  -8 -14 -15    5.02    6.27   1
  -8 -14 -15    2.79    6.91   1
  -8 -14 -14    4.67    7.30   1
  -8 -14 -14    0.03    7.44   1
  -8 -14 -13    0.10    7.71   1
  -8 -14 -13   -1.66    6.30   1
  -8 -14 -12   12.46    7.84   1
  -8 -14 -12   26.01    8.47   1
  -8 -14 -11    2.89    3.88   1
  -8 -14 -11   17.98    8.06   1
  -8 -14 -11   -6.92    7.05   1
  -8 -14 -10   -4.84    5.90   1
  -8 -14 -10    8.47   14.49   1
  -8 -14  -9    0.83    5.02   1
  -8 -14  -9   -4.71   25.30   1
  -8 -14  -8   -4.45    5.23   1
  -8 -14  -8   17.47    8.03   1
  -8 -14  -7   29.48    8.36   1
  -8 -14  -7   28.73    7.29   1
  -8 -14  -6   -1.28    7.75   1
  -8 -14  -6   14.06    7.05   1
  -8 -14  -5    9.92    6.80   1
  -8 -14  -5    5.95    7.86   1
  -8 -14  -4   16.65    8.08   1
  -8 -14  -4    5.57    6.61   1
  -8 -14  -3   13.69    8.29   1
  -8 -14  -3   15.68    6.49   1
  -8 -14  -2   -5.71    7.31   1
  -8 -14  -2    0.79    6.09   1
  -8 -14  -1    4.24    5.85   1
  -8 -14  -1    6.50    7.04   1
  -8 -14   0    4.00    8.12   1
  -8 -14   0    6.92    5.84   1
  -8 -14   1    2.89    8.23   1
  -8 -14   1    4.93    5.68   1
  -8 -14   2    4.33    7.24   1
  -8 -14   2    8.18    5.49   1
  -8 -14   3   -5.29    8.60   1
  -8 -14   4   -0.02    5.81   1
  -8 -14   5   -8.18    8.75   1
  -8 -14   6    9.67    8.77   1
  -8 -14   7   10.50    9.40   1
  -8 -14   8  -16.56   10.42   1
  -8 -13 -25  -22.56    9.69   1
  -8 -13 -24  -21.53    9.56   1
  -8 -13 -23   14.59    9.93   1
  -8 -13 -22    2.50    9.32   1
  -8 -13 -22  -12.46    8.05   1
  -8 -13 -21   -4.97    7.40   1
  -8 -13 -21    0.15    8.23   1
  -8 -13 -20   -0.86   19.60   1
  -8 -13 -20   -3.76    8.69   1
  -8 -13 -19   -0.34    6.57   1
  -8 -13 -19   -4.20    6.19   1
  -8 -13 -18    4.97    8.30   1
  -8 -13 -18   -6.86    7.13   1
  -8 -13 -17    2.40    6.63   1
  -8 -13 -17   10.24    7.04   1
  -8 -13 -16   -3.13    6.87   1
  -8 -13 -16   -0.38    7.59   1
  -8 -13 -15    6.35    5.54   1
  -8 -13 -15  -10.37    5.86   1
  -8 -13 -14    5.71    7.74   1
  -8 -13 -14    7.95    3.55   1
  -8 -13 -14    1.42    7.04   1
  -8 -13 -13    9.86    7.41   1
  -8 -13 -13   -9.06    6.74   1
  -8 -13 -13    1.06    3.65   1
  -8 -13 -12    9.30    3.90   1
  -8 -13 -12   12.82    7.09   1
  -8 -13 -12   -3.57    5.14   1
  -8 -13 -11   19.45    7.50   1
  -8 -13 -11    6.92    5.05   1
  -8 -13 -10    8.82    7.37   1
  -8 -13 -10    8.58    7.50   1
  -8 -13 -10   10.69    4.32   1
  -8 -13  -9   17.56    7.71   1
  -8 -13  -9    9.24    6.87   1
  -8 -13  -9    5.52    4.18   1
  -8 -13  -8    4.58    4.32   1
  -8 -13  -8   -5.20    6.61   1
  -8 -13  -8    4.12    7.15   1
  -8 -13  -7   31.81    7.44   1
  -8 -13  -7   26.01    7.96   1
  -8 -13  -6   23.43    7.36   1
  -8 -13  -5   34.81    7.55   1
  -8 -13  -5   27.14    7.19   1
  -8 -13  -4    4.33    7.24   1
  -8 -13  -4    4.93    5.95   1
  -8 -13  -3   12.25    7.70   1
  -8 -13  -2   -0.71    5.75   1
  -8 -13  -2    8.18    7.61   1
  -8 -13  -1   21.81    6.26   1
  -8 -13  -1   19.80    8.10   1
  -8 -13   0    5.15    6.49   1
  -8 -13   0   -5.20    5.84   1
  -8 -13   1   -8.07    7.90   1
  -8 -13   1   -2.37    5.45   1
  -8 -13   2   11.97    8.03   1
  -8 -13   2    0.88    5.26   1
  -8 -13   3   11.63    5.73   1
  -8 -13   3   -0.77    7.02   1
  -8 -13   4   -6.30    8.18   1
  -8 -13   5    2.34    8.23   1
  -8 -13   6    8.82    8.55   1
  -8 -13   7   -7.34    8.51   1
  -8 -13   8    3.53    7.97   1
  -8 -13   9   -2.56    7.65   1
  -8 -13  10   17.22    9.63   1
  -8 -13  11   -8.47   10.13   1
  -8 -12 -26   -6.05    9.94   1
  -8 -12 -25   34.81   10.50   1
  -8 -12 -24   -0.32    8.74   1
  -8 -12 -23    7.45    6.99   1
  -8 -12 -22   -2.56    6.69   1
  -8 -12 -22  -13.03    9.17   1
  -8 -12 -21   36.24    9.75   1
  -8 -12 -20   34.22    9.13   1
  -8 -12 -20   42.25    7.93   1
  -8 -12 -19   -8.24    8.84   1
  -8 -12 -19    0.40    6.55   1
  -8 -12 -18   -4.62    3.35   1
  -8 -12 -18    7.62    6.35   1
  -8 -12 -18  -12.32    8.70   1
  -8 -12 -17    2.92    6.60   1
  -8 -12 -17    9.61    3.47   1
  -8 -12 -17    7.67    5.76   1
  -8 -12 -16   56.55    9.63   1
  -8 -12 -16   67.90    8.73   1
  -8 -12 -16   51.55    4.88   1
  -8 -12 -15   20.61    7.17   1
  -8 -12 -15   17.39    6.26   1
  -8 -12 -15   20.52    3.90   1
  -8 -12 -14    4.41    6.09   1
  -8 -12 -14   -1.69    6.97   1
  -8 -12 -14   -9.06    3.61   1
  -8 -12 -13   10.96    5.23   1
  -8 -12 -13   20.34    7.58   1
  -8 -12 -13   14.98    3.72   1
  -8 -12 -12    0.18    3.26   1
  -8 -12 -12    2.16    6.85   1
  -8 -12 -12   -6.45    5.18   1
  -8 -12 -11   42.12    4.67   1
  -8 -12 -11   46.10    8.28   1
  -8 -12 -11   37.33    8.07   1
  -8 -12 -10   55.65    5.37   1
  -8 -12 -10   48.58    7.67   1
  -8 -12 -10   51.41    8.60   1
  -8 -12  -9   28.84    6.12   1
  -8 -12  -9   27.88    7.29   1
  -8 -12  -9   40.70    4.98   1
  -8 -12  -8   37.95    5.17   1
  -8 -12  -8   45.56    8.51   1
  -8 -12  -8   27.04    7.28   1
  -8 -12  -7    8.64    6.76   1
  -8 -12  -7   16.56    7.33   1
  -8 -12  -7   14.90    4.25   1
  -8 -12  -6   21.72    7.08   1
  -8 -12  -6   23.23    4.82   1
  -8 -12  -6    6.45    6.96   1
  -8 -12  -5    5.81    6.89   1
  -8 -12  -5    4.24    4.49   1
  -8 -12  -5   -5.02    5.82   1
  -8 -12  -4   39.94    8.34   1
  -8 -12  -4   31.70    6.98   1
  -8 -12  -3  147.38   12.38   1
  -8 -12  -3  142.09   10.97   1
  -8 -12  -2    3.84    5.37   1
  -8 -12  -2    6.40    5.92   1
  -8 -12  -2    1.21    6.86   1
  -8 -12  -1   18.23    5.98   1
  -8 -12  -1   10.30    5.52   1
  -8 -12  -1   15.92    5.43   1
  -8 -12   0   16.65    5.47   1
  -8 -12   0    9.61    5.39   1
  -8 -12   0    8.94    7.53   1
  -8 -12   1    8.24    5.40   1
  -8 -12   1    3.50    4.38   1
  -8 -12   1    2.34    7.31   1
  -8 -12   2   18.23    7.00   1
  -8 -12   2   20.52    5.62   1
  -8 -12   3   20.52    5.44   1
  -8 -12   4    4.97    6.29   1
  -8 -12   4    7.56    4.78   1
  -8 -12   5    5.86    7.45   1
  -8 -12   5   -1.56    4.58   1
  -8 -12   6    7.45    7.86   1
  -8 -12   7    2.96    6.81   1
  -8 -12   8    8.70    8.08   1
  -8 -12   9   19.36    8.89   1
  -8 -12  10   11.97    8.51   1
  -8 -12  12  -11.22    9.18   1
  -8 -12  13   -2.66    9.23   1
  -8 -11 -27  -17.06   10.41   1
  -8 -11 -25   14.36    9.63   1
  -8 -11 -24    4.80    8.63   1
  -8 -11 -23   10.18    9.00   1
  -8 -11 -22    7.13    8.22   1
  -8 -11 -21   24.01    6.86   1
  -8 -11 -21    8.53    7.24   1
  -8 -11 -20   13.40    4.32   1
  -8 -11 -20    1.93    8.09   1
  -8 -11 -20   12.53    6.30   1
  -8 -11 -19   41.34    6.82   1
  -8 -11 -19   26.83    4.56   1
  -8 -11 -19   38.44    8.93   1
  -8 -11 -18   -1.19    7.06   1
  -8 -11 -18    6.66    5.57   1
  -8 -11 -18    5.95    4.00   1
  -8 -11 -17   76.39    8.04   1
  -8 -11 -17   68.72    8.46   1
  -8 -11 -17   69.06    5.65   1
  -8 -11 -16    5.81    3.86   1
  -8 -11 -16   10.69    7.98   1
  -8 -11 -16    3.06    5.57   1
  -8 -11 -15   13.18    6.46   1
  -8 -11 -15   10.24    7.30   1
  -8 -11 -15    9.49    3.63   1
  -8 -11 -14   17.39    7.67   1
  -8 -11 -14   23.23    7.33   1
  -8 -11 -14   23.14    3.75   1
  -8 -11 -13   -0.34    3.10   1
  -8 -11 -13  -11.97    6.99   1
  -8 -11 -13    7.40    4.90   1
  -8 -11 -12   -1.85    6.47   1
  -8 -11 -12    3.17    3.17   1
  -8 -11 -12   -3.06    6.65   1
  -8 -11 -11   37.82    4.43   1
  -8 -11 -11   37.09    6.46   1
  -8 -11 -11   40.83    7.54   1
  -8 -11 -10    4.28    3.35   1
  -8 -11 -10   -0.10    6.16   1
  -8 -11 -10   -3.50    6.84   1
  -8 -11  -9   62.88    5.39   1
  -8 -11  -9   61.00    8.28   1
  -8 -11  -9   59.75    8.81   1
  -8 -11  -8   52.27    7.23   1
  -8 -11  -8   63.04    5.72   1
  -8 -11  -8   63.52    7.81   1
  -8 -11  -7   -1.80    5.92   1
  -8 -11  -7    1.96    5.63   1
  -8 -11  -7    4.75    4.01   1
  -8 -11  -6   71.06    8.60   1
  -8 -11  -6   97.42    6.91   1
  -8 -11  -6   90.82    9.72   1
  -8 -11  -5   10.76    6.69   1
  -8 -11  -5   18.49    7.40   1
  -8 -11  -5   16.81    4.67   1
  -8 -11  -4    7.56    6.32   1
  -8 -11  -4    4.49    4.11   1
  -8 -11  -4    1.82    5.56   1
  -8 -11  -4   -6.45    4.22   1
  -8 -11  -3   -7.08    5.27   1
  -8 -11  -3    5.20    4.38   1
  -8 -11  -3   11.63    5.73   1
  -8 -11  -3    6.35    5.64   1
  -8 -11  -2    0.17    4.73   1
  -8 -11  -2   11.09    5.39   1
  -8 -11  -2   12.32    5.26   1
  -8 -11  -1   12.82    5.30   1
  -8 -11  -1   11.29    6.85   1
  -8 -11  -1    9.73    4.87   1
  -8 -11   0    4.20    4.71   1
  -8 -11   0   -1.17    6.67   1
  -8 -11   0    6.81    4.91   1
  -8 -11   1    1.80    4.15   1
  -8 -11   1    2.04    5.63   1
  -8 -11   1   -7.45    4.91   1
  -8 -11   2   19.54    5.39   1
  -8 -11   2   26.94    8.10   1
  -8 -11   2   19.10    4.72   1
  -8 -11   3   32.95    5.74   1
  -8 -11   3   36.00    8.28   1
  -8 -11   4   99.40    8.18   1
  -8 -11   4  108.78   11.26   1
  -8 -11   5    2.46    6.50   1
  -8 -11   5   -3.80    4.56   1
  -8 -11   6    4.00    7.68   1
  -8 -11   6    8.76    4.44   1
  -8 -11   7   -1.28    7.77   1
  -8 -11   8    0.23    5.94   1
  -8 -11   9    2.40    7.32   1
  -8 -11  10   -2.50    7.77   1
  -8 -11  11    6.81    8.04   1
  -8 -11  12   34.46    9.16   1
  -8 -11  13   18.58    8.88   1
  -8 -10 -27   11.56    9.38   1
  -8 -10 -26   12.11    8.98   1
  -8 -10 -25    5.71    8.22   1
  -8 -10 -24    7.51    7.84   1
  -8 -10 -23   19.27    8.78   1
  -8 -10 -23   19.98    4.83   1
  -8 -10 -22    6.97    4.44   1
  -8 -10 -22   10.96    8.14   1
  -8 -10 -21   -7.29    7.72   1
  -8 -10 -21    3.06    5.78   1
  -8 -10 -21    0.53    4.13   1
  -8 -10 -20    5.71    7.41   1
  -8 -10 -20    0.00    1.00   1
  -8 -10 -20    6.60    4.27   1
  -8 -10 -19   10.43    4.01   1
  -8 -10 -19    9.24    5.84   1
  -8 -10 -18   47.20    7.14   1
  -8 -10 -18   39.06    5.00   1
  -8 -10 -18   32.49    8.44   1
  -8 -10 -17   12.89    6.17   1
  -8 -10 -17   17.64    4.28   1
  -8 -10 -17    9.30    6.59   1
  -8 -10 -16    7.90    5.96   1
  -8 -10 -16   17.64    7.48   1
  -8 -10 -16   16.81    4.10   1
  -8 -10 -15    9.80    6.89   1
  -8 -10 -15    0.62    5.93   1
  -8 -10 -15    4.20    3.65   1
  -8 -10 -14   14.75    5.45   1
  -8 -10 -14   15.44    3.77   1
  -8 -10 -14   10.11    5.91   1
  -8 -10 -14    4.84    5.15   1
  -8 -10 -13  320.05   17.17   1
  -8 -10 -13  335.26   13.55   1
  -8 -10 -13  287.64   13.91   1
  -8 -10 -13  274.56   17.56   1
  -8 -10 -12    8.41    6.55   1
  -8 -10 -12   10.43    3.94   1
  -8 -10 -12   10.76    6.49   1
  -8 -10 -12    5.02    4.12   1
  -8 -10 -11    4.75    3.44   1
  -8 -10 -11    6.05    4.08   1
  -8 -10 -11    7.90    6.13   1
  -8 -10 -11    9.18    6.42   1
  -8 -10 -10   20.43    4.43   1
  -8 -10 -10   21.34    6.84   1
  -8 -10 -10   18.75    3.64   1
  -8 -10  -9   62.25    8.21   1
  -8 -10  -9   56.85    5.13   1
  -8 -10  -9   51.84    6.19   1
  -8 -10  -8    6.05    5.85   1
  -8 -10  -8   -4.71    3.78   1
  -8 -10  -8    4.58    5.44   1
  -8 -10  -7   12.82    3.94   1
  -8 -10  -7   28.30    7.45   1
  -8 -10  -7   11.36    4.85   1
  -8 -10  -6   20.34    6.49   1
  -8 -10  -6   15.05    5.82   1
  -8 -10  -6   16.16    4.34   1
  -8 -10  -5    5.66    6.24   1
  -8 -10  -5   -0.67    4.64   1
  -8 -10  -5    6.15    4.12   1
  -8 -10  -4   40.45    5.22   1
  -8 -10  -4   37.09    7.19   1
  -8 -10  -4   25.20    5.52   1
  -8 -10  -3   -1.51    4.08   1
  -8 -10  -3    6.86    4.82   1
  -8 -10  -3    5.15    4.49   1
  -8 -10  -2   12.74    4.28   1
  -8 -10  -2    8.35    4.10   1
  -8 -10  -2   15.05    5.04   1
  -8 -10  -1   57.15    6.05   1
  -8 -10  -1   54.32    6.19   1
  -8 -10  -1   48.44    8.07   1
  -8 -10   0   37.09    5.48   1
  -8 -10   0   40.45    7.63   1
  -8 -10   1   10.11    4.32   1
  -8 -10   1    1.00    4.74   1
  -8 -10   2   68.23    6.28   1
  -8 -10   2   73.10    9.23   1
  -8 -10   3   -5.38    6.59   1
  -8 -10   4    1.25    3.58   1
  -8 -10   4   -0.09    4.18   1
  -8 -10   4    7.13    6.89   1
  -8 -10   5    1.82    5.10   1
  -8 -10   5    8.24    4.25   1
  -8 -10   5   -1.35    3.62   1
  -8 -10   6   12.32    7.72   1
  -8 -10   6   13.32    4.53   1
  -8 -10   7   -6.86    7.55   1
  -8 -10   7    3.50    3.89   1
  -8 -10   8    7.34    7.05   1
  -8 -10   9   40.20    8.12   1
  -8 -10  10   25.00   19.00   1
  -8 -10  11    0.04    6.46   1
  -8 -10  12    0.44    6.45   1
  -8 -10  13    4.71    7.60   1
  -8 -10  14   -2.34    7.99   1
  -8  -9 -28   12.89   10.20   1
  -8  -9 -27    5.34    8.69   1
  -8  -9 -26    0.92    6.80   1
  -8  -9 -25   -0.69    8.07   1
  -8  -9 -25    4.97    5.13   1
  -8  -9 -24   -4.45    7.76   1
  -8  -9 -24    0.88    5.06   1
  -8  -9 -23   10.30    5.14   1
  -8  -9 -23  -10.24    7.81   1
  -8  -9 -22    9.99    4.87   1
  -8  -9 -22    9.80    8.08   1
  -8  -9 -21   12.82    4.80   1
  -8  -9 -21    8.58    4.86   1
  -8  -9 -21    2.43    7.92   1
  -8  -9 -21    9.55    5.56   1
  -8  -9 -20    2.76    5.01   1
  -8  -9 -20    5.11    7.46   1
  -8  -9 -19    3.53    4.44   1
  -8  -9 -19   11.76    7.34   1
  -8  -9 -19   -5.52    5.26   1
  -8  -9 -18    7.24    4.14   1
  -8  -9 -18    1.37    4.94   1
  -8  -9 -18    6.81    5.27   1
  -8  -9 -17   15.84    6.69   1
  -8  -9 -17   21.07    4.41   1
  -8  -9 -17   12.82    5.44   1
  -8  -9 -16   -1.64    3.71   1
  -8  -9 -16   -0.10    6.46   1
  -8  -9 -16   -2.56    5.25   1
  -8  -9 -15   17.81    5.91   1
  -8  -9 -15   22.09    7.24   1
  -8  -9 -15   20.98    4.03   1
  -8  -9 -15   17.98    3.56   1
  -8  -9 -14   -0.66    4.62   1
  -8  -9 -14    6.86    3.83   1
  -8  -9 -14   -2.79    3.31   1
  -8  -9 -13  139.48   10.87   1
  -8  -9 -13  130.42    7.54   1
  -8  -9 -13  144.24    7.93   1
  -8  -9 -12   16.40    6.48   1
  -8  -9 -12   18.15    4.00   1
  -8  -9 -12   18.32    3.68   1
  -8  -9 -11    5.52    3.38   1
  -8  -9 -11    7.45    5.46   1
  -8  -9 -11    0.34    3.51   1
  -8  -9 -10   19.54    3.80   1
  -8  -9 -10   12.32    3.58   1
  -8  -9 -10   13.62    6.13   1
  -8  -9  -9   25.10    4.21   1
  -8  -9  -9   22.47    6.92   1
  -8  -9  -9   29.05    6.58   1
  -8  -9  -9   20.98    3.48   1
  -8  -9  -8   -2.56    3.17   1
  -8  -9  -8   -4.97    4.55   1
  -8  -9  -8   -8.07    4.37   1
  -8  -9  -8    1.17    3.59   1
  -8  -9  -7   84.09    5.87   1
  -8  -9  -7   76.56    6.12   1
  -8  -9  -7   68.23    7.43   1
  -8  -9  -7   81.36    8.66   1
  -8  -9  -6  195.72   12.31   1
  -8  -9  -6  236.54   11.07   1
  -8  -9  -6  229.22   14.23   1
  -8  -9  -6  229.22   11.51   1
  -8  -9  -5    5.02    5.82   1
  -8  -9  -5    0.71    5.19   1
  -8  -9  -5   -4.16    3.92   1
  -8  -9  -5   -1.19    3.55   1
  -8  -9  -4   20.34    4.96   1
  -8  -9  -4   24.50    5.05   1
  -8  -9  -4   36.12    5.05   1
  -8  -9  -4   34.34    7.03   1
  -8  -9  -3    8.58    5.68   1
  -8  -9  -3   13.69    4.14   1
  -8  -9  -3    6.60    3.86   1
  -8  -9  -3    9.30    6.04   1
  -8  -9  -2    1.69    5.20   1
  -8  -9  -2    3.92    4.24   1
  -8  -9  -2    0.42    3.93   1
  -8  -9  -1    3.76    3.53   1
  -8  -9  -1   -1.64    3.99   1
  -8  -9  -1    3.42    4.29   1
  -8  -9   0    1.69    5.98   1
  -8  -9   0    0.29    4.29   1
  -8  -9   0    8.76    4.20   1
  -8  -9   1  137.83   11.27   1
  -8  -9   1  115.56    8.17   1
  -8  -9   1  145.20    9.16   1
  -8  -9   2  216.97   11.49   1
  -8  -9   2  209.67   13.90   1
  -8  -9   3   85.93    6.30   1
  -8  -9   3   78.68    9.22   1
  -8  -9   4   31.02    7.24   1
  -8  -9   4   22.00    4.03   1
  -8  -9   5  107.74    6.85   1
  -8  -9   5  106.92   10.34   1
  -8  -9   6  208.51   10.69   1
  -8  -9   6  246.18   15.38   1
  -8  -9   7   62.41    9.01   1
  -8  -9   8   41.09    8.46   1
  -8  -9   9    4.97    6.60   1
  -8  -9   9   10.56    3.70   1
  -8  -9  10   17.72    6.48   1
  -8  -9  11    6.35    7.01   1
  -8  -9  12    7.34    7.15   1
  -8  -9  13    2.46    7.35   1
  -8  -9  14   24.30    8.09   1
  -8  -9  15   19.98    7.24   1
  -8  -8 -27    2.62    5.77   1
  -8  -8 -27   13.69    8.66   1
  -8  -8 -26   -7.18    5.84   1
  -8  -8 -26   -4.45    7.55   1
  -8  -8 -25   16.00    5.52   1
  -8  -8 -25   15.37    8.23   1
  -8  -8 -24   18.40    8.32   1
  -8  -8 -23   -1.90    4.97   1
  -8  -8 -23   -2.62    7.71   1
  -8  -8 -22   22.94    8.91   1
  -8  -8 -22   34.93    5.67   1
  -8  -8 -21    6.00    4.46   1
  -8  -8 -21   -3.50    5.39   1
  -8  -8 -21   -1.96    7.36   1
  -8  -8 -21   -3.57    4.12   1
  -8  -8 -20    5.43    4.33   1
  -8  -8 -20    9.30    6.40   1
  -8  -8 -20   -5.90    4.96   1
  -8  -8 -20   -4.54    4.17   1
  -8  -8 -19    4.88    6.23   1
  -8  -8 -19   15.21    4.60   1
  -8  -8 -19   21.53    4.36   1
  -8  -8 -19   21.16    5.70   1
  -8  -8 -18    1.30    4.38   1
  -8  -8 -18    8.07    5.96   1
  -8  -8 -18    2.76    5.11   1
  -8  -8 -17   -1.00    4.00   1
  -8  -8 -17   -6.92    6.26   1
  -8  -8 -17    1.85    4.76   1
  -8  -8 -16   24.01    3.43   1
  -8  -8 -16   25.20    5.82   1
  -8  -8 -16   16.81    4.67   1
  -8  -8 -15   42.12    6.62   1
  -8  -8 -15   46.92    5.34   1
  -8  -8 -15   47.61    4.14   1
  -8  -8 -14   -1.42    3.88   1
  -8  -8 -14   -0.29    2.89   1
  -8  -8 -14    5.48    5.15   1
  -8  -8 -13    2.96    3.82   1
  -8  -8 -13   -0.28    2.87   1
  -8  -8 -13    9.30    5.00   1
  -8  -8 -12   31.47    3.81   1
  -8  -8 -12   33.18    6.45   1
  -8  -8 -12   38.19    4.70   1
  -8  -8 -11   49.42    8.44   1
  -8  -8 -11   51.70    4.31   1
  -8  -8 -11   54.61    5.03   1
  -8  -8 -11   38.44    6.82   1
  -8  -8 -10   58.52    5.05   1
  -8  -8 -10   41.73    6.85   1
  -8  -8 -10   43.56    7.00   1
  -8  -8 -10   45.02    4.16   1
  -8  -8  -9   32.04    5.89   1
  -8  -8  -9   23.81    4.10   1
  -8  -8  -9   21.07    3.49   1
  -8  -8  -9   20.16    5.66   1
  -8  -8  -8   -0.19    3.36   1
  -8  -8  -8    1.14    5.33   1
  -8  -8  -8    0.41    3.08   1
  -8  -8  -8    2.56    2.88   1
  -8  -8  -7  139.00    7.78   1
  -8  -8  -7  142.09    7.63   1
  -8  -8  -7  135.49    9.54   1
  -8  -8  -7  127.24   10.38   1
  -8  -8  -6   48.72    4.75   1
  -8  -8  -6   46.65    5.87   1
  -8  -8  -6   44.49    6.80   1
  -8  -8  -6   45.70    4.73   1
  -8  -8  -5   12.04    4.72   1
  -8  -8  -5    9.92    3.78   1
  -8  -8  -5   10.24    4.67   1
  -8  -8  -5   10.11    3.43   1
  -8  -8  -4   64.80    6.44   1
  -8  -8  -4   62.25    5.37   1
  -8  -8  -4   48.58    5.16   1
  -8  -8  -4   53.58    6.88   1
  -8  -8  -3   27.56    4.30   1
  -8  -8  -3   21.34    6.01   1
  -8  -8  -3   24.30    4.24   1
  -8  -8  -3   23.52    3.49   1
  -8  -8  -2   45.56    5.26   1
  -8  -8  -2   48.86    5.45   1
  -8  -8  -2   49.42    5.20   1
  -8  -8  -2   49.84    7.48   1
  -8  -8  -1    7.29    5.78   1
  -8  -8  -1   -0.05    4.18   1
  -8  -8  -1   12.39    4.22   1
  -8  -8  -1    2.92    3.86   1
  -8  -8   0  212.58   10.79   1
  -8  -8   0  185.50   10.62   1
  -8  -8   0  203.35   12.83   1
  -8  -8   1    2.22    5.87   1
  -8  -8   1    1.00    4.52   1
  -8  -8   1   -0.40    3.45   1
  -8  -8   2   22.28    6.32   1
  -8  -8   2   24.80    5.18   1
  -8  -8   2   22.56    4.18   1
  -8  -8   3   17.39    6.17   1
  -8  -8   3   11.29    3.56   1
  -8  -8   3   21.72    4.29   1
  -8  -8   4   32.38    4.21   1
  -8  -8   4   35.64    7.04   1
  -8  -8   5   48.72    7.82   1
  -8  -8   6    9.86    6.59   1
  -8  -8   6   19.71    4.26   1
  -8  -8   6   15.21    3.35   1
  -8  -8   7   17.06    3.96   1
  -8  -8   7   19.54    5.39   1
  -8  -8   8  199.66   13.28   1
  -8  -8   9   -3.72    6.33   1
  -8  -8  10    5.38    6.45   1
  -8  -8  11    4.54    6.35   1
  -8  -8  12   12.11    6.40   1
  -8  -8  13   10.24    7.23   1
  -8  -8  14   -2.53    7.03   1
  -8  -8  15    1.21    7.04   1
  -8  -7 -28   -2.40    6.48   1
  -8  -7 -28  -14.44    8.89   1
  -8  -7 -27    1.93    8.26   1
  -8  -7 -27    1.04    5.55   1
  -8  -7 -26   -4.84    7.66   1
  -8  -7 -26    7.90    5.68   1
  -8  -7 -25   -8.24    7.98   1
  -8  -7 -25    2.10    5.51   1
  -8  -7 -24    2.10    6.87   1
  -8  -7 -23   -4.84    6.56   1
  -8  -7 -23   11.49    5.56   1
  -8  -7 -22   21.07    5.60   1
  -8  -7 -22   26.01    7.96   1
  -8  -7 -21   26.32    5.54   1
  -8  -7 -21   39.56    8.43   1
  -8  -7 -21   19.45    4.76   1
  -8  -7 -21   31.14    5.02   1
  -8  -7 -20   13.91    5.07   1
  -8  -7 -20    1.04    4.43   1
  -8  -7 -20   12.04    7.01   1
  -8  -7 -19   11.36    4.85   1
  -8  -7 -19    9.36    6.79   1
  -8  -7 -19    5.20    3.60   1
  -8  -7 -19    7.18    4.56   1
  -8  -7 -18    7.67    3.38   1
  -8  -7 -18    5.24    4.17   1
  -8  -7 -18    9.49    4.62   1
  -8  -7 -17    9.49    4.56   1
  -8  -7 -17    5.81    2.99   1
  -8  -7 -17    4.24    4.74   1
  -8  -7 -16    1.82    4.97   1
  -8  -7 -15   -1.06    3.40   1
  -8  -7 -15   -6.25    5.05   1
  -8  -7 -15    0.76    2.35   1
  -8  -7 -14   11.49    5.22   1
  -8  -7 -14    7.29    4.27   1
  -8  -7 -14    8.70    2.54   1
  -8  -7 -13   -4.93    4.04   1
  -8  -7 -13   -5.66    5.05   1
  -8  -7 -13   -1.28    2.37   1
  -8  -7 -12    4.62    6.79   1
  -8  -7 -12    1.35    3.90   1
  -8  -7 -12    2.86    2.37   1
  -8  -7 -12    4.24    5.15   1
  -8  -7 -11   58.52    6.88   1
  -8  -7 -11   60.06    4.03   1
  -8  -7 -11   61.00    7.97   1
  -8  -7 -11   60.22    7.29   1
  -8  -7 -10   29.92    2.95   1
  -8  -7 -10   29.38    5.75   1
  -8  -7 -10   19.18    4.38   1
  -8  -7 -10   28.30    5.75   1
  -8  -7  -9   13.54    4.12   1
  -8  -7  -9   22.56    2.85   1
  -8  -7  -9   19.62    5.32   1
  -8  -7  -9   17.98    3.99   1
  -8  -7  -8   83.72    7.50   1
  -8  -7  -8   79.39    7.66   1
  -8  -7  -8   72.25    4.76   1
  -8  -7  -8   81.00    5.94   1
  -8  -7  -7   55.95    7.18   1
  -8  -7  -7   50.84    3.99   1
  -8  -7  -7   49.70    6.20   1
  -8  -7  -6   43.30    4.74   1
  -8  -7  -6   40.83    6.77   1
  -8  -7  -6   44.62    5.88   1
  -8  -7  -6   36.97    3.77   1
  -8  -7  -5    3.31    2.69   1
  -8  -7  -5    8.58    3.63   1
  -8  -7  -5    3.69    3.92   1
  -8  -7  -4   93.12    7.33   1
  -8  -7  -4   92.35    5.96   1
  -8  -7  -4   95.84    6.27   1
  -8  -7  -4   78.50    8.15   1
  -8  -7  -3   54.17    5.00   1
  -8  -7  -3   67.40    7.72   1
  -8  -7  -3   58.83    5.37   1
  -8  -7  -3   53.29    5.84   1
  -8  -7  -2   86.68    8.57   1
  -8  -7  -2   87.42    6.36   1
  -8  -7  -2   77.62    5.99   1
  -8  -7  -2   81.54    6.86   1
  -8  -7  -1   24.70    5.96   1
  -8  -7  -1   17.22    4.48   1
  -8  -7  -1   22.37    3.88   1
  -8  -7  -1   31.47    3.93   1
  -8  -7   0    5.20    3.56   1
  -8  -7   0   11.70    5.06   1
  -8  -7   0    6.20    3.49   1
  -8  -7   0    5.62    3.84   1
  -8  -7   1   -0.96    3.94   1
  -8  -7   1    8.70    4.07   1
  -8  -7   1    3.39    5.34   1
  -8  -7   1   -3.50    3.52   1
  -8  -7   2   20.52    4.71   1
  -8  -7   2   12.25    3.57   1
  -8  -7   2   14.14    4.51   1
  -8  -7   3    2.28    3.29   1
  -8  -7   3    4.41    5.59   1
  -8  -7   3   -0.52    4.25   1
  -8  -7   4   85.75    8.52   1
  -8  -7   4   73.44    5.66   1
  -8  -7   4   84.09    7.34   1
  -8  -7   5  134.56   10.90   1
  -8  -7   6    5.11    3.80   1
  -8  -7   6    0.14    5.52   1
  -8  -7   6    2.62    2.98   1
  -8  -7   7    4.00    6.04   1
  -8  -7   7    1.28    3.44   1
  -8  -7   7   -2.96    2.61   1
  -8  -7   8    4.67    3.33   1
  -8  -7   8    5.24    2.70   1
  -8  -7   9   65.93    4.71   1
  -8  -7   9   87.05    9.14   1
  -8  -7  10    4.71    6.38   1
  -8  -7  11   15.92    6.86   1
  -8  -7  12   22.56    7.31   1
  -8  -7  13   56.25    8.25   1
  -8  -7  14    4.67    6.87   1
  -8  -7  15   30.69    7.76   1
  -8  -7  16    6.81    6.52   1
  -8  -6 -28    5.86    6.78   1
  -8  -6 -27   10.89    8.18   1
  -8  -6 -27   -4.45    5.91   1
  -8  -6 -26   -0.55    5.71   1
  -8  -6 -26   -4.41    7.48   1
  -8  -6 -25    8.82    7.48   1
  -8  -6 -25   -1.35    5.85   1
  -8  -6 -24   12.89    6.03   1
  -8  -6 -24    8.70    7.20   1
  -8  -6 -23   14.06    5.18   1
  -8  -6 -23    3.57    6.58   1
  -8  -6 -22  -15.60    7.58   1
  -8  -6 -22    1.77    6.54   1
  -8  -6 -21   -3.24    5.83   1
  -8  -6 -21    3.24    4.32   1
  -8  -6 -21   -1.37    4.38   1
  -8  -6 -21    2.92    4.96   1
  -8  -6 -20   -5.24    4.72   1
  -8  -6 -20   -4.45    3.71   1
  -8  -6 -20    4.49    4.71   1
  -8  -6 -19   14.59    3.67   1
  -8  -6 -19   17.89    5.08   1
  -8  -6 -19   15.76    4.21   1
  -8  -6 -18   67.24    5.25   1
  -8  -6 -18   73.10    6.84   1
  -8  -6 -18   72.08    5.94   1
  -8  -6 -17   16.56    3.09   1
  -8  -6 -17   27.77    5.27   1
  -8  -6 -17   25.30    4.53   1
  -8  -6 -16   13.76    4.75   1
  -8  -6 -16   14.14    5.11   1
  -8  -6 -16   12.04    2.57   1
  -8  -6 -16   12.18    2.86   1
  -8  -6 -15   33.18    3.00   1
  -8  -6 -15   31.70    3.15   1
  -8  -6 -15   33.87    5.82   1
  -8  -6 -14    7.18    4.88   1
  -8  -6 -14    8.76    2.37   1
  -8  -6 -14   10.63    4.30   1
  -8  -6 -13    7.90    4.89   1
  -8  -6 -13    5.95    2.15   1
  -8  -6 -13    6.81    5.43   1
  -8  -6 -13    9.12    4.47   1
  -8  -6 -12   23.72    2.43   1
  -8  -6 -12   21.34    5.17   1
  -8  -6 -12   27.56    4.83   1
  -8  -6 -12   28.73    5.47   1
  -8  -6 -11    5.02    4.79   1
  -8  -6 -11   15.21    5.07   1
  -8  -6 -11    6.30    1.96   1
  -8  -6 -11    4.80    4.16   1
  -8  -6 -10   -0.48    1.67   1
  -8  -6 -10   -3.46    4.69   1
  -8  -6 -10   -0.50    4.57   1
  -8  -6 -10   -4.28    3.85   1
  -8  -6  -9  120.12    8.77   1
  -8  -6  -9  100.00    7.20   1
  -8  -6  -9  135.72    9.09   1
  -8  -6  -9  100.20    6.81   1
  -8  -6  -8   43.69    5.42   1
  -8  -6  -8   47.06    5.21   1
  -8  -6  -8   47.61    6.35   1
  -8  -6  -8   51.12    3.43   1
  -8  -6  -7   18.49    2.24   1
  -8  -6  -7   20.52    4.44   1
  -8  -6  -7   18.23    5.38   1
  -8  -6  -7   24.60    5.26   1
  -8  -6  -6    2.82    1.85   1
  -8  -6  -6   -2.62    4.89   1
  -8  -6  -6    1.66    3.43   1
  -8  -6  -6    0.66    3.77   1
  -8  -6  -5   56.70    6.02   1
  -8  -6  -5   55.35    6.99   1
  -8  -6  -5   53.73    4.69   1
  -8  -6  -5   55.80    4.03   1
  -8  -6  -4   17.31    5.41   1
  -8  -6  -4   17.64    2.77   1
  -8  -6  -4   16.32    3.88   1
  -8  -6  -3   11.09    2.80   1
  -8  -6  -3   14.98    4.41   1
  -8  -6  -3   18.84    3.91   1
  -8  -6  -3    9.06    5.30   1
  -8  -6  -2  639.08   27.81   1
  -8  -6  -2  617.03   25.34   1
  -8  -6  -2  628.50   26.07   1
  -8  -6  -2  626.50   25.03   1
  -8  -6  -1   -1.88    7.75   1
  -8  -6  -1    3.96    4.10   1
  -8  -6  -1    2.56    3.90   1
  -8  -6  -1    0.56    4.99   1
  -8  -6   0   15.52    3.31   1
  -8  -6   0   17.64    3.53   1
  -8  -6   0   12.46    3.95   1
  -8  -6   0   11.56    3.74   1
  -8  -6   1   -2.04    3.37   1
  -8  -6   1    0.20    5.01   1
  -8  -6   1   -2.99    3.32   1
  -8  -6   1    5.57    3.82   1
  -8  -6   2  121.88    7.95   1
  -8  -6   2  114.49    7.70   1
  -8  -6   2  123.43    7.55   1
  -8  -6   2  116.42    8.85   1
  -8  -6   3    2.53    4.04   1
  -8  -6   3    5.15    3.27   1
  -8  -6   3    9.80    5.26   1
  -8  -6   3    4.16    3.14   1
  -8  -6   3   -1.54    5.11   1
  -8  -6   4   75.17    6.76   1
  -8  -6   4   73.62    5.49   1
  -8  -6   4   87.42    8.23   1
  -8  -6   4   75.00    6.06   1
  -8  -6   5   -2.89    4.15   1
  -8  -6   5   -0.90    2.68   1
  -8  -6   5    3.35    5.09   1
  -8  -6   5   -9.49    3.63   1
  -8  -6   6   26.83    3.42   1
  -8  -6   6   25.30    4.23   1
  -8  -6   7    4.33    3.12   1
  -8  -6   7   -0.03    5.53   1
  -8  -6   7   -1.54    2.46   1
  -8  -6   8   89.68    8.90   1
  -8  -6   9   -1.88    2.06   1
  -8  -6   9   -5.86    5.86   1
  -8  -6   9   -2.43    3.37   1
  -8  -6  10  167.70    9.32   1
  -8  -6  10  162.56    9.44   1
  -8  -6  10  179.02   12.31   1
  -8  -6  11   75.52    8.52   1
  -8  -6  12    9.92    5.86   1
  -8  -6  13   29.92    7.11   1
  -8  -6  14    2.59    6.31   1
  -8  -6  15   10.63    6.72   1
  -8  -6  16   12.53    6.80   1
  -8  -5 -28   15.29    6.26   1
  -8  -5 -27   22.18    6.78   1
  -8  -5 -26   -7.08    7.29   1
  -8  -5 -26    1.51    6.25   1
  -8  -5 -25    2.10    7.13   1
  -8  -5 -25   12.18    6.00   1
  -8  -5 -24   -3.31    5.42   1
  -8  -5 -24   -4.24    6.43   1
  -8  -5 -23   -2.34    5.02   1
  -8  -5 -23   -6.15    6.70   1
  -8  -5 -22    0.59    5.44   1
  -8  -5 -22    2.69    5.05   1
  -8  -5 -21    9.00    5.28   1
  -8  -5 -20    4.62    5.16   1
  -8  -5 -20    3.31    3.35   1
  -8  -5 -20   -6.15    4.46   1
  -8  -5 -19   54.76    4.88   1
  -8  -5 -19   69.89    6.52   1
  -8  -5 -19   64.32    6.42   1
  -8  -5 -18   22.56    5.32   1
  -8  -5 -18   15.13    4.75   1
  -8  -5 -18   19.62    3.37   1
  -8  -5 -17    7.29    4.70   1
  -8  -5 -16   48.16    5.55   1
  -8  -5 -16   39.56    5.79   1
  -8  -5 -16   34.46    3.40   1
  -8  -5 -16   40.32    3.05   1
  -8  -5 -15   28.41    2.66   1
  -8  -5 -15   26.83    5.59   1
  -8  -5 -15   28.73    4.82   1
  -8  -5 -15   21.90    2.90   1
  -8  -5 -14    1.14    4.37   1
  -8  -5 -14   -0.42    1.65   1
  -8  -5 -14   -1.14    4.73   1
  -8  -5 -14   -0.10    1.50   1
  -8  -5 -14   -2.37    3.05   1
  -8  -5 -13    2.07    1.41   1
  -8  -5 -13    3.10    4.12   1
  -8  -5 -13    1.66    1.52   1
  -8  -5 -13    9.86    4.40   1
  -8  -5 -13  -10.56    4.74   1
  -8  -5 -12   39.94    5.06   1
  -8  -5 -12   34.46    5.17   1
  -8  -5 -12   31.58    5.62   1
  -8  -5 -11  133.17    9.00   1
  -8  -5 -11  128.82    8.63   1
  -8  -5 -11  127.92    7.69   1
  -8  -5 -10   -5.24    4.72   1
  -8  -5 -10    7.13    4.38   1
  -8  -5 -10    1.14    3.89   1
  -8  -5  -9   91.39    7.46   1
  -8  -5  -9   89.68    6.06   1
  -8  -5  -8   13.40    4.61   1
  -8  -5  -8    8.88    1.43   1
  -8  -5  -8   10.82    3.88   1
  -8  -5  -7   52.85    6.11   1
  -8  -5  -7   44.22    5.19   1
  -8  -5  -7   45.43    2.83   1
  -8  -5  -7   47.89    5.40   1
  -8  -5  -6  198.81   11.28   1
  -8  -5  -6  202.49    9.39   1
  -8  -5  -6  184.14   10.31   1
  -8  -5  -6  165.38    7.72   1
  -8  -5  -5  425.18   18.56   1
  -8  -5  -5  402.00   18.85   1
  -8  -5  -5  362.14   16.75   1
  -8  -5  -5  428.49   16.97   1
  -8  -5  -4   78.85    7.28   1
  -8  -5  -4   70.90    9.60   1
  -8  -5  -4   84.82    6.82   1
  -8  -5  -4   70.22    6.03   1
  -8  -5  -3   14.75    3.84   1
  -8  -5  -3   10.56    2.40   1
  -8  -5  -3   13.62    4.21   1
  -8  -5  -2  301.02   13.88   1
  -8  -5  -2  326.89   15.55   1
  -8  -5  -2  323.28   14.74   1
  -8  -5  -2  299.98   13.51   1
  -8  -5  -1   84.27    6.24   1
  -8  -5  -1   79.21    6.05   1
  -8  -5  -1   85.19    6.83   1
  -8  -5  -1   83.72    7.69   1
  -8  -5   0  114.28    7.27   1
  -8  -5   0  133.40    7.85   1
  -8  -5   0  100.20    8.41   1
  -8  -5   0  109.41    6.90   1
  -8  -5   1   38.56    4.72   1
  -8  -5   1   47.75    4.84   1
  -8  -5   1   39.06    4.38   1
  -8  -5   1   44.89    5.36   1
  -8  -5   2   94.28    6.60   1
  -8  -5   2   94.28    6.80   1
  -8  -5   2  104.24    6.53   1
  -8  -5   2   91.01    8.20   1
  -8  -5   2   98.80    6.96   1
  -8  -5   3   10.11    3.88   1
  -8  -5   3   -1.82    3.11   1
  -8  -5   3   -2.69    3.21   1
  -8  -5   3   -1.96    3.44   1
  -8  -5   3    5.86    4.74   1
  -8  -5   4   41.99    4.67   1
  -8  -5   4   40.07    4.43   1
  -8  -5   4   45.56    6.48   1
  -8  -5   4   39.69    4.41   1
  -8  -5   4   40.45    5.34   1
  -8  -5   5   19.98    5.63   1
  -8  -5   5   21.44    4.07   1
  -8  -5   5   13.76    3.26   1
  -8  -5   6   24.11    4.03   1
  -8  -5   6   32.15    3.63   1
  -8  -5   6   23.14    5.10   1
  -8  -5   6   28.84    6.12   1
  -8  -5   7    4.58    2.61   1
  -8  -5   7    0.36    3.20   1
  -8  -5   7    3.61    5.32   1
  -8  -5   8   93.90    8.72   1
  -8  -5   8   87.42    5.61   1
  -8  -5   8   89.87    6.64   1
  -8  -5   9   -1.61    3.25   1
  -8  -5   9    3.39    5.67   1
  -8  -5   9   -1.37    2.55   1
  -8  -5  10  122.54    7.75   1
  -8  -5  10  132.02   10.34   1
  -8  -5  11   41.60    7.22   1
  -8  -5  11   26.01    4.28   1
  -8  -5  12   63.20    7.47   1
  -8  -5  13    7.24    6.19   1
  -8  -5  14    0.67    5.76   1
  -8  -5  15    1.08    5.87   1
  -8  -5  16    3.80    6.08   1
  -8  -5  17    6.86    6.81   1
  -8  -4 -27  -12.60    7.38   1
  -8  -4 -26  -11.90    6.90   1
  -8  -4 -25    2.76    5.81   1
  -8  -4 -25   -8.12    7.30   1
  -8  -4 -24   -4.28    6.46   1
  -8  -4 -24    5.62    5.26   1
  -8  -4 -23    4.45    6.46   1
  -8  -4 -22   33.18    6.22   1
  -8  -4 -21    0.24    5.28   1
  -8  -4 -20   41.86    5.69   1
  -8  -4 -20   44.62    4.81   1
  -8  -4 -20   39.56    6.29   1
  -8  -4 -19    2.92    2.74   1
  -8  -4 -19   -0.34    4.16   1
  -8  -4 -19   -6.97    5.12   1
  -8  -4 -18   37.21    3.78   1
  -8  -4 -18   37.95    5.42   1
  -8  -4 -18   34.34    5.39   1
  -8  -4 -17    8.24    2.30   1
  -8  -4 -17   15.44    4.24   1
  -8  -4 -16  122.32    5.97   1
  -8  -4 -16  152.77    8.65   1
  -8  -4 -16  142.32    9.07   1
  -8  -4 -16  144.24    6.73   1
  -8  -4 -15   43.56    5.41   1
  -8  -4 -15   42.25    6.89   1
  -8  -4 -15   37.09    4.38   1
  -8  -4 -15   31.14    2.68   1
  -8  -4 -15   31.58    2.47   1
  -8  -4 -14   31.70    5.18   1
  -8  -4 -13    6.86    4.19   1
  -8  -4 -13    7.29    4.00   1
  -8  -4 -13    8.94    3.83   1
  -8  -4 -12    3.24    3.38   1
  -8  -4 -12    1.14    4.00   1
  -8  -4 -12    1.02    3.25   1
  -8  -4 -11   -1.42    4.47   1
  -8  -4 -11    2.50    4.08   1
  -8  -4 -11   -1.00    3.90   1
  -8  -4 -10    8.29    4.44   1
  -8  -4 -10   20.79    4.74   1
  -8  -4 -10    9.86    4.33   1
  -8  -4  -9   23.14    4.91   1
  -8  -4  -9   34.46    5.05   1
  -8  -4  -9   30.69    5.43   1
  -8  -4  -8  108.37    7.91   1
  -8  -4  -8  101.81    7.06   1
  -8  -4  -7  392.04   17.82   1
  -8  -4  -7  387.30   16.14   1
  -8  -4  -7  395.61   17.90   1
  -8  -4  -6  279.56   13.71   1
  -8  -4  -6  285.95   12.85   1
  -8  -4  -6  273.90   13.90   1
  -8  -4  -5  134.79    8.36   1
  -8  -4  -5  117.51   13.88   1
  -8  -4  -5  129.05    7.95   1
  -8  -4  -5  132.94    7.84   1
  -8  -4  -4    7.56    4.35   1
  -8  -4  -4    6.66    3.97   1
  -8  -4  -4    9.06    3.61   1
  -8  -4  -4    2.19    3.61   1
  -8  -4  -3   93.90    5.23   1
  -8  -4  -3  106.50    7.22   1
  -8  -4  -3  118.59    6.97   1
  -8  -4  -3   97.42    7.50   1
  -8  -4  -2  211.70   10.19   1
  -8  -4  -2  196.56   11.22   1
  -8  -4  -2  209.38    9.26   1
  -8  -4  -2  218.74   10.94   1
  -8  -4  -1   60.06    5.58   1
  -8  -4  -1   56.25    6.15   1
  -8  -4  -1   49.56    4.51   1
  -8  -4  -1   53.58    5.27   1
  -8  -4   0  253.45   11.78   1
  -8  -4   0  262.76   13.29   1
  -8  -4   0  256.96   12.50   1
  -8  -4   0  270.93   13.50   1
  -8  -4   0  276.89   12.31   1
  -8  -4   1  101.20    7.44   1
  -8  -4   1  115.35    7.09   1
  -8  -4   1  116.64    8.42   1
  -8  -4   1   99.40    7.18   1
  -8  -4   1  112.36    7.00   1
  -8  -4   2    3.42    3.03   1
  -8  -4   2    3.80    2.89   1
  -8  -4   2    9.61    3.91   1
  -8  -4   3  120.34    8.34   1
  -8  -4   3  108.16    6.86   1
  -8  -4   3   93.32    6.57   1
  -8  -4   3  110.88    6.74   1
  -8  -4   3   92.54    6.73   1
  -8  -4   4    2.40    3.04   1
  -8  -4   4   -0.22    3.62   1
  -8  -4   4    3.06    3.57   1
  -8  -4   4   -6.20    4.48   1
  -8  -4   4    4.20    2.95   1
  -8  -4   5  130.64    7.77   1
  -8  -4   5  157.00    9.02   1
  -8  -4   5  142.32    8.59   1
  -8  -4   5  130.87    8.69   1
  -8  -4   5  135.26    9.07   1
  -8  -4   6   19.36    4.84   1
  -8  -4   6   11.56    3.40   1
  -8  -4   6   16.65    3.35   1
  -8  -4   6   11.83    3.78   1
  -8  -4   7    3.03    4.66   1
  -8  -4   7    7.02    2.86   1
  -8  -4   7   21.53    4.45   1
  -8  -4   7   10.96    3.44   1
  -8  -4   8   -4.24    4.86   1
  -8  -4   8    2.50    3.19   1
  -8  -4   8    2.82    2.65   1
  -8  -4   9  148.84   10.25   1
  -8  -4   9  132.71    8.52   1
  -8  -4   9  157.25    8.03   1
  -8  -4  10   87.80    5.43   1
  -8  -4  10   79.74    6.25   1
  -8  -4  10   99.60    8.38   1
  -8  -4  11    2.96    5.50   1
  -8  -4  11    3.31    3.46   1
  -8  -4  12  153.51    9.66   1
  -8  -4  12  207.65   12.68   1
  -8  -4  13    4.08    5.86   1
  -8  -4  14    8.64    5.76   1
  -8  -4  15   72.42    8.17   1
  -8  -4  16   -1.80    5.82   1
  -8  -4  17    5.29    5.66   1
  -8  -3 -28    4.93    7.90   1
  -8  -3 -27   -1.59    6.98   1
  -8  -3 -26   12.82    7.23   1
  -8  -3 -25   28.73    7.40   1
  -8  -3 -24    6.35    6.35   1
  -8  -3 -24    5.02    6.85   1
  -8  -3 -23   -3.03    6.19   1
  -8  -3 -23   -3.31    5.50   1
  -8  -3 -22  -15.05    5.98   1
  -8  -3 -21   12.82    6.01   1
  -8  -3 -20   14.82    3.85   1
  -8  -3 -20   22.75    4.67   1
  -8  -3 -20   11.49    4.27   1
  -8  -3 -19   62.88    6.98   1
  -8  -3 -19   44.89    4.42   1
  -8  -3 -19   47.61    6.21   1
  -8  -3 -18   27.88    3.59   1
  -8  -3 -18   30.14    5.27   1
  -8  -3 -18   29.16    5.72   1
  -8  -3 -18   17.72    3.79   1
  -8  -3 -17   26.83    2.90   1
  -8  -3 -17   22.09    4.04   1
  -8  -3 -17   18.92    4.52   1
  -8  -3 -17   18.32    4.54   1
  -8  -3 -16    9.92    7.43   1
  -8  -3 -16   -0.34    1.91   1
  -8  -3 -16   -1.14    3.81   1
  -8  -3 -16   -6.30    4.97   1
  -8  -3 -15    0.79    1.50   1
  -8  -3 -15   -2.13    5.52   1
  -8  -3 -15   -3.50    4.71   1
  -8  -3 -15   -4.04    4.14   1
  -8  -3 -14   27.14    5.21   1
  -8  -3 -14   25.91    4.58   1
  -8  -3 -14   19.62    5.49   1
  -8  -3 -13   27.77    5.69   1
  -8  -3 -13   39.44    4.65   1
  -8  -3 -13   41.34    4.76   1
  -8  -3 -12   -2.59    3.51   1
  -8  -3 -12   -2.28    4.68   1
  -8  -3 -12    9.12    4.53   1
  -8  -3 -11   78.50    5.67   1
  -8  -3 -11   64.16    5.61   1
  -8  -3 -11   71.06    6.91   1
  -8  -3 -10    4.67    4.28   1
  -8  -3 -10   -2.19    4.29   1
  -8  -3  -9   84.64    6.62   1
  -8  -3  -9   77.26    6.68   1
  -8  -3  -8  290.02   14.65   1
  -8  -3  -8  300.33   13.52   1
  -8  -3  -7   77.44    6.16   1
  -8  -3  -7   76.56    6.65   1
  -8  -3  -6  508.50   22.55   1
  -8  -3  -6  525.78   20.64   1
  -8  -3  -5   -7.29    4.32   1
  -8  -3  -5   -1.44    4.06   1
  -8  -3  -4   20.61    4.09   1
  -8  -3  -4   11.97    4.15   1
  -8  -3  -3   82.99    6.01   1
  -8  -3  -3   86.86    6.52   1
  -8  -3  -2   27.77    3.79   1
  -8  -3  -2   23.52    4.75   1
  -8  -3  -2   25.00    4.40   1
  -8  -3  -1   11.29    3.70   1
  -8  -3  -1    5.52    4.18   1
  -8  -3  -1   13.84    3.79   1
  -8  -3   0  716.63   29.45   1
  -8  -3   0  681.73   27.15   1
  -8  -3   0  710.76   27.19   1
  -8  -3   0  712.89   28.30   1
  -8  -3   1  181.71   10.78   1
  -8  -3   1  189.34    9.91   1
  -8  -3   1  207.07   10.36   1
  -8  -3   1  201.36    9.37   1
  -8  -3   2    7.40    3.37   1
  -8  -3   2    0.71    3.23   1
  -8  -3   2    2.28    3.32   1
  -8  -3   2    0.72    2.41   1
  -8  -3   2   -4.37    3.85   1
  -8  -3   3   29.81    4.70   1
  -8  -3   3   31.14    4.13   1
  -8  -3   3   22.94    3.64   1
  -8  -3   3   23.72    4.19   1
  -8  -3   3   27.88    4.33   1
  -8  -3   4   48.58    4.74   1
  -8  -3   4   54.17    5.59   1
  -8  -3   4   45.56    4.46   1
  -8  -3   4   32.26    4.32   1
  -8  -3   4   39.69    4.91   1
  -8  -3   5   19.45    3.97   1
  -8  -3   5   17.31    4.41   1
  -8  -3   5   25.60    4.35   1
  -8  -3   5   27.46    4.19   1
  -8  -3   5   25.81    3.76   1
  -8  -3   6   50.69    4.84   1
  -8  -3   6   56.85    6.03   1
  -8  -3   6   60.06    5.42   1
  -8  -3   6   57.00    5.89   1
  -8  -3   6   56.10    5.54   1
  -8  -3   7   39.06    4.62   1
  -8  -3   7   39.06    5.50   1
  -8  -3   7   37.82    4.43   1
  -8  -3   7   39.82    4.29   1
  -8  -3   8  118.16    7.61   1
  -8  -3   8  131.33    8.94   1
  -8  -3   8  102.82    6.90   1
  -8  -3   8  126.79    8.56   1
  -8  -3   9   -3.84   21.25   1
  -8  -3   9    1.49    3.29   1
  -8  -3   9    0.11   17.27   1
  -8  -3  10   15.13    3.89   1
  -8  -3  10    8.35   24.51   1
  -8  -3  11    7.08    5.11   1
  -8  -3  11    0.59    3.43   1
  -8  -3  12  246.80   13.51   1
  -8  -3  12  226.50   11.74   1
  -8  -3  13   80.64    6.29   1
  -8  -3  13   83.17    8.39   1
  -8  -3  14    3.96    5.65   1
  -8  -3  15   31.81    6.66   1
  -8  -3  16    5.15    5.72   1
  -8  -3  17   -2.66    5.35   1
  -8  -2 -27    2.89    7.72   1
  -8  -2 -26   -2.69    7.41   1
  -8  -2 -25    2.43    6.80   1
  -8  -2 -24   -2.66    6.36   1
  -8  -2 -24    3.76    6.48   1
  -8  -2 -23    0.13    6.12   1
  -8  -2 -22    9.00    5.70   1
  -8  -2 -21   12.67    6.05   1
  -8  -2 -20   11.42    6.02   1
  -8  -2 -19   43.82    5.56   1
  -8  -2 -19   48.44    4.45   1
  -8  -2 -19   51.98    5.62   1
  -8  -2 -18  140.66    8.78   1
  -8  -2 -18  149.57    7.58   1
  -8  -2 -18  143.76    9.83   1
  -8  -2 -17   -3.31    3.53   1
  -8  -2 -17    3.10    2.57   1
  -8  -2 -17    1.28    3.28   1
  -8  -2 -16  170.82   10.19   1
  -8  -2 -16  192.38   12.21   1
  -8  -2 -16  201.92   10.23   1
  -8  -2 -16  207.94    8.94   1
  -8  -2 -16  214.92   10.85   1
  -8  -2 -15  114.70    7.50   1
  -8  -2 -15  115.99    9.05   1
  -8  -2 -15  127.01    8.57   1
  -8  -2 -15  125.44    5.82   1
  -8  -2 -14   17.47    5.18   1
  -8  -2 -14   18.40    5.06   1
  -8  -2 -14   22.00    4.03   1
  -8  -2 -13   -4.97    4.55   1
  -8  -2 -13   -0.15    4.04   1
  -8  -2 -12   20.16    4.58   1
  -8  -2 -12   10.37    3.74   1
  -8  -2 -11    3.06    4.31   1
  -8  -2 -11   11.63    4.57   1
  -8  -2 -10   23.62    4.57   1
  -8  -2 -10   19.98    5.10   1
  -8  -2  -9  363.66   15.64   1
  -8  -2  -9  363.66   17.16   1
  -8  -2  -8   77.79    6.35   1
  -8  -2  -8   77.79    6.88   1
  -8  -2  -7   54.61    5.62   1
  -8  -2  -7   54.02    5.59   1
  -8  -2  -6  242.11   12.76   1
  -8  -2  -6  239.32   11.14   1
  -8  -2  -5   92.35    6.73   1
  -8  -2  -5   77.97    6.71   1
  -8  -2  -4  375.58   17.44   1
  -8  -2  -4  375.97   18.23   1
  -8  -2  -4  393.63   16.27   1
  -8  -2  -3  313.29   15.58   1
  -8  -2  -3  330.88   14.19   1
  -8  -2  -3  320.41   15.04   1
  -8  -2  -2   -5.34   18.34   1
  -8  -2  -2    0.16    4.23   1
  -8  -2  -2   -7.13    4.17   1
  -8  -2  -1  336.36   16.14   1
  -8  -2  -1  341.88   15.53   1
  -8  -2  -1  349.69   42.64   1
  -8  -2   0  265.69   12.06   1
  -8  -2   0  255.04   12.78   1
  -8  -2   0  256.96   13.14   1
  -8  -2   1   53.00    5.39   1
  -8  -2   1   61.62    5.49   1
  -8  -2   1   55.65    5.07   1
  -8  -2   2  156.25    9.25   1
  -8  -2   2  157.50    8.28   1
  -8  -2   2  160.02    8.85   1
  -8  -2   3  157.50    8.78   1
  -8  -2   3  170.04    8.87   1
  -8  -2   3  154.75    9.45   1
  -8  -2   4   14.21    3.92   1
  -8  -2   4   16.32    3.47   1
  -8  -2   4   20.88    4.30   1
  -8  -2   5  144.48    9.14   1
  -8  -2   5  160.78    8.88   1
  -8  -2   5  171.61    8.65   1
  -8  -2   6    2.79    3.67   1
  -8  -2   6    2.31    2.61   1
  -8  -2   6    2.56    3.65   1
  -8  -2   7   22.37    4.35   1
  -8  -2   7   25.40    3.93   1
  -8  -2   7   26.32    4.31   1
  -8  -2   8    2.66    3.98   1
  -8  -2   8    4.58    3.94   1
  -8  -2   8    7.90    3.48   1
  -8  -2   8   -0.20    3.25   1
  -8  -2   9   10.89    4.42   1
  -8  -2   9   10.96    4.24   1
  -8  -2   9    6.55    3.64   1
  -8  -2   9    2.69    2.85   1
  -8  -2  10   26.32    4.82   1
  -8  -2  10   19.98    4.29   1
  -8  -2  11  312.23   15.20   1
  -8  -2  11  328.70   15.59   1
  -8  -2  12   61.31    5.95   1
  -8  -2  12   72.76    7.34   1
  -8  -2  13   -7.56    4.40   1
  -8  -2  13    2.69    4.72   1
  -8  -2  14  106.30    8.25   1
  -8  -2  14  111.30    8.86   1
  -8  -2  15    0.79    5.70   1
  -8  -2  16   29.38    6.50   1
  -8  -2  17    7.02    6.10   1
  -8  -2  18   20.07    6.45   1
  -8  -1 -27   -8.35    8.15   1
  -8  -1 -26   -4.00    7.56   1
  -8  -1 -25    3.53    6.96   1
  -8  -1 -24   29.70    7.63   1
  -8  -1 -22    2.13    5.93   1
  -8  -1 -21    5.11    4.34   1
  -8  -1 -20   11.02    5.78   1
  -8  -1 -19   60.84    7.33   1
  -8  -1 -19   56.10    4.94   1
  -8  -1 -19   62.09    5.52   1
  -8  -1 -18    1.19    2.90   1
  -8  -1 -18    2.89    5.34   1
  -8  -1 -17   12.82    3.79   1
  -8  -1 -17   13.91    5.82   1
  -8  -1 -17   14.44    2.81   1
  -8  -1 -16  321.84   15.07   1
  -8  -1 -16  302.41   12.87   1
  -8  -1 -16  290.36   16.02   1
  -8  -1 -16  292.07   13.67   1
  -8  -1 -15   34.46    3.05   1
  -8  -1 -15   35.16    5.69   1
  -8  -1 -15   31.70    6.42   1
  -8  -1 -15   32.95    4.36   1
  -8  -1 -14   22.75    4.01   1
  -8  -1 -14   26.73    5.89   1
  -8  -1 -14   28.73    2.47   1
  -8  -1 -14   21.81    4.20   1
  -8  -1 -13    2.66    3.42   1
  -8  -1 -13   -2.76    3.29   1
  -8  -1 -13   -4.49    4.83   1
  -8  -1 -12   89.87   26.92   1
  -8  -1 -12   79.39    7.48   1
  -8  -1 -12   84.09    6.24   1
  -8  -1 -11   51.41    5.31   1
  -8  -1 -11   51.84    5.47   1
  -8  -1 -11   68.72    6.13   1
  -8  -1 -10   46.65    5.19   1
  -8  -1 -10   34.46    3.99   1
  -8  -1  -9   70.06    6.19   1
  -8  -1  -9   67.24    6.56   1
  -8  -1  -8   18.23    4.61   1
  -8  -1  -8   16.00    4.56   1
  -8  -1  -7   -1.93    4.11   1
  -8  -1  -7   -1.69    3.74   1
  -8  -1  -6   70.39    6.04   1
  -8  -1  -6   72.59    6.48   1
  -8  -1  -5   23.81    4.68   1
  -8  -1  -5   18.23    4.70   1
  -8  -1  -4 1168.96   46.50   1
  -8  -1  -4 1222.90   48.26   1
  -8  -1  -4 1251.74   44.58   1
  -8  -1  -3    4.00   10.12   1
  -8  -1  -3   -7.90    4.66   1
  -8  -1  -3    6.76    4.68   1
  -8  -1  -2  126.11    8.76   1
  -8  -1  -2  126.34    8.32   1
  -8  -1  -2  129.05    7.27   1
  -8  -1  -1   10.82    4.15   1
  -8  -1  -1    8.12   11.51   1
  -8  -1  -1   19.18    4.73   1
  -8  -1   0   69.22    5.66   1
  -8  -1   0   72.08    6.11   1
  -8  -1   0   70.39    6.54   1
  -8  -1   1   27.56    4.62   1
  -8  -1   1   27.88    5.07   1
  -8  -1   1   34.69    4.59   1
  -8  -1   2  115.13    6.87   1
  -8  -1   2  101.00    7.24   1
  -8  -1   2  110.67    7.78   1
  -8  -1   3  219.63   12.15   1
  -8  -1   3  231.34   10.95   1
  -8  -1   3  227.10   11.45   1
  -8  -1   4  475.24   19.62   1
  -8  -1   4  439.32   20.54   1
  -8  -1   4  449.02   18.65   1
  -8  -1   5  159.52    8.84   1
  -8  -1   5  138.53    9.65   1
  -8  -1   5  166.41    9.03   1
  -8  -1   6    1.49    3.32   1
  -8  -1   6    4.93    3.02   1
  -8  -1   6    5.11    4.75   1
  -8  -1   7   97.42    8.09   1
  -8  -1   7  126.11    7.41   1
  -8  -1   7  110.04    7.34   1
  -8  -1   8   10.76    4.20   1
  -8  -1   8    0.46    2.90   1
  -8  -1   9   32.95    5.28   1
  -8  -1   9   36.00    5.88   1
  -8  -1  10   61.78    5.82   1
  -8  -1  10   69.39    7.00   1
  -8  -1  12   85.38    7.02   1
  -8  -1  13   26.42    4.83   1
  -8  -1  14   -2.92    4.65   1
  -8  -1  15   74.82    7.44   1
  -8  -1  16   69.56    7.34   1
  -8  -1  17   24.11    6.09   1
  -8  -1  18    2.79    5.34   1
  -8   0 -26   28.30    8.62   1
  -8   0 -25    5.76    7.54   1
  -8   0 -24    5.34    7.16   1
  -8   0 -23    4.20    7.34   1
  -8   0 -22   34.93    6.15   1
  -8   0 -21    0.53    5.91   1
  -8   0 -20   14.29    6.58   1
  -8   0 -19   83.36    6.03   1
  -8   0 -19   77.79    8.29   1
  -8   0 -18    4.33    3.29   1
  -8   0 -18    5.02    4.57   1
  -8   0 -17    9.55    3.21   1
  -8   0 -16  163.07    9.45   1
  -8   0 -16  193.21   11.12   1
  -8   0 -16  191.82   12.19   1
  -8   0 -16  186.32    8.74   1
  -8   0 -15   40.07    4.94   1
  -8   0 -15   37.33    3.54   1
  -8   0 -15   35.16    6.29   1
  -8   0 -15   42.90    6.81   1
  -8   0 -14  157.25   10.28   1
  -8   0 -14  151.78    9.61   1
  -8   0 -14  152.77    8.90   1
  -8   0 -14  152.52    7.16   1
  -8   0 -13   49.42    3.52   1
  -8   0 -13   58.68    6.43   1
  -8   0 -13   48.44    6.68   1
  -8   0 -13   47.47    5.10   1
  -8   0 -12   46.79    6.16   1
  -8   0 -12   39.69    4.66   1
  -8   0 -12   50.41    3.12   1
  -8   0 -12   58.83    6.29   1
  -8   0 -11    9.92    4.03   1
  -8   0 -11   19.89    4.10   1
  -8   0 -11   16.97    5.03   1
  -8   0 -10   54.91    5.34   1
  -8   0 -10   54.91    6.37   1
  -8   0 -10   69.39    5.50   1
  -8   0  -9   69.72    6.68   1
  -8   0  -9   69.72    6.18   1
  -8   0  -9   58.98    5.07   1
  -8   0  -8    7.73    3.39   1
  -8   0  -8    8.35    3.93   1
  -8   0  -7  146.89    9.21   1
  -8   0  -7  132.71    8.29   1
  -8   0  -7  126.34    7.87   1
  -8   0  -6   75.34    5.90   1
  -8   0  -6   66.91    6.38   1
  -8   0  -6   87.61    6.36   1
  -8   0  -5   37.70    4.18   1
  -8   0  -5   41.22    4.49   1
  -8   0  -5   31.25    5.03   1
  -8   0  -4  197.12   10.11   1
  -8   0  -4  192.38   10.26   1
  -8   0  -4  197.40   10.40   1
  -8   0  -3   70.73    6.06   1
  -8   0  -3   75.52    6.08   1
  -8   0  -2  210.54   11.32   1
  -8   0  -2  201.64   10.22   1
  -8   0  -1   42.77    4.19   1
  -8   0  -1   46.92    5.34   1
  -8   0   0    6.86    3.56   1
  -8   0   0    0.38    3.58   1
  -8   0   1  308.00   14.39   1
  -8   0   1  308.00   13.34   1
  -8   0   2  214.62   10.55   1
  -8   0   2  225.60   11.42   1
  -8   0   3  664.09   27.32   1
  -8   0   3  649.23   25.48   1
  -8   0   4   -1.90    3.78   1
  -8   0   4    0.12    3.79   1
  -8   0   5    2.19    3.23   1
  -8   0   5   -1.42    3.52   1
  -8   0   6   40.96    4.86   1
  -8   0   6   37.33    4.03   1
  -8   0   7   -1.14    3.04   1
  -8   0   7    2.10    3.39   1
  -8   0   8   36.72    4.73   1
  -8   0   9    1.08    2.66   1
  -8   0  10   86.68    7.08   1
  -8   0  10   90.63    7.62   1
  -8   0  11   25.81    4.98   1
  -8   0  15   10.18    4.47   1
  -8   0  16   -0.49    4.37   1
  -8   0  17   72.08    7.13   1
  -8   0  18    5.57    5.05   1
  -8   1 -25   14.36    8.64   1
  -8   1 -23   12.53    7.29   1
  -8   1 -22    8.35    7.23   1
  -8   1 -21   37.82    7.99   1
  -8   1 -20    4.41    6.72   1
  -8   1 -19   65.93    7.80   1
  -8   1 -18    9.73    6.24   1
  -8   1 -18    4.75    3.88   1
  -8   1 -17   29.81    4.26   1
  -8   1 -17   40.45    6.87   1
  -8   1 -16   11.16    3.27   1
  -8   1 -16   10.69    5.23   1
  -8   1 -16   16.08    7.54   1
  -8   1 -16    7.90    4.33   1
  -8   1 -15    9.86    5.65   1
  -8   1 -15    9.86    6.09   1
  -8   1 -15   16.56    3.09   1
  -8   1 -15    6.71    4.04   1
  -8   1 -14  168.48   10.12   1
  -8   1 -14  135.26   10.00   1
  -8   1 -14  145.20    8.92   1
  -8   1 -14  150.06    7.35   1
  -8   1 -13   44.76    6.29   1
  -8   1 -13   43.43    3.82   1
  -8   1 -13   34.34    5.16   1
  -8   1 -13   39.31    6.40   1
  -8   1 -12  243.67   10.30   1
  -8   1 -12  233.48   12.22   1
  -8   1 -12  242.42   13.39   1
  -8   1 -12  253.45   12.74   1
  -8   1 -11   -1.21    4.31   1
  -8   1 -11    6.30    4.77   1
  -8   1 -11    1.30    3.83   1
  -8   1 -11    1.08    1.91   1
  -8   1 -10   13.47    4.26   1
  -8   1 -10   14.67    1.84   1
  -8   1 -10   21.90    5.15   1
  -8   1  -9   66.42    3.42   1
  -8   1  -9   79.92    6.97   1
  -8   1  -9   60.22    5.59   1
  -8   1  -8   56.40    5.86   1
  -8   1  -8   61.15    5.79   1
  -8   1  -8   70.90    5.89   1
  -8   1  -7   -4.93    4.35   1
  -8   1  -7    2.10    3.54   1
  -8   1  -7    1.59    3.58   1
  -8   1  -6  247.12   11.63   1
  -8   1  -6  227.71   12.07   1
  -8   1  -6  245.86   12.86   1
  -8   1  -5   63.68    5.59   1
  -8   1  -5   78.15    6.19   1
  -8   1  -5   73.96    6.02   1
  -8   1  -4   72.76    5.97   1
  -8   1  -4   75.00    5.54   1
  -8   1  -4   59.75    9.12   1
  -8   1  -3    4.04    4.50   1
  -8   1  -3    0.08    5.13   1
  -8   1  -3    0.23    3.71   1
  -8   1  -2  606.64   23.15   1
  -8   1  -2  555.54   24.04   1
  -8   1  -2  607.62   24.65   1
  -8   1  -1   32.04    5.32   1
  -8   1  -1   31.36    4.82   1
  -8   1  -1   36.48    5.32   1
  -8   1   0  280.23   12.39   1
  -8   1   0  281.23   13.75   1
  -8   1   0  291.38   14.00   1
  -8   1   1  228.61   11.79   1
  -8   1   1  223.50   10.47   1
  -8   1   1  211.12   11.33   1
  -8   1   2  602.70   23.57   1
  -8   1   2  575.04   24.94   1
  -8   1   2  630.01   25.60   1
  -8   1   3   -2.79    5.68   1
  -8   1   3   -1.85    3.02   1
  -8   1   3    1.35    4.38   1
  -8   1   4   20.25    4.50   1
  -8   1   4   33.76    3.95   1
  -8   1   4   23.52    5.53   1
  -8   1   5   53.14    6.12   1
  -8   1   5   54.02    5.59   1
  -8   1   5   45.29    4.44   1
  -8   1   6  135.96    8.40   1
  -8   1   6  121.66    8.16   1
  -8   1   6  132.48    7.37   1
  -8   1   7  372.88   18.15   1
  -8   1   7  402.00   16.84   1
  -8   1   8    0.88    3.31   1
  -8   1   9   26.94    4.36   1
  -8   1  10    0.29    3.00   1
  -8   1  11   26.94    4.67   1
  -8   1  18    3.69    4.34   1
  -8   2 -25    6.20    8.07   1
  -8   2 -24   41.99    9.20   1
  -8   2 -23   10.56    7.60   1
  -8   2 -22   26.63    7.74   1
  -8   2 -21   53.44    7.75   1
  -8   2 -20   39.44    7.03   1
  -8   2 -19   11.09    6.79   1
  -8   2 -18   27.04    4.99   1
  -8   2 -18   30.69    7.20   1
  -8   2 -17   12.04    5.27   1
  -8   2 -17   22.00    4.60   1
  -8   2 -16    2.37    3.48   1
  -8   2 -16    5.06    5.72   1
  -8   2 -15   27.04    4.06   1
  -8   2 -15   30.80    7.77   1
  -8   2 -15   15.21    5.38   1
  -8   2 -14  138.77   10.37   1
  -8   2 -14  157.00    8.27   1
  -8   2 -14  145.68    9.90   1
  -8   2 -13    1.82    5.32   1
  -8   2 -13    3.72    2.97   1
  -8   2 -13   -5.06    5.36   1
  -8   2 -12   80.46    6.46   1
  -8   2 -12   64.96    7.42   1
  -8   2 -12   76.04    4.88   1
  -8   2 -11   -6.10    3.66   1
  -8   2 -11   -1.23    2.40   1
  -8   2 -11  -10.56    4.94   1
  -8   2 -10   44.76    5.49   1
  -8   2 -10   31.81    5.41   1
  -8   2 -10   39.56    3.40   1
  -8   2  -9  109.83    8.59   1
  -8   2  -9  104.65    5.32   1
  -8   2  -8   75.17    6.59   1
  -8   2  -8   87.42    6.92   1
  -8   2  -8   77.26    4.39   1
  -8   2  -7   -0.86    4.45   1
  -8   2  -6  134.56    8.82   1
  -8   2  -6  129.73    7.75   1
  -8   2  -5   -0.34    4.29   1
  -8   2  -5    2.22    3.90   1
  -8   2  -4   14.75    3.46   1
  -8   2  -4   18.32    5.05   1
  -8   2  -3   10.63    4.30   1
  -8   2  -2  176.89    9.31   1
  -8   2  -2  165.64   10.30   1
  -8   2  -1   -7.56    4.45   1
  -8   2  -1   -0.40    3.92   1
  -8   2   0  103.02    6.29   1
  -8   2   1   78.15    5.83   1
  -8   2   1   85.56    6.66   1
  -8   2   2   -1.56    3.95   1
  -8   2   3   71.23    6.08   1
  -8   2   3   83.72    5.86   1
  -8   2   4   57.76    4.86   1
  -8   2   4   63.36    6.05   1
  -8   2   5   76.91    6.67   1
  -8   2   5   84.82    5.34   1
  -8   2   6   30.36    3.64   1
  -8   2   7    5.29    2.53   1
  -8   2   8   19.80    3.47   1
  -8   2   9    1.08    3.12   1
  -8   2  10   31.58    4.61   1
  -8   2  11   80.82    6.47   1
  -8   2  12   50.98    5.71   1
  -8   3 -24    3.13    8.57   1
  -8   3 -23   10.05    8.12   1
  -8   3 -22   -1.88    7.45   1
  -8   3 -21   36.48    8.46   1
  -8   3 -20    3.31    6.92   1
  -8   3 -19   -7.67    6.81   1
  -8   3 -18    7.90    6.07   1
  -8   3 -17  109.83    9.64   1
  -8   3 -17   94.67    7.01   1
  -8   3 -16   -3.42    6.07   1
  -8   3 -16    1.64    3.94   1
  -8   3 -15    7.95    6.26   1
  -8   3 -15    2.76    3.82   1
  -8   3 -14    9.80    5.63   1
  -8   3 -14   13.40    8.05   1
  -8   3 -14    4.41    3.82   1
  -8   3 -13  111.09    6.75   1
  -8   3 -13  110.88    8.85   1
  -8   3 -13   90.63    9.33   1
  -8   3 -12   85.38    7.95   1
  -8   3 -12   82.26    8.34   1
  -8   3 -12  100.00    6.20   1
  -8   3 -11    0.22    5.34   1
  -8   3 -11    5.95    4.10   1
  -8   3 -11    1.77    3.01   1
  -8   3 -10   40.45    5.34   1
  -8   3 -10   35.28    5.58   1
  -8   3 -10   43.43    3.82   1
  -8   3  -9   17.56    5.20   1
  -8   3  -9   16.16    2.81   1
  -8   3  -9   18.32    5.56   1
  -8   3  -8  114.06    8.54   1
  -8   3  -8  111.72    5.92   1
  -8   3  -8  111.09    8.01   1
  -8   3  -7   40.96    4.99   1
  -8   3  -7   29.05    3.13   1
  -8   3  -7   41.09    5.90   1
  -8   3  -6   31.25    5.48   1
  -8   3  -6   33.18    5.18   1
  -8   3  -5   10.63    4.56   1
  -8   3  -4   31.70    4.84   1
  -8   3  -3   11.56    4.35   1
  -8   3  -3    3.57    3.55   1
  -8   3  -2  110.46    7.57   1
  -8   3  -2  113.42    7.24   1
  -8   3  -1    0.92    2.86   1
  -8   3  -1   -0.18    3.68   1
  -8   3   0   88.92    7.17   1
  -8   3   0  104.86    6.55   1
  -8   3   1   93.90    6.40   1
  -8   3   1   90.44    7.42   1
  -8   3   2    5.02    3.76   1
  -8   3   2    5.52    4.32   1
  -8   3   3    4.24    4.20   1
  -8   3   3    5.24    3.53   1
  -8   3   4  101.61    6.25   1
  -8   3   5   76.04    5.06   1
  -8   3   6    2.69    2.92   1
  -8   3   7   57.15    4.84   1
  -8   3   8  195.44    9.51   1
[truncated: 1,596,270 more chars]
