# Supplementary material for: Pseudosymmetry and high Z′ structures: the case of rac-(2R,2′R,5′S)-2-methyl-5′-[(1R,2R,5S,5′S)-1,4,4,5′-tetra­methyl­dihydro-3′H-3,8-dioxa­spiro­[bi­cyclo­[3.2.1]octane-2,2′-furan]-5′-yl]-3,4,1′,2′,3′,4′-hexa­hydro-[2,2′-bi­furan]-5(2H)-one
Source: Acta Crystallogr E Crystallogr Commun. 2017 Aug 1;73(Pt 9):1282–6. doi: 10.1107/S2056989017010805 (PMC5588561; doi:10.1107/S2056989017010805)
Supplement: Supplementary file 2 [file e-73-01282-Isup2.hkl]

data_I                                                                          
_shelx_title ' Compound X'                                                      
_shelx_refln_list_code          4                                               
_shelx_F_calc_maximum      316.65                                               
_exptl_crystal_F_000      1712.00                                               
_reflns_d_resolution_high  0.7696                                               
                                                                                
loop_                                                                           
 _space_group_symop_operation_xyz                                               
 'x, y, z'                                                                      
 '-x, -y, -z'                                                                   
                                                                                
_cell_length_a    13.7090                                                       
_cell_length_b    14.1980                                                       
_cell_length_c    23.3390                                                       
_cell_angle_alpha  72.878                                                       
_cell_angle_beta   82.765                                                       
_cell_angle_gamma  77.051                                                       
                                                                                
_shelx_F_squared_multiplier     1.000                                           
                                                                                
loop_                                                                           
 _refln_index_h                                                                 
 _refln_index_k                                                                 
 _refln_index_l                                                                 
 _refln_F_squared_calc                                                          
 _refln_F_squared_meas                                                          
 _refln_F_squared_sigma                                                         
 _refln_observed_status                                                         
   2   0   0       4467.93       4777.09        72.09 o                         
   3   0   0       2343.79       2172.04        36.46 o                         
   4   0   0       2306.37       2056.83        36.63 o                         
   5   0   0       1675.20       1724.81        33.08 o                         
   6   0   0        136.88        137.62        11.46 o                         
   7   0   0       5898.28       6566.28       104.83 o                         
   8   0   0         47.00         32.90        11.89 o                         
   9   0   0          6.21          7.98        13.43 o                         
  10   0   0        566.24        596.11        26.79 o                         
  11   0   0         32.35         30.51        19.64 o                         
  12   0   0         57.78         58.83        37.83 o                         
  13   0   0        374.67        320.48        30.20 o                         
  14   0   0        164.03        128.73        71.40 o                         
  15   0   0        117.40        127.06        50.05 o                         
  17   0   0          3.68         72.92        54.29 o                         
 -15   1   0         11.95         95.24        94.17 o                         
 -14   1   0          0.42        -19.86        40.84 o                         
 -13   1   0        270.59        224.72        28.89 o                         
 -12   1   0        227.47        200.91        29.27 o                         
 -11   1   0       2011.80       1906.61        56.96 o                         
 -10   1   0        803.06        746.60        29.99 o                         
  -9   1   0        533.20        605.77        22.94 o                         
  -8   1   0       2622.26       2656.10        51.55 o                         
  -7   1   0       2000.88       2002.44        37.70 o                         
  -6   1   0       3407.41       3855.59        70.75 o                         
  -5   1   0        331.99        311.10        13.70 o                         
  -4   1   0        749.58        795.71        17.15 o                         
  -3   1   0       1411.10       1333.25        22.83 o                         
  -2   1   0      11616.43      10958.69       142.03 o                         
   2   1   0      11442.37      10514.68       163.13 o                         
   3   1   0       6704.04       6597.72        98.79 o                         
   4   1   0       2020.78       2010.21        39.98 o                         
   5   1   0        447.86        436.38        14.94 o                         
   6   1   0         72.89         69.48        11.16 o                         
   7   1   0        600.67        701.53        19.96 o                         
   8   1   0        630.97        671.69        21.63 o                         
   9   1   0          7.62         -9.71        14.37 o                         
  10   1   0       1251.99       1216.91        38.14 o                         
  11   1   0        294.54        325.86        40.59 o                         
  12   1   0        382.14        359.15        31.85 o                         
  13   1   0          0.42         -3.41        24.25 o                         
  14   1   0          9.50         52.43        51.58 o                         
  15   1   0         37.31         79.74        73.45 o                         
  17   1   0        103.77         91.37        56.57 o                         
 -15   2   0          4.91        -32.90        62.27 o                         
 -14   2   0         12.76         26.27        40.42 o                         
 -13   2   0        936.16       1053.47        59.55 o                         
 -12   2   0       1457.98       1533.91        55.84 o                         
 -11   2   0        102.68         96.31        22.20 o                         
 -10   2   0         68.16         30.85        18.31 o                         
  -9   2   0        118.62        107.29        17.49 o                         
  -8   2   0       1090.18        974.28        27.54 o                         
  -7   2   0       1620.02       1582.69        29.44 o                         
  -6   2   0        588.60        588.95        15.78 o                         
  -5   2   0       2699.11       2679.37        40.93 o                         
  -4   2   0       1344.21       1350.96        21.78 o                         
  -3   2   0        552.54        581.72        11.69 o                         
  -2   2   0       4754.82       4654.01        55.53 o                         
  -1   2   0        488.48        461.18        10.78 o                         
   0   2   0      45519.45      41512.00      1006.00 o                         
   1   2   0        818.65        742.12        17.00 o                         
   2   2   0      79889.33      77413.73      1391.17 o                         
   3   2   0        282.79        253.10         8.93 o                         
   4   2   0        596.97        626.27        14.64 o                         
   5   2   0         40.30         18.10        23.06 o                         
   6   2   0        244.06        271.07        10.88 o                         
   7   2   0       1167.17       1284.84        29.50 o                         
   8   2   0       2801.44       2506.94        47.65 o                         
   9   2   0        116.49        126.57        27.72 o                         
  10   2   0         70.24         39.65        19.27 o                         
  11   2   0       1830.51       1718.65        48.61 o                         
  12   2   0        933.61        884.87        45.94 o                         
  13   2   0         29.97         21.73        23.71 o                         
  14   2   0        199.61        207.36        44.88 o                         
  15   2   0         18.78          2.51        47.10 o                         
  16   2   0        296.48        363.09        95.17 o                         
 -15   3   0         63.88         82.14        60.94 o                         
 -14   3   0          0.87        -25.11        43.72 o                         
 -13   3   0          3.17        107.13        43.15 o                         
 -12   3   0         58.19        -15.01        49.87 o                         
 -11   3   0         45.94         -0.22        20.24 o                         
 -10   3   0         79.48         67.05        33.28 o                         
  -9   3   0        145.99        156.20        27.01 o                         
  -8   3   0        957.71        912.65        25.79 o                         
  -7   3   0       2246.63       2333.28        42.41 o                         
  -6   3   0       4911.88       5000.75        76.25 o                         
  -5   3   0        405.29        383.85        12.11 o                         
  -4   3   0        346.30        343.73        10.99 o                         
  -3   3   0        475.16        477.85        11.18 o                         
  -2   3   0         26.12         10.22         6.62 o                         
  -1   3   0          1.15         10.31        11.57 o                         
   0   3   0        853.77        812.27        18.08 o                         
   1   3   0       2376.26       2150.11        36.13 o                         
   2   3   0          0.17          4.20         4.53 o                         
   3   3   0       5307.60       4910.33        69.82 o                         
   4   3   0       2256.26       2459.30        38.72 o                         
   5   3   0       2129.11       2197.45        36.12 o                         
   6   3   0         20.39         12.51         8.72 o                         
   7   3   0       1935.35       1909.01        32.37 o                         
   8   3   0       6533.56       6703.45       108.08 o                         
   9   3   0        847.25        940.29        48.19 o                         
  10   3   0          4.18          2.73        18.27 o                         
  11   3   0        751.87        774.35        32.62 o                         
  12   3   0        764.40        740.12        51.84 o                         
  13   3   0         53.34         21.52        22.23 o                         
  14   3   0         10.93         -1.20        37.64 o                         
  15   3   0          2.35         33.10        47.06 o                         
  16   3   0        124.47         70.99        52.25 o                         
 -15   4   0         16.42         58.95        52.10 o                         
 -14   4   0          7.49        -15.19        57.19 o                         
 -13   4   0         12.24         39.54        43.72 o                         
 -12   4   0         50.42         -0.92        34.12 o                         
 -11   4   0        571.95        521.39        44.77 o                         
 -10   4   0       3024.43       2899.55        77.74 o                         
  -9   4   0          2.40          8.65        27.39 o                         
  -8   4   0        267.03        294.87        19.90 o                         
  -7   4   0         28.64         53.51        13.80 o                         
  -6   4   0       1513.73       1485.86        26.78 o                         
  -5   4   0       7323.48       7833.05       106.53 o                         
  -4   4   0         19.72         19.98         8.55 o                         
  -3   4   0        277.01        297.59        10.68 o                         
  -2   4   0       2278.14       2283.76        34.88 o                         
  -1   4   0      17957.27      17499.46       270.81 o                         
   0   4   0       7179.54       7391.96       113.89 o                         
   1   4   0       5677.45       5325.98        84.72 o                         
   2   4   0        227.48        215.72         9.21 o                         
   3   4   0         33.09         46.23         6.51 o                         
   4   4   0       1180.25       1297.56        22.83 o                         
   5   4   0       7938.53       7786.61       111.26 o                         
   6   4   0          7.34          9.27         9.08 o                         
   7   4   0          3.23         28.95         9.72 o                         
   8   4   0       2486.35       2570.22        45.37 o                         
   9   4   0        238.06        189.66        16.33 o                         
  10   4   0       1836.85       1754.13        69.77 o                         
  11   4   0         23.98         24.25        20.85 o                         
  12   4   0         86.20         59.49        26.72 o                         
  13   4   0        164.02        155.91        24.92 o                         
  14   4   0        370.67        305.96        53.18 o                         
  15   4   0        100.60         38.15        52.20 o                         
  16   4   0          1.96        106.37        46.65 o                         
 -15   5   0         48.34        -21.96        61.61 o                         
 -14   5   0         15.91        -61.80        61.80 o                         
 -13   5   0         27.88         -2.05        30.98 o                         
 -12   5   0          9.98        -13.52        38.02 o                         
 -11   5   0        105.01        143.66        34.03 o                         
 -10   5   0         21.01         12.82        31.92 o                         
  -9   5   0        318.43        393.03        32.79 o                         
  -8   5   0          7.47          4.97        17.04 o                         
  -7   5   0         22.35         23.08        13.49 o                         
  -6   5   0        227.89        201.84        14.22 o                         
  -5   5   0        636.47        648.86        19.89 o                         
  -4   5   0        736.12        777.74        18.79 o                         
  -3   5   0        435.04        497.01        14.37 o                         
  -2   5   0         32.05         27.21         8.56 o                         
  -1   5   0       2117.79       2084.30        39.22 o                         
   0   5   0       1302.32       1288.55        43.91 o                         
   1   5   0       1818.39       1695.36        34.50 o                         
   2   5   0        272.35        282.96        11.77 o                         
   3   5   0       2425.63       2489.21        40.65 o                         
   4   5   0       1710.09       1820.22        30.15 o                         
   5   5   0          0.23         -2.76         7.62 o                         
   6   5   0        227.35        262.19        16.35 o                         
   7   5   0       2017.29       2068.60        37.78 o                         
   8   5   0       1116.56       1107.52        36.41 o                         
   9   5   0        102.37         69.43        14.36 o                         
  10   5   0         13.05          0.75        14.71 o                         
  11   5   0        512.38        462.59        27.86 o                         
  12   5   0        205.87        152.27        24.09 o                         
  13   5   0        676.77        715.71        38.13 o                         
  14   5   0        611.78        627.66        50.46 o                         
  15   5   0          5.39         11.67        36.36 o                         
  16   5   0         20.53         81.62       100.49 o                         
  17   5   0         35.97       -106.29       106.29 o                         
 -15   6   0         48.18        171.70        59.80 o                         
 -13   6   0        175.79        154.29        48.93 o                         
 -12   6   0          2.55          8.53        32.29 o                         
 -11   6   0          0.10         32.97        30.38 o                         
 -10   6   0         54.08         65.04        36.22 o                         
  -9   6   0          8.88         40.56        44.58 o                         
  -8   6   0          9.08         29.92        22.90 o                         
  -7   6   0        599.35        635.55        27.71 o                         
  -6   6   0         41.41         23.74        23.67 o                         
  -5   6   0          9.29         11.67        12.47 o                         
  -4   6   0          1.02         10.91         9.36 o                         
  -3   6   0        282.37        258.63        13.19 o                         
  -2   6   0      14983.68      15415.15       266.57 o                         
  -1   6   0       8529.12       8940.66       142.12 o                         
   0   6   0       7789.02       7522.29       134.97 o                         
   1   6   0      12613.06      12883.14       198.28 o                         
   2   6   0        836.09        920.81        23.04 o                         
   3   6   0        217.96        250.35        12.03 o                         
   4   6   0         21.39          3.42         9.59 o                         
   5   6   0         11.65         32.19         8.86 o                         
   6   6   0       1158.92       1194.97        31.24 o                         
   7   6   0         22.83         -1.73        11.63 o                         
   8   6   0        145.41        130.54        14.08 o                         
   9   6   0          5.89         18.31        13.46 o                         
  10   6   0        367.45        374.08        20.46 o                         
  11   6   0        474.94        463.67        28.27 o                         
  12   6   0         32.05          4.19        23.67 o                         
  13   6   0         58.70         26.64        21.95 o                         
  14   6   0         11.94         -9.74        39.87 o                         
  15   6   0         93.38        -37.65        88.51 o                         
  16   6   0          2.70         15.87        38.85 o                         
  17   6   0        126.34         46.87        74.25 o                         
 -14   7   0        194.53        201.93        54.06 o                         
 -13   7   0         15.20        -16.73        53.29 o                         
 -12   7   0         15.06         19.46        71.16 o                         
 -11   7   0         64.51         11.12        15.62 o                         
 -10   7   0        125.19        140.04        35.12 o                         
  -9   7   0        255.52        214.64        31.90 o                         
  -8   7   0        203.56        218.27        26.83 o                         
  -7   7   0        193.15        191.70        23.65 o                         
  -6   7   0        512.69        551.62        28.32 o                         
  -5   7   0       1930.95       1972.27        46.24 o                         
  -4   7   0       1468.26       1599.73        33.50 o                         
  -3   7   0       4567.11       4522.37        67.41 o                         
  -2   7   0       1271.83       1301.92        31.37 o                         
  -1   7   0         46.46         55.76        14.43 o                         
   0   7   0       1088.30       1157.92        28.53 o                         
   1   7   0       7759.17       7922.51       131.42 o                         
   2   7   0        574.87        590.17        26.14 o                         
   3   7   0       1547.22       1746.34        35.95 o                         
   4   7   0       3648.52       3844.55        61.88 o                         
   5   7   0       1079.83       1076.87        25.28 o                         
   6   7   0        609.84        630.23        18.41 o                         
   7   7   0        439.66        441.07        19.25 o                         
   8   7   0         51.25         74.25        14.81 o                         
   9   7   0          1.06         -2.55        17.41 o                         
  10   7   0        312.31        299.79        20.70 o                         
  11   7   0        283.45        273.50        23.08 o                         
  12   7   0         66.06         48.72        26.73 o                         
  13   7   0         15.06         27.69        24.50 o                         
  14   7   0        144.05        153.33        65.04 o                         
  15   7   0         91.90        221.13        79.05 o                         
  16   7   0          0.05         82.58        68.80 o                         
  17   7   0        162.23        170.94       113.71 o                         
 -13   8   0          1.22         27.54        51.45 o                         
 -12   8   0         40.89        -27.48        83.76 o                         
 -11   8   0          7.54         66.27       136.53 o                         
 -10   8   0         75.47         67.24        34.02 o                         
  -9   8   0        753.19        736.45        40.17 o                         
  -8   8   0        271.05        337.19        41.16 o                         
  -7   8   0          1.72          8.61        23.93 o                         
  -6   8   0        333.58        294.75        24.45 o                         
  -5   8   0        908.76        945.48        30.39 o                         
  -4   8   0        102.53         97.36        16.37 o                         
  -3   8   0        503.25        553.76        28.96 o                         
  -2   8   0        909.06        968.46        33.99 o                         
  -1   8   0        825.48        892.96        28.58 o                         
   0   8   0        495.84        562.39        23.49 o                         
   1   8   0        964.00       1027.45        28.40 o                         
   2   8   0          1.33         -5.65        13.94 o                         
   3   8   0       3519.00       3529.28        59.84 o                         
   4   8   0         96.22        106.27        13.27 o                         
   5   8   0       1332.70       1272.14        29.69 o                         
   6   8   0        599.22        595.00        22.48 o                         
   7   8   0         10.63          9.01        14.61 o                         
   8   8   0       1967.92       1878.24        64.80 o                         
   9   8   0        149.87        178.97        30.76 o                         
  10   8   0         18.24         39.86        22.32 o                         
  11   8   0         13.06          7.36        20.27 o                         
  12   8   0         82.82         36.67        31.86 o                         
  13   8   0        189.16        201.36        29.42 o                         
  14   8   0          3.77        -36.44        52.85 o                         
  15   8   0        133.49         31.18        91.94 o                         
  16   8   0         11.65        -54.29        61.92 o                         
 -13   9   0         27.30         94.98        71.50 o                         
 -12   9   0        151.35        149.84        81.57 o                         
 -11   9   0         71.68         66.14        43.91 o                         
 -10   9   0         65.48         96.43        36.30 o                         
  -9   9   0        370.76        272.92        32.50 o                         
  -8   9   0          1.01        -16.92        51.90 o                         
  -7   9   0        425.05        434.84        31.76 o                         
  -6   9   0        103.04        113.91        55.13 o                         
  -5   9   0         64.20         43.14        19.40 o                         
  -4   9   0        109.21         38.51        23.10 o                         
  -3   9   0       1404.35       1350.57        37.16 o                         
  -2   9   0        799.29        795.78        31.10 o                         
  -1   9   0         25.58         28.65        19.47 o                         
   0   9   0        221.21        187.45        20.35 o                         
   1   9   0         59.98         56.79        17.37 o                         
   2   9   0         45.61         17.19        21.41 o                         
   3   9   0          0.00         16.16        12.71 o                         
   4   9   0        632.45        513.87        22.12 o                         
   5   9   0       1661.84       1637.35        41.21 o                         
   6   9   0          1.16         26.92        19.57 o                         
   7   9   0        143.34        173.06        21.97 o                         
   8   9   0         92.06         53.43        24.62 o                         
   9   9   0        875.72        825.37        32.92 o                         
  10   9   0        446.20        474.67        27.49 o                         
  11   9   0        548.90        586.34        31.88 o                         
  12   9   0        327.56        246.48        29.89 o                         
  13   9   0        140.65        116.92        38.94 o                         
  14   9   0          0.11          9.71        55.50 o                         
  15   9   0         45.25         61.17        57.28 o                         
  16   9   0         99.56        -26.56        82.67 o                         
 -12  10   0        128.86        230.18       102.87 o                         
 -11  10   0        104.41        106.10        90.80 o                         
 -10  10   0          0.71         -1.06        44.17 o                         
  -9  10   0         24.79         10.29        38.68 o                         
  -8  10   0        170.12        146.46        35.08 o                         
  -7  10   0          5.48         45.83        32.85 o                         
  -6  10   0          2.50         24.67        23.99 o                         
  -5  10   0        451.95        468.47        26.74 o                         
  -4  10   0        463.45        452.52        24.11 o                         
  -3  10   0        750.08        708.56        30.64 o                         
  -2  10   0          0.56        -16.38        24.54 o                         
  -1  10   0        496.11        471.89        38.62 o                         
   0  10   0         42.19         47.46        19.83 o                         
   1  10   0        400.38        388.51        21.31 o                         
   2  10   0       1718.86       1608.60        53.88 o                         
   3  10   0        217.93        227.80        18.34 o                         
   4  10   0         29.88         34.98        14.90 o                         
   5  10   0        347.62        304.57        24.21 o                         
   6  10   0         10.58          7.79        21.07 o                         
   7  10   0        118.22        134.69        32.23 o                         
   8  10   0        294.51        347.26        35.00 o                         
   9  10   0         49.60         60.99        26.01 o                         
  10  10   0        145.65        160.88        39.01 o                         
  11  10   0        127.01        152.59        29.34 o                         
  12  10   0         28.69         28.82        29.36 o                         
  13  10   0          0.11         -8.27        35.29 o                         
  14  10   0          9.48         80.67        72.45 o                         
  15  10   0          9.38        -68.23        68.23 o                         
 -10  11   0          3.26        167.46        77.06 o                         
  -9  11   0          2.45         18.55        45.74 o                         
  -8  11   0         96.50        181.53        39.89 o                         
  -7  11   0          3.94        -24.76        24.76 o                         
  -6  11   0         45.07         62.76        40.43 o                         
  -5  11   0        277.94        251.58        26.04 o                         
  -4  11   0         13.48         32.93        29.07 o                         
  -3  11   0         49.64         32.12        18.52 o                         
  -2  11   0        137.31        154.94        20.15 o                         
  -1  11   0        970.58        935.89        46.64 o                         
   0  11   0        326.27        366.11        39.68 o                         
   1  11   0        358.08        362.98        27.53 o                         
   2  11   0       1134.79       1143.06        65.09 o                         
   3  11   0        111.69         95.26        17.91 o                         
   4  11   0        997.85        893.93        37.92 o                         
   5  11   0          9.96         22.71        21.31 o                         
   6  11   0        176.53        183.57        25.04 o                         
   7  11   0        286.38        267.40        33.24 o                         
   8  11   0         85.55         57.51        25.76 o                         
   9  11   0          0.92         10.52        29.53 o                         
  10  11   0        333.13        331.45        41.25 o                         
  11  11   0         64.71        118.29        41.10 o                         
  12  11   0          0.65        -30.07        33.99 o                         
  13  11   0        136.84        205.90        55.59 o                         
  14  11   0         74.15         60.73        47.40 o                         
  15  11   0          4.81          9.89        76.06 o                         
 -10  12   0         68.80         91.04        64.31 o                         
  -9  12   0          2.76         24.67        60.57 o                         
  -8  12   0         58.10         85.42        63.21 o                         
  -7  12   0         23.06         33.48        36.20 o                         
  -6  12   0        161.69        238.93        37.78 o                         
  -5  12   0         14.89         13.39        24.53 o                         
  -4  12   0         33.63         83.75        26.36 o                         
  -3  12   0        108.35         76.42        22.34 o                         
  -2  12   0        289.91        373.17        27.01 o                         
  -1  12   0        284.90        307.11        42.39 o                         
   0  12   0         13.80        -14.88        24.31 o                         
   1  12   0        121.65         89.41        38.22 o                         
   2  12   0        224.24        205.43        35.63 o                         
   3  12   0          1.49        -23.06        23.06 o                         
   4  12   0         26.17         -8.82        39.62 o                         
   5  12   0       1019.96        970.57        64.94 o                         
   6  12   0        982.34        880.17        45.55 o                         
   7  12   0          4.54         -2.47        24.78 o                         
   8  12   0        149.50        123.12        28.66 o                         
   9  12   0         69.52         37.72        28.99 o                         
  10  12   0         11.28         50.50        35.95 o                         
  11  12   0        132.42        157.80        46.67 o                         
  12  12   0        182.07        209.35        52.18 o                         
  13  12   0          9.19        -17.68       111.43 o                         
  14  12   0         18.81         19.00        56.29 o                         
  15  12   0         58.96         84.43        88.99 o                         
  -9  13   0         11.57         16.07        84.33 o                         
  -8  13   0         84.38        238.64        91.46 o                         
  -7  13   0          6.71         -5.90        46.83 o                         
  -6  13   0         51.14         -7.28        37.20 o                         
  -5  13   0        124.70        145.37        41.40 o                         
  -4  13   0         25.43         55.03        31.49 o                         
  -3  13   0          0.27         20.72        22.00 o                         
  -2  13   0         21.14         15.71        23.68 o                         
  -1  13   0        474.16        405.69        39.54 o                         
   0  13   0         19.48        -31.61        40.83 o                         
   1  13   0        110.69        171.91        55.49 o                         
   2  13   0        106.91        126.05        31.96 o                         
   3  13   0         64.38         33.93        21.62 o                         
   4  13   0         16.67         32.95        25.94 o                         
   5  13   0        107.95        120.52        27.55 o                         
   6  13   0        429.05        321.38        37.73 o                         
   7  13   0          3.06         16.29        28.17 o                         
   8  13   0         16.96        -11.29        33.66 o                         
   9  13   0         45.74         36.26        36.91 o                         
  10  13   0         14.31         36.20        35.24 o                         
  11  13   0          3.99        -25.09        38.59 o                         
  12  13   0         61.51         93.73        63.37 o                         
  13  13   0          2.48        -36.53        52.51 o                         
  14  13   0          7.74         40.69       102.78 o                         
  -7  14   0         11.43          0.72        58.70 o                         
  -6  14   0          6.95          9.08        46.35 o                         
  -5  14   0          5.30         16.70        62.99 o                         
  -4  14   0         15.58         27.68        44.31 o                         
  -3  14   0         21.61         16.56        31.91 o                         
  -2  14   0          0.41         85.75        46.97 o                         
  -1  14   0          0.05         10.54        32.66 o                         
   0  14   0        121.13        266.25        47.46 o                         
   1  14   0          8.23          6.46        39.63 o                         
   2  14   0        152.56        134.25        40.52 o                         
   3  14   0         16.26        -20.39        56.66 o                         
   4  14   0          4.02          6.77        28.90 o                         
   5  14   0         59.61         73.82        60.90 o                         
   6  14   0        169.53        246.30        37.87 o                         
   7  14   0        105.10         77.81        38.14 o                         
   8  14   0        115.43         37.44        37.66 o                         
   9  14   0         42.50         54.38        64.38 o                         
  10  14   0         69.76         71.41        41.65 o                         
  11  14   0         18.34         60.28        41.08 o                         
  12  14   0          6.22        -18.24        79.40 o                         
  13  14   0         51.21         45.26        49.07 o                         
  -6  15   0        103.47         38.79        86.04 o                         
  -5  15   0          0.93         33.66        55.90 o                         
  -4  15   0        112.05        172.41        47.53 o                         
  -3  15   0          3.15         31.95        32.10 o                         
  -2  15   0         34.77         20.89        33.85 o                         
  -1  15   0          0.23          2.34        34.20 o                         
   0  15   0        148.38         89.76        31.89 o                         
   1  15   0         73.36         79.96        69.50 o                         
   2  15   0          4.19        -12.06        29.51 o                         
   3  15   0        396.84        292.42        48.76 o                         
   4  15   0         35.24         59.79        42.55 o                         
   5  15   0         26.25         27.98        41.59 o                         
   6  15   0         80.35        114.05        41.88 o                         
   7  15   0         29.05         40.93        67.42 o                         
   8  15   0         16.38        -21.94        45.57 o                         
   9  15   0        235.40        248.24        94.22 o                         
  10  15   0         40.88         51.46        48.64 o                         
  11  15   0          7.65         -2.36       101.11 o                         
  12  15   0         64.79          9.89        68.07 o                         
  -4  16   0          0.16        -89.85        89.85 o                         
  -3  16   0         58.05         95.81        55.53 o                         
  -2  16   0          0.32         -4.52        46.67 o                         
  -1  16   0          7.82          0.61        66.68 o                         
   0  16   0         41.24         42.71        36.25 o                         
   1  16   0         81.35        176.33        44.90 o                         
   2  16   0        102.80         98.59        72.83 o                         
   3  16   0          0.74         48.76        31.54 o                         
   4  16   0         22.07         -5.28        37.35 o                         
   5  16   0         56.69         65.20        50.93 o                         
   6  16   0         73.21         68.69        72.64 o                         
   7  16   0         70.83        122.93        57.63 o                         
   8  16   0         35.17        -11.90        56.03 o                         
   9  16   0         27.00         51.13        51.34 o                         
  10  16   0          2.03         43.73       102.54 o                         
   0  17   0         78.04        129.84        58.02 o                         
   1  17   0         14.28        163.72        85.19 o                         
   2  17   0        132.97        178.27        69.98 o                         
   3  17   0        115.54        127.40        79.29 o                         
   4  17   0         10.26        134.44        86.52 o                         
   5  17   0         62.64        -50.80        50.80 o                         
   6  17   0          0.08         75.11        86.52 o                         
   7  17   0          5.42        -30.37        57.75 o                         
  -7 -17   1         12.12         47.52        65.93 o                         
  -6 -17   1         29.03         37.21        60.87 o                         
  -5 -17   1        108.38         42.92        77.25 o                         
  -3 -17   1          0.56         26.53        76.25 o                         
  -2 -17   1         29.89         11.31        78.53 o                         
  -1 -17   1          5.44        -57.00        57.00 o                         
   0 -17   1        185.33        282.37        76.73 o                         
  -9 -16   1         28.90         73.49        91.46 o                         
  -8 -16   1         10.59        122.55        86.71 o                         
  -7 -16   1          2.29        -33.78        97.36 o                         
  -6 -16   1          7.29         37.39        86.38 o                         
  -5 -16   1          0.61        -54.46        54.46 o                         
  -4 -16   1        183.30        152.12        77.58 o                         
  -3 -16   1         22.25        -48.58        73.49 o                         
  -2 -16   1         52.89         75.55        52.27 o                         
  -1 -16   1        232.00        277.24        80.05 o                         
   0 -16   1         33.09         46.81        58.76 o                         
   1 -16   1         76.29         98.59        83.29 o                         
   2 -16   1         29.44         55.31        47.19 o                         
   3 -16   1          6.90        -25.29        84.33 o                         
 -11 -15   1          0.05         25.04        54.04 o                         
 -10 -15   1          0.67         76.09        66.27 o                         
  -9 -15   1          0.09        -28.87        65.41 o                         
  -8 -15   1         80.94        111.78        99.48 o                         
  -7 -15   1         56.19         47.87        34.38 o                         
  -6 -15   1        136.95        113.56        54.99 o                         
  -5 -15   1         72.98        138.17        45.18 o                         
  -4 -15   1        148.65        142.14        52.01 o                         
  -3 -15   1          0.00        174.18        73.21 o                         
  -2 -15   1        224.67        271.96        40.33 o                         
  -1 -15   1          0.01         -5.74        35.99 o                         
   0 -15   1         11.26         13.85        33.18 o                         
   1 -15   1          0.97          9.08        37.44 o                         
   2 -15   1         56.01         83.29        37.11 o                         
   3 -15   1         82.54        155.16        69.12 o                         
   4 -15   1          9.26        -46.18        46.18 o                         
   5 -15   1          3.86         22.45        49.39 o                         
 -13 -14   1         48.74         23.39        76.73 o                         
 -12 -14   1         25.46        108.89        53.48 o                         
 -11 -14   1          1.42        -45.31        45.31 o                         
 -10 -14   1         20.48        -13.74        38.08 o                         
  -9 -14   1          2.52         20.57        38.60 o                         
  -8 -14   1         16.07         52.85        38.08 o                         
  -7 -14   1          5.20        -15.40        33.60 o                         
  -6 -14   1        157.12        156.90        70.31 o                         
  -5 -14   1        303.56        274.87        46.72 o                         
  -4 -14   1        190.72        236.23        43.84 o                         
  -3 -14   1         20.00          4.67        28.95 o                         
  -2 -14   1         15.55         60.05        87.18 o                         
  -1 -14   1         79.63         92.20        32.09 o                         
   0 -14   1        182.66        160.12        37.24 o                         
   1 -14   1        294.68        357.68        50.44 o                         
   2 -14   1         15.81         62.22        29.94 o                         
   3 -14   1         25.32         34.46        30.07 o                         
   4 -14   1         32.10         82.92        39.58 o                         
   5 -14   1         35.21         41.59        56.95 o                         
   6 -14   1         12.26        -10.02        47.33 o                         
   7 -14   1         41.08         85.22        63.80 o                         
 -13 -13   1          0.00         -4.84       121.36 o                         
 -12 -13   1         56.66         68.91        56.92 o                         
 -11 -13   1        126.35        136.98        42.94 o                         
 -10 -13   1         90.63        147.39        43.26 o                         
  -9 -13   1         58.75         92.64        37.81 o                         
  -8 -13   1         14.14        -36.11        36.11 o                         
  -7 -13   1        141.60        120.06        36.63 o                         
  -6 -13   1          5.00        -12.02        27.82 o                         
  -5 -13   1          7.39        -21.58        29.07 o                         
  -4 -13   1        294.41        288.10        43.37 o                         
  -3 -13   1         18.51         19.14        26.68 o                         
  -2 -13   1         38.81         60.33        28.97 o                         
  -1 -13   1         96.25        123.48        36.27 o                         
   0 -13   1        168.48        216.64        41.35 o                         
   1 -13   1          0.53        -19.05        26.37 o                         
   2 -13   1         29.33         22.35        21.06 o                         
   3 -13   1         23.09         15.57        28.97 o                         
   4 -13   1         11.62         49.44        25.93 o                         
   5 -13   1          2.21         24.17        40.11 o                         
   6 -13   1         52.39          2.23        40.27 o                         
   7 -13   1          5.59         34.45        45.55 o                         
   8 -13   1        378.27        586.39        98.35 o                         
 -14 -12   1          0.33        -93.74       106.86 o                         
 -13 -12   1         16.00         -0.81        55.38 o                         
 -12 -12   1         16.17         67.31        50.99 o                         
 -11 -12   1          1.66         32.25        48.90 o                         
 -10 -12   1         54.98         49.46        36.15 o                         
  -9 -12   1         99.12         90.47        45.68 o                         
  -8 -12   1         53.04         52.89        26.64 o                         
  -7 -12   1        234.63        224.95        29.99 o                         
  -6 -12   1         61.66         62.32        27.92 o                         
  -5 -12   1        184.38        186.64        29.14 o                         
  -4 -12   1          0.99         12.61        28.78 o                         
  -3 -12   1       1077.51       1015.45        48.05 o                         
  -2 -12   1        167.55        216.18        35.40 o                         
  -1 -12   1        132.44        169.36        51.29 o                         
   0 -12   1         64.86         29.85        33.48 o                         
   1 -12   1         64.55         24.18        22.14 o                         
   2 -12   1        293.02        269.31        23.31 o                         
   3 -12   1        155.22        155.84        25.74 o                         
   4 -12   1          3.52         36.67        33.37 o                         
   5 -12   1          9.63         54.91        26.76 o                         
   6 -12   1        148.84        156.06        26.72 o                         
   7 -12   1        116.20        107.74        42.81 o                         
   8 -12   1          0.90          7.64        45.60 o                         
   9 -12   1          3.26        -61.48        61.48 o                         
  10 -12   1          0.02        -37.86        65.68 o                         
 -15 -11   1          9.07        -65.68        65.68 o                         
 -14 -11   1          5.34         57.37       125.12 o                         
 -13 -11   1         22.16        -30.70        44.85 o                         
 -12 -11   1        165.56         98.89        82.81 o                         
 -11 -11   1         15.38        -29.95       109.91 o                         
 -10 -11   1        237.32        275.92        38.70 o                         
  -9 -11   1          4.97         20.26        30.28 o                         
  -8 -11   1          0.96        -35.20        35.20 o                         
  -7 -11   1         44.14         42.29        23.64 o                         
  -6 -11   1       1145.31       1049.68        40.92 o                         
  -5 -11   1        491.43        440.77        36.65 o                         
  -4 -11   1         50.25         64.54        20.39 o                         
  -3 -11   1         50.63         -4.09        30.94 o                         
  -2 -11   1        130.53        136.59        21.33 o                         
  -1 -11   1        169.42        103.50        20.54 o                         
   0 -11   1        969.50        882.58        54.55 o                         
   1 -11   1          1.62         -2.29        24.66 o                         
   2 -11   1          0.41         43.60        26.43 o                         
   3 -11   1         33.19         27.74        20.31 o                         
   4 -11   1          1.86         38.80        21.56 o                         
   5 -11   1        522.81        545.56        32.68 o                         
   6 -11   1        618.08        645.62        37.00 o                         
   7 -11   1         21.60         29.84        29.36 o                         
   8 -11   1        245.60        300.63        43.76 o                         
   9 -11   1        101.76         97.50        34.03 o                         
  10 -11   1          5.89        -37.33        60.30 o                         
 -15 -10   1         20.82         -2.95        98.69 o                         
 -14 -10   1          5.57         -2.32        58.29 o                         
 -13 -10   1          0.94        -33.23        33.23 o                         
 -12 -10   1         18.57         47.99        29.77 o                         
 -11 -10   1        156.42        188.42        28.99 o                         
 -10 -10   1        126.03         90.78        28.53 o                         
  -9 -10   1          0.54        -24.89        25.62 o                         
  -8 -10   1         39.17         42.16        27.60 o                         
  -7 -10   1        822.78        793.89        55.50 o                         
  -6 -10   1        366.44        345.92        26.25 o                         
  -5 -10   1          0.45          3.91        21.47 o                         
  -4 -10   1         19.15         57.74        22.63 o                         
  -3 -10   1        486.56        469.50        29.06 o                         
  -2 -10   1          3.74        -17.66        17.66 o                         
  -1 -10   1        523.69        416.67        22.80 o                         
   0 -10   1          0.21          3.78        28.81 o                         
   1 -10   1          3.58          5.24        31.44 o                         
   2 -10   1        983.58        970.24        38.77 o                         
   3 -10   1         41.96         53.80        20.94 o                         
   4 -10   1        106.01        107.97        20.85 o                         
   5 -10   1        597.75        553.48        27.14 o                         
   6 -10   1       1038.29       1035.69        43.15 o                         
   7 -10   1        104.28        103.87        27.40 o                         
   8 -10   1        176.66        167.03        34.09 o                         
   9 -10   1         32.77         33.05        52.00 o                         
  10 -10   1          9.37         47.06        33.76 o                         
  11 -10   1         28.86        -21.96        53.91 o                         
  12 -10   1          3.05        -11.50        94.79 o                         
 -16  -9   1         53.78         -8.56       107.81 o                         
 -15  -9   1          4.56         24.43        62.22 o                         
 -14  -9   1         18.62         82.54        57.38 o                         
 -13  -9   1         56.27         52.19        28.24 o                         
 -12  -9   1        110.13         77.54        29.48 o                         
 -11  -9   1        565.24        540.06        31.75 o                         
 -10  -9   1       2120.85       2205.96        56.54 o                         
  -9  -9   1        154.31         85.97        21.92 o                         
  -8  -9   1       1250.98       1264.02        50.54 o                         
  -7  -9   1          0.14         -5.90        23.70 o                         
  -6  -9   1        106.27         86.96        19.95 o                         
  -5  -9   1          0.47        -17.26        17.26 o                         
  -4  -9   1        995.13       1028.24        40.17 o                         
  -3  -9   1         94.37        107.59        14.24 o                         
  -2  -9   1        391.12        389.57        21.90 o                         
  -1  -9   1       1327.90       1242.57        50.65 o                         
   0  -9   1        825.63        759.76        30.43 o                         
   1  -9   1          0.23         20.83        17.68 o                         
   2  -9   1       1586.08       1506.25        44.55 o                         
   3  -9   1         52.31         -7.01        17.04 o                         
   4  -9   1        153.33        206.88        20.31 o                         
   5  -9   1        999.30        957.67        33.08 o                         
   6  -9   1         53.96         17.04        19.86 o                         
   7  -9   1        423.87        412.35        29.86 o                         
   8  -9   1        618.61        597.06        37.31 o                         
   9  -9   1         11.82         -5.39        28.33 o                         
  10  -9   1          0.21        -33.78        33.78 o                         
  11  -9   1         72.58         60.82        62.56 o                         
  12  -9   1         21.28         54.33        63.65 o                         
  13  -9   1          5.37        179.88       101.73 o                         
 -16  -8   1         22.31        -71.14        71.14 o                         
 -15  -8   1        169.76        106.96        61.64 o                         
 -14  -8   1          0.81         16.51        35.54 o                         
 -13  -8   1        366.99        365.40        49.35 o                         
 -12  -8   1         67.37         95.32        28.66 o                         
 -11  -8   1         34.65         35.33        22.19 o                         
 -10  -8   1        506.86        471.88        27.81 o                         
  -9  -8   1        324.93        308.75        22.94 o                         
  -8  -8   1          0.65          3.34        19.28 o                         
  -7  -8   1        506.67        517.32        28.00 o                         
  -6  -8   1       1053.59       1096.56        43.38 o                         
  -5  -8   1       2239.81       2042.47        43.58 o                         
  -4  -8   1       1941.32       1738.00        37.69 o                         
  -3  -8   1        624.70        574.60        24.67 o                         
  -2  -8   1         61.41         92.77        17.02 o                         
  -1  -8   1        118.28        124.97        15.00 o                         
   0  -8   1         16.60         11.97        14.66 o                         
   1  -8   1         23.90        -10.22        13.32 o                         
   2  -8   1         54.51         49.31        16.12 o                         
   3  -8   1         39.65         16.36        14.61 o                         
   4  -8   1        243.77        227.78        23.04 o                         
   5  -8   1        407.67        398.61        30.52 o                         
   6  -8   1        279.08        274.80        23.13 o                         
   7  -8   1         17.17         28.53        38.12 o                         
   8  -8   1       1017.44        968.00        42.61 o                         
   9  -8   1         47.68         58.45        29.02 o                         
  10  -8   1        487.19        469.91        54.38 o                         
  11  -8   1         38.14        138.13        69.76 o                         
  12  -8   1          0.13        -40.28        59.75 o                         
  13  -8   1         65.17         37.82        46.88 o                         
 -17  -7   1          3.27        -60.37       112.09 o                         
 -16  -7   1          1.83        -41.17        67.90 o                         
 -15  -7   1          3.00         26.73        58.89 o                         
 -14  -7   1         13.65         14.94        28.51 o                         
 -13  -7   1        130.23        173.49        29.37 o                         
 -12  -7   1          0.67         23.87        22.87 o                         
 -11  -7   1        352.02        301.81        25.00 o                         
 -10  -7   1        320.38        353.80        26.50 o                         
  -9  -7   1        251.83        285.94        20.07 o                         
  -8  -7   1         51.40         30.11        15.79 o                         
  -7  -7   1         13.42         15.17        12.59 o                         
  -6  -7   1        521.54        461.20        16.44 o                         
  -5  -7   1         78.96         59.76        13.05 o                         
  -4  -7   1        317.07        317.43        16.90 o                         
  -3  -7   1        175.05        189.69        12.27 o                         
  -2  -7   1        923.64        893.43        24.09 o                         
  -1  -7   1        542.40        588.70        23.08 o                         
   0  -7   1        858.01       1035.21        38.32 o                         
   1  -7   1        195.51        164.01        13.83 o                         
   2  -7   1         80.27         73.40        12.55 o                         
   3  -7   1         39.91         30.33        14.17 o                         
   4  -7   1         78.29         81.82        15.18 o                         
   5  -7   1       1771.27       1786.79        47.09 o                         
   6  -7   1         57.84         67.75        17.34 o                         
   7  -7   1         13.53         18.60        19.96 o                         
   8  -7   1          1.90         -8.91        21.92 o                         
   9  -7   1        410.39        431.55        35.68 o                         
  10  -7   1        257.19        337.85        38.76 o                         
  11  -7   1          0.31        -33.27        33.27 o                         
  12  -7   1          0.11          7.74        30.66 o                         
  13  -7   1         52.77        -35.95        79.15 o                         
  14  -7   1          0.07        103.54        67.12 o                         
 -17  -6   1         45.51         71.88       107.15 o                         
 -16  -6   1          8.98         88.32        63.97 o                         
 -15  -6   1         12.78          6.19        33.45 o                         
 -14  -6   1        270.23        304.00        43.12 o                         
 -13  -6   1          1.06         15.87        27.93 o                         
 -12  -6   1        434.70        367.27        29.85 o                         
 -11  -6   1        316.71        301.45        23.58 o                         
 -10  -6   1        570.89        526.29        23.67 o                         
  -9  -6   1         20.87         16.48        15.86 o                         
  -8  -6   1         34.87         12.92        16.41 o                         
  -7  -6   1         83.74         87.96        13.15 o                         
  -6  -6   1         49.06         28.93        10.26 o                         
  -5  -6   1        961.06       1016.81        22.26 o                         
  -4  -6   1        165.04        170.49        12.51 o                         
  -3  -6   1       2008.21       1959.30        35.36 o                         
  -2  -6   1         86.55         70.44         9.84 o                         
  -1  -6   1        357.65        376.95        19.50 o                         
   0  -6   1        383.21        353.69        28.61 o                         
   1  -6   1        711.20        713.65        23.61 o                         
   2  -6   1       1884.68       1961.49        41.18 o                         
   3  -6   1       3826.32       4020.83        59.94 o                         
   4  -6   1       1866.46       2087.60        36.36 o                         
   5  -6   1         88.58         65.74        11.67 o                         
   6  -6   1        451.17        415.52        21.44 o                         
   7  -6   1         15.68          6.08        16.69 o                         
   8  -6   1       2068.72       2022.65        57.84 o                         
   9  -6   1         96.62        162.36        30.75 o                         
  10  -6   1         11.28        -30.52        30.52 o                         
  11  -6   1          1.98         13.82        28.32 o                         
  12  -6   1          7.68         27.59        36.70 o                         
  13  -6   1         10.25         50.36        49.50 o                         
  14  -6   1         85.36        144.61        63.03 o                         
 -17  -5   1         60.14        168.47        92.89 o                         
 -16  -5   1          0.15         -0.44        70.40 o                         
 -15  -5   1          4.66         66.98        43.68 o                         
 -14  -5   1        238.01        304.06        45.80 o                         
 -13  -5   1        201.14        265.33        40.07 o                         
 -12  -5   1          2.65         14.21        26.74 o                         
 -11  -5   1        595.14        547.71        26.04 o                         
 -10  -5   1        278.55        291.21        25.15 o                         
  -9  -5   1        648.23        481.23        20.71 o                         
  -8  -5   1        474.34        405.54        18.29 o                         
  -7  -5   1        323.70        260.90        13.57 o                         
  -6  -5   1        169.62        133.30        10.93 o                         
  -5  -5   1         63.46         56.00         8.67 o                         
  -4  -5   1        256.15        233.90        10.29 o                         
  -3  -5   1       1829.11       1909.43        36.38 o                         
  -2  -5   1       6827.89       7203.48       111.66 o                         
  -1  -5   1       1418.92       1451.12        29.50 o                         
   0  -5   1       1426.41       1476.39        29.93 o                         
   1  -5   1         28.08         15.32         9.93 o                         
   2  -5   1       2548.32       2623.09        43.80 o                         
   3  -5   1         13.21         16.80         8.54 o                         
   4  -5   1       1111.27       1140.26        23.49 o                         
   5  -5   1        565.05        649.83        18.16 o                         
   6  -5   1         78.48        100.66        14.85 o                         
   7  -5   1         28.09          2.65        15.92 o                         
   8  -5   1          4.22         -8.87        18.78 o                         
   9  -5   1         19.70         19.49        23.13 o                         
  10  -5   1        168.61        183.56        26.86 o                         
  11  -5   1        684.65        683.59        54.19 o                         
  12  -5   1        271.63        293.33        41.85 o                         
  13  -5   1         73.42         99.64        46.74 o                         
  14  -5   1          4.26         48.96        54.00 o                         
  15  -5   1          1.96         76.73        60.47 o                         
 -17  -4   1         44.68         82.53        50.49 o                         
 -16  -4   1          2.17        -23.13       105.06 o                         
 -15  -4   1          5.28         33.89        40.77 o                         
 -14  -4   1         22.24         14.74        35.33 o                         
 -13  -4   1         12.61        -35.19        35.19 o                         
 -12  -4   1        615.18        625.64        32.85 o                         
 -11  -4   1         49.30         39.78        28.31 o                         
 -10  -4   1         24.95         -0.99        24.24 o                         
  -9  -4   1        143.44        122.27        16.47 o                         
  -8  -4   1       1074.05       1032.35        25.75 o                         
  -7  -4   1        158.40        159.96        11.31 o                         
  -6  -4   1       1860.89       2019.08        35.79 o                         
  -5  -4   1       3638.12       3929.29        60.97 o                         
  -4  -4   1       1177.08       1324.67        23.35 o                         
  -3  -4   1        827.75        847.13        16.64 o                         
  -2  -4   1      11474.70      10851.73       151.11 o                         
  -1  -4   1       2679.67       2586.31        46.19 o                         
   0  -4   1          2.42          5.25         7.99 o                         
   1  -4   1        970.85       1083.40        68.18 o                         
   2  -4   1       1290.99       1478.47        27.26 o                         
   3  -4   1        494.03        520.17        13.42 o                         
   4  -4   1       5059.23       5127.22        72.02 o                         
   5  -4   1        817.69        932.80        19.06 o                         
   6  -4   1          0.02         -6.96         9.33 o                         
   7  -4   1        922.58        913.33        25.60 o                         
   8  -4   1         37.80         64.64        19.42 o                         
   9  -4   1         27.04        188.49        38.53 o                         
  10  -4   1       2406.94       2384.30        94.87 o                         
  11  -4   1         12.86         41.62        33.54 o                         
  12  -4   1          0.07        -30.91        30.91 o                         
  13  -4   1        142.04         81.49        37.28 o                         
  14  -4   1          0.30        -12.09        42.08 o                         
 -17  -3   1          4.24        -41.17        86.61 o                         
 -16  -3   1          0.06         92.00        38.16 o                         
 -15  -3   1          1.54         14.09        32.57 o                         
 -14  -3   1         31.95        -42.61        42.61 o                         
 -13  -3   1         35.44         22.11        24.55 o                         
 -12  -3   1        178.03        177.24        26.97 o                         
 -11  -3   1       1260.61       1199.16        41.35 o                         
 -10  -3   1          2.91         14.87        16.34 o                         
  -9  -3   1        579.75        599.12        25.58 o                         
  -8  -3   1       1931.69       1893.20        38.99 o                         
  -7  -3   1         60.78         42.11        10.92 o                         
  -6  -3   1        979.81        886.98        18.70 o                         
  -5  -3   1        551.14        570.35        14.88 o                         
  -4  -3   1          5.73         13.93         8.22 o                         
  -3  -3   1        127.07        108.03         7.75 o                         
  -2  -3   1          0.76          5.90         5.42 o                         
  -1  -3   1       1682.23       1584.37        31.12 o                         
   0  -3   1       7519.17       6705.16       102.66 o                         
   1  -3   1       3399.93       3112.13        50.75 o                         
   2  -3   1       1127.70       1108.72        20.45 o                         
   3  -3   1       1639.32       1606.80        24.69 o                         
   4  -3   1       2744.09       2848.31        38.16 o                         
   5  -3   1         33.09         29.72         8.66 o                         
   6  -3   1         23.42          8.60         9.48 o                         
   7  -3   1        127.93        157.81        17.06 o                         
   8  -3   1          4.19         -6.30        13.72 o                         
   9  -3   1         59.15         77.49        17.58 o                         
  10  -3   1        923.40        809.73        73.68 o                         
  11  -3   1         20.31         18.73        21.02 o                         
  12  -3   1        149.93        200.15        44.38 o                         
  13  -3   1        409.58        388.90        47.69 o                         
  14  -3   1         35.49        -78.82        78.82 o                         
  15  -3   1         63.52         85.57        56.47 o                         
 -16  -2   1        155.19         61.80        88.23 o                         
 -15  -2   1          2.97         34.44        48.03 o                         
 -14  -2   1         85.20         60.24        47.78 o                         
 -13  -2   1         72.79         51.95        24.79 o                         
 -12  -2   1         62.58         59.57        25.09 o                         
 -11  -2   1         59.97         30.91        17.92 o                         
 -10  -2   1        679.88        672.70        28.92 o                         
  -9  -2   1        988.39        934.34        32.26 o                         
  -8  -2   1        490.59        544.26        19.87 o                         
  -7  -2   1        948.41        834.10        22.04 o                         
  -6  -2   1       1134.85       1141.78        23.09 o                         
  -5  -2   1        452.57        469.92        16.99 o                         
  -4  -2   1       6988.07       6934.16        97.51 o                         
  -3  -2   1        284.55        223.53         8.51 o                         
  -2  -2   1      30942.18      28215.84       362.86 o                         
  -1  -2   1      14421.77      13713.47       254.43 o                         
   0  -2   1         14.36         34.54        22.19 o                         
   1  -2   1      12624.27      12010.59       165.58 o                         
   2  -2   1         30.54         26.45         5.78 o                         
   3  -2   1        721.70        640.02        11.80 o                         
   4  -2   1        622.89        625.10        13.75 o                         
   5  -2   1        332.40        397.69        12.38 o                         
   6  -2   1        111.74        112.37        12.34 o                         
   7  -2   1        224.91        224.50        12.24 o                         
   8  -2   1         14.34         14.58        15.47 o                         
   9  -2   1        921.56        889.71        37.00 o                         
  10  -2   1         99.17         85.53        18.46 o                         
  11  -2   1         27.93         52.42        20.69 o                         
  12  -2   1        161.84        121.03        33.41 o                         
  13  -2   1         80.50         37.45        34.30 o                         
  14  -2   1         28.79         22.53        45.11 o                         
  15  -2   1         74.24         79.96        48.49 o                         
 -16  -1   1          3.37         17.76        51.72 o                         
 -15  -1   1         27.57         44.16       111.86 o                         
 -14  -1   1          3.51        -43.22        43.22 o                         
 -13  -1   1        142.50        115.96        26.03 o                         
 -12  -1   1        625.56        716.88        53.05 o                         
 -11  -1   1       1738.16       1775.71        63.84 o                         
 -10  -1   1          0.22         -1.21        17.80 o                         
  -9  -1   1       1168.67       1151.22        36.27 o                         
  -8  -1   1        266.99        285.80        16.52 o                         
  -7  -1   1        337.78        347.44        16.36 o                         
  -6  -1   1       6729.27       6996.10       109.29 o                         
  -5  -1   1         37.34         12.89         8.00 o                         
  -4  -1   1       6538.69       6507.81        92.27 o                         
  -3  -1   1       2193.35       2241.56        34.02 o                         
  -2  -1   1       1468.88       1511.75        25.09 o                         
   2  -1   1      87884.94      83581.30      1535.25 o                         
   3  -1   1        606.49        561.20        11.70 o                         
   4  -1   1       4283.10       4176.64        57.76 o                         
   5  -1   1        981.92       1039.24        19.76 o                         
   6  -1   1       8061.91       8277.16       111.42 o                         
   7  -1   1        248.65        278.73        13.59 o                         
   8  -1   1        322.51        302.62        14.96 o                         
   9  -1   1        645.35        654.03        25.92 o                         
  10  -1   1       2230.81       2168.65        48.18 o                         
  11  -1   1        679.53        603.33        29.55 o                         
  12  -1   1          8.02         29.58        24.00 o                         
  13  -1   1        142.76        253.50        43.85 o                         
  14  -1   1          3.29        -49.29        53.62 o                         
  15  -1   1         15.79         -3.49        41.66 o                         
 -16   0   1         16.76         93.74        67.50 o                         
 -15   0   1          0.16         42.93        47.43 o                         
 -14   0   1        163.53        154.19        43.72 o                         
 -13   0   1        537.71        650.11        37.01 o                         
 -12   0   1        217.05        276.84        41.12 o                         
 -11   0   1          0.59          1.42        23.84 o                         
 -10   0   1        144.65        139.75        20.50 o                         
  -9   0   1        106.37         76.60        16.59 o                         
  -8   0   1       2796.06       2882.78        57.58 o                         
  -7   0   1         49.93         22.65        12.30 o                         
  -6   0   1       1946.33       1977.30        37.52 o                         
  -5   0   1        712.28        731.78        16.73 o                         
  -4   0   1        531.33        520.74        14.69 o                         
  -3   0   1        304.58        297.43         9.86 o                         
  -2   0   1      26077.24      24740.17       363.65 o                         
   2   0   1      13778.54      12892.04       207.71 o                         
   3   0   1       5791.68       5589.73        85.38 o                         
   4   0   1        860.88        760.45        17.49 o                         
   5   0   1        273.46        230.28        13.68 o                         
   6   0   1       2592.31       2879.68        55.51 o                         
   7   0   1        207.47        203.85        13.61 o                         
   8   0   1        469.38        446.49        18.32 o                         
   9   0   1          2.94          5.99        12.67 o                         
  10   0   1        177.08        156.57        18.88 o                         
  11   0   1          6.56         30.21        16.62 o                         
  12   0   1        283.00        288.02        26.51 o                         
  13   0   1        152.04        109.72        22.84 o                         
  14   0   1        101.70         39.69        41.61 o                         
  15   0   1          2.49          4.32        56.62 o                         
 -16   1   1         44.68         -7.89        67.12 o                         
 -15   1   1          5.79        -39.90       106.15 o                         
 -14   1   1          2.72         13.72        36.39 o                         
 -13   1   1         76.96        107.27        28.74 o                         
 -12   1   1        489.67        468.91        48.95 o                         
 -11   1   1        437.05        367.56        39.73 o                         
 -10   1   1          9.38         49.04        18.76 o                         
  -9   1   1        483.33        508.52        23.09 o                         
  -8   1   1       2178.60       2122.60        43.97 o                         
  -7   1   1         30.37          8.73        10.66 o                         
  -6   1   1        304.33        272.01        13.89 o                         
  -5   1   1       2009.50       2208.41        37.21 o                         
  -4   1   1       7298.35       7205.62       103.83 o                         
  -3   1   1       2135.26       2060.37        32.61 o                         
  -2   1   1       1616.76       1521.57        23.29 o                         
   2   1   1       2781.21       3050.61        50.74 o                         
   3   1   1       8611.92       8345.22       124.22 o                         
   4   1   1      12559.87      12396.05       185.13 o                         
   5   1   1       4209.48       4449.23        76.53 o                         
   6   1   1          8.12          2.59         7.62 o                         
   7   1   1         12.74         22.35         9.59 o                         
   8   1   1        162.94        170.69        15.65 o                         
   9   1   1       1358.95       1386.94        39.43 o                         
  10   1   1        149.28        119.98        20.53 o                         
  11   1   1        908.92        959.82        67.35 o                         
  12   1   1         29.83        -17.50        24.09 o                         
  13   1   1        289.72        263.05        30.24 o                         
  14   1   1         70.20        114.98        44.70 o                         
  15   1   1         30.14        -14.16        57.95 o                         
 -16   2   1         11.19        -29.76        65.98 o                         
 -15   2   1         16.70         -1.78        42.03 o                         
 -14   2   1         18.67         95.35        43.43 o                         
 -13   2   1         85.56         96.42        28.26 o                         
 -12   2   1        312.99        264.12        46.99 o                         
 -11   2   1        379.68        386.58        54.88 o                         
 -10   2   1         49.33         76.33        18.61 o                         
  -9   2   1         14.76          8.40        20.65 o                         
  -8   2   1        720.91        734.95        22.64 o                         
  -7   2   1       2679.88       2713.43        43.78 o                         
  -6   2   1         45.08         11.58        10.01 o                         
  -5   2   1       1869.11       1899.35        31.00 o                         
  -4   2   1         36.06         20.77         8.01 o                         
  -3   2   1        559.95        538.44        11.23 o                         
  -2   2   1       6026.66       5597.51        73.83 o                         
  -1   2   1       6021.32       5698.30        74.15 o                         
   2   2   1      12954.35      12237.65       160.49 o                         
   3   2   1      10797.90      10393.12       142.48 o                         
   4   2   1       1525.27       1381.33        25.12 o                         
   5   2   1        398.79        400.87        13.52 o                         
   6   2   1        351.96        296.03        10.88 o                         
   7   2   1       2951.73       2848.28        51.32 o                         
   8   2   1       2697.34       3263.99        64.06 o                         
   9   2   1        311.15        312.98        20.09 o                         
  10   2   1        109.71         79.66        17.18 o                         
  11   2   1        176.04        154.96        21.87 o                         
  12   2   1        833.77        819.23        48.52 o                         
  13   2   1          1.08         10.27        19.76 o                         
  14   2   1        145.62        155.09        93.89 o                         
  15   2   1          4.48        -49.48        81.76 o                         
  16   2   1          0.30        -59.90        79.67 o                         
 -16   3   1          0.90        -20.54        67.60 o                         
 -15   3   1          2.70         67.31        59.71 o                         
 -14   3   1          9.75        -27.13        56.19 o                         
 -13   3   1         14.18          7.68        28.90 o                         
 -12   3   1        309.18        266.87        34.84 o                         
 -11   3   1        569.08        538.91        29.29 o                         
 -10   3   1       1931.99       1788.96        50.85 o                         
  -9   3   1        607.44        597.69        36.93 o                         
  -8   3   1        955.40        895.36        25.83 o                         
  -7   3   1         95.61         75.38        14.78 o                         
  -6   3   1       2888.14       2920.07        46.94 o                         
  -5   3   1       1599.73       1750.55        28.26 o                         
  -4   3   1       8081.19       8774.15       110.02 o                         
  -3   3   1        546.60        544.99        13.34 o                         
  -2   3   1       3198.18       3057.79        40.55 o                         
  -1   3   1        544.52        446.03        10.62 o                         
   0   3   1       5540.23       5506.33        84.96 o                         
   1   3   1       2841.63       2612.11        39.80 o                         
   2   3   1       3793.64       3669.86        50.08 o                         
   3   3   1         97.98        100.55         6.78 o                         
   4   3   1       2239.79       2083.31        33.44 o                         
   5   3   1        189.25        171.52         8.65 o                         
   6   3   1       2215.54       2339.13        38.50 o                         
   7   3   1       2663.25       2682.85        47.91 o                         
   8   3   1        156.52        102.31        12.80 o                         
   9   3   1        350.63        383.98        20.30 o                         
  10   3   1        323.72        279.63        28.32 o                         
  11   3   1        333.57        276.69        20.52 o                         
  12   3   1          5.65        -20.16        20.16 o                         
  13   3   1        916.93        918.91        41.80 o                         
  14   3   1          3.10         15.69        36.24 o                         
  15   3   1          3.69        -48.20        48.20 o                         
  16   3   1         43.35         39.61        34.56 o                         
  17   3   1          0.13         69.16        44.86 o                         
 -16   4   1          0.42          8.56        59.80 o                         
 -15   4   1        109.52        245.39        68.55 o                         
 -14   4   1         58.90         -4.42        62.80 o                         
 -13   4   1          5.68         70.90        41.98 o                         
 -12   4   1         13.03         -0.10        28.45 o                         
 -11   4   1          9.87        -16.89        31.88 o                         
 -10   4   1          3.96        -23.76        23.76 o                         
  -9   4   1         18.59         16.47        19.61 o                         
  -8   4   1        135.42         99.77        21.64 o                         
  -7   4   1          0.17         21.35        12.35 o                         
  -6   4   1         15.94          8.89        10.17 o                         
  -5   4   1         10.79         18.35         9.92 o                         
  -4   4   1      12028.08      12102.20       159.86 o                         
  -3   4   1       1887.12       2134.86        33.97 o                         
  -2   4   1        829.54        785.59        17.10 o                         
  -1   4   1        127.61        204.82        18.22 o                         
   0   4   1        314.68        315.44        17.31 o                         
   1   4   1        209.91        215.56         8.79 o                         
   2   4   1         97.93        108.69         7.38 o                         
   3   4   1        108.56        148.46         7.71 o                         
   4   4   1          8.89          5.09         6.56 o                         
   5   4   1        846.39        831.72        20.26 o                         
   6   4   1        156.52        162.62        10.68 o                         
   7   4   1       1073.75       1031.40        22.88 o                         
   8   4   1        471.78        525.75        19.54 o                         
   9   4   1         42.72         59.14        11.73 o                         
  10   4   1         30.44         33.70        17.22 o                         
  11   4   1          0.01        -17.62        17.62 o                         
  12   4   1          0.01         -9.94        19.93 o                         
  13   4   1        384.08        391.07        39.74 o                         
  14   4   1         43.17         50.96        35.16 o                         
  15   4   1          8.63         31.01        35.12 o                         
  16   4   1        151.49        184.92        83.86 o                         
  17   4   1         88.79        122.55        70.36 o                         
 -15   5   1          0.44         26.81        50.48 o                         
 -14   5   1         64.03        107.34        60.66 o                         
 -13   5   1          0.21         -7.47        34.76 o                         
 -12   5   1         92.33         59.80        33.43 o                         
 -11   5   1         20.46         61.62        32.84 o                         
 -10   5   1         95.57        135.87        33.32 o                         
  -9   5   1        285.23        274.93        26.60 o                         
  -8   5   1         16.04          8.77        18.48 o                         
  -7   5   1         30.07         37.13        13.92 o                         
  -6   5   1        101.46        114.37        12.51 o                         
  -5   5   1        673.29        657.04        17.50 o                         
  -4   5   1        752.68        730.96        19.68 o                         
  -3   5   1        355.65        310.05        11.48 o                         
  -2   5   1       3497.87       3800.31        58.49 o                         
  -1   5   1        257.19        213.69        15.44 o                         
   0   5   1      24922.42      26124.41       436.82 o                         
   1   5   1       2850.29       2771.95        44.79 o                         
   2   5   1          4.14         -6.61         6.78 o                         
   3   5   1         45.03         43.26         6.97 o                         
   4   5   1       3209.79       3383.35        49.27 o                         
   5   5   1        153.33        199.71        10.45 o                         
   6   5   1       2198.57       2117.31        37.21 o                         
   7   5   1       1582.82       1735.00        33.18 o                         
   8   5   1        790.67        810.22        24.90 o                         
   9   5   1         36.04         29.97        12.99 o                         
  10   5   1        313.34        257.55        17.37 o                         
  11   5   1        368.11        373.18        22.96 o                         
  12   5   1         18.55         15.74        20.72 o                         
  13   5   1         17.76         48.79        37.69 o                         
  14   5   1          1.25         -7.74        38.29 o                         
  15   5   1          6.30         17.58        60.61 o                         
  16   5   1         20.82         57.34        48.97 o                         
  17   5   1          0.09         28.81       101.92 o                         
 -15   6   1         33.95         55.71        64.46 o                         
 -14   6   1         51.98         61.23        47.44 o                         
 -13   6   1        226.96        281.01        47.01 o                         
 -12   6   1          0.72         24.04        39.85 o                         
 -11   6   1         19.38         25.62        39.72 o                         
 -10   6   1       1196.33       1196.08        53.72 o                         
  -9   6   1        182.96        183.47        29.12 o                         
  -8   6   1         58.25         84.00        21.49 o                         
  -7   6   1       1939.30       1926.51        53.64 o                         
  -6   6   1         16.01         25.60        16.26 o                         
  -5   6   1         69.58        153.24        25.30 o                         
  -4   6   1        403.60        434.99        15.30 o                         
  -3   6   1       3049.30       2976.32        46.42 o                         
  -2   6   1       6264.96       6649.95       106.38 o                         
  -1   6   1         97.99         74.46        13.87 o                         
   0   6   1        713.46        753.62        21.55 o                         
   1   6   1        402.37        344.83        14.76 o                         
   2   6   1       3226.84       3314.36        57.02 o                         
   3   6   1        403.42        362.80        13.41 o                         
   4   6   1       2422.95       2268.84        38.94 o                         
   5   6   1        478.70        576.47        20.29 o                         
   6   6   1         60.16         59.00        11.83 o                         
   7   6   1       2080.00       2079.37        38.50 o                         
   8   6   1         40.89         26.02        17.26 o                         
   9   6   1          1.85          5.82        13.86 o                         
  10   6   1         26.07         10.30        16.20 o                         
  11   6   1        304.41        266.84        20.37 o                         
  12   6   1         86.67         67.81        21.95 o                         
  13   6   1          0.23         -0.81        23.89 o                         
  14   6   1          5.32        -34.28        39.28 o                         
  15   6   1        104.31        106.51        60.29 o                         
  16   6   1         67.01         38.21       136.91 o                         
  17   6   1        225.38        230.18       108.48 o                         
 -14   7   1          7.23         48.29        47.06 o                         
 -13   7   1         18.11         53.71        46.05 o                         
 -12   7   1        106.81         37.46        40.86 o                         
 -11   7   1        212.19        175.40        41.50 o                         
 -10   7   1        930.34        842.17        48.08 o                         
  -9   7   1        168.99        140.27        31.47 o                         
  -8   7   1        397.63        406.05        31.17 o                         
  -7   7   1          2.30        -22.76        22.76 o                         
  -6   7   1         75.72         52.26        27.06 o                         
  -5   7   1       2662.42       2781.17        66.41 o                         
  -4   7   1         70.08         89.02        14.64 o                         
  -3   7   1        785.44        797.92        20.44 o                         
  -2   7   1        787.40        788.06        20.34 o                         
  -1   7   1        479.09        501.81        19.02 o                         
   0   7   1         13.19         28.90        11.14 o                         
   1   7   1       2981.67       3171.89        52.88 o                         
   2   7   1      16708.07      17020.72       257.09 o                         
   3   7   1       3583.71       3645.92        59.92 o                         
   4   7   1       1876.21       2084.99        35.83 o                         
   5   7   1       1440.98       1641.74        32.57 o                         
   6   7   1          0.68         -2.35        10.10 o                         
   7   7   1        106.60         76.50        16.39 o                         
   8   7   1        221.49        238.83        17.12 o                         
   9   7   1        827.00        936.80        28.68 o                         
  10   7   1        194.42        200.01        18.76 o                         
  11   7   1        651.40        631.02        31.41 o                         
  12   7   1        219.52        224.97        26.98 o                         
  13   7   1        131.52        155.91        58.02 o                         
  14   7   1          0.28         17.03        40.99 o                         
  15   7   1          1.52         46.87        86.52 o                         
  16   7   1        141.61         85.89        62.58 o                         
  17   7   1          3.51         65.79       111.52 o                         
 -13   8   1         14.41         -2.92        59.71 o                         
 -12   8   1         90.15        156.44        48.82 o                         
 -11   8   1         54.68        136.10        55.68 o                         
 -10   8   1        104.33         91.40        45.84 o                         
  -9   8   1         50.74         56.77        27.86 o                         
  -8   8   1        375.92        317.96        29.81 o                         
  -7   8   1       2654.22       2570.95        67.38 o                         
  -6   8   1         27.52         24.13        20.28 o                         
  -5   8   1        902.56        967.02        31.45 o                         
  -4   8   1        184.77        179.46        19.54 o                         
  -3   8   1        231.68        218.48        15.48 o                         
  -2   8   1         49.29         57.07        15.04 o                         
  -1   8   1       1019.69        939.56        44.44 o                         
   0   8   1        229.85        268.04        18.91 o                         
   1   8   1         20.10         19.63        10.97 o                         
   2   8   1          1.89          4.64        11.47 o                         
   3   8   1        111.97        106.22        12.04 o                         
   4   8   1       1422.17       1645.59        33.54 o                         
   5   8   1        463.31        456.59        18.41 o                         
   6   8   1         15.80         -9.69        12.56 o                         
   7   8   1         86.08         74.30        16.11 o                         
   8   8   1         60.25         50.60        20.49 o                         
   9   8   1        125.51        106.24        21.49 o                         
  10   8   1        140.71        157.96        21.69 o                         
  11   8   1        207.32        165.70        23.89 o                         
  12   8   1        187.97        169.98        27.91 o                         
  13   8   1          0.05         22.38        42.49 o                         
  14   8   1        248.14        214.47        51.63 o                         
  15   8   1        144.39        235.79        96.60 o                         
  16   8   1          0.54        -70.70        70.70 o                         
 -13   9   1         80.75         86.71        99.92 o                         
 -12   9   1         51.16         86.57        49.82 o                         
 -11   9   1         30.61        -40.77        42.46 o                         
 -10   9   1          1.05         -4.65        32.39 o                         
  -9   9   1         34.71         12.43        27.47 o                         
  -8   9   1          0.65         13.27        25.85 o                         
  -7   9   1        660.47        605.01        46.85 o                         
  -6   9   1        162.07        116.31        27.34 o                         
  -5   9   1        315.62        319.30        25.11 o                         
  -4   9   1       1199.34       1143.14        34.37 o                         
  -3   9   1         55.69         70.88        23.99 o                         
  -2   9   1          0.13         -7.39        15.85 o                         
  -1   9   1        487.50        477.56        29.86 o                         
   0   9   1        341.10        325.34        27.09 o                         
   1   9   1          5.20         40.55        16.57 o                         
   2   9   1       3675.40       3925.31        84.14 o                         
   3   9   1        168.72        191.27        17.21 o                         
   4   9   1        666.02        593.08        23.02 o                         
   5   9   1        440.19        461.79        28.31 o                         
   6   9   1       1002.76       1037.45        37.65 o                         
   7   9   1         66.35         98.65        32.22 o                         
   8   9   1          6.05         19.96        19.17 o                         
   9   9   1        212.63        231.50        21.10 o                         
  10   9   1        451.52        428.22        27.10 o                         
  11   9   1          8.98        -16.77        24.39 o                         
  12   9   1         94.98         68.06        33.15 o                         
  13   9   1         82.08         51.09        26.80 o                         
  14   9   1          1.89         31.91        48.47 o                         
  15   9   1         43.96         53.55        63.26 o                         
  16   9   1         21.07         36.69        44.64 o                         
 -12  10   1          1.05         34.32        76.25 o                         
 -11  10   1         30.58        127.40        68.93 o                         
 -10  10   1         28.32         28.09        43.55 o                         
  -9  10   1          0.09          0.53        30.36 o                         
  -8  10   1        442.75        394.97        35.53 o                         
  -7  10   1         21.02         23.04        25.12 o                         
  -6  10   1          3.94         32.71        22.85 o                         
  -5  10   1         75.00        113.23        25.40 o                         
  -4  10   1        645.97        667.00        27.83 o                         
  -3  10   1         46.50        145.81        88.96 o                         
  -2  10   1         20.71         40.74        20.35 o                         
  -1  10   1       1271.42       1144.81        47.06 o                         
   0  10   1        320.89        305.77        29.30 o                         
   1  10   1        473.32        400.82        22.58 o                         
   2  10   1        408.57        431.00        24.05 o                         
   3  10   1        546.24        509.27        25.69 o                         
   4  10   1        556.56        461.77        22.57 o                         
   5  10   1          0.08        -12.07        16.16 o                         
   6  10   1         91.54         71.88        21.27 o                         
   7  10   1         37.98         57.99        24.10 o                         
   8  10   1        536.45        490.91        31.08 o                         
   9  10   1         21.01         24.85        27.57 o                         
  10  10   1          1.06          1.86        26.92 o                         
  11  10   1         95.94        116.11        31.77 o                         
  12  10   1          6.09         -4.61        27.36 o                         
  13  10   1        154.09        183.37        37.30 o                         
  14  10   1         53.15         52.44        41.83 o                         
  15  10   1         23.20        -13.13        38.27 o                         
  16  10   1         34.32         87.29        56.03 o                         
 -10  11   1         25.63         52.05        59.19 o                         
  -9  11   1         80.59         71.71        45.14 o                         
  -8  11   1        152.18        187.12        29.90 o                         
  -7  11   1         76.98         95.72        32.15 o                         
  -6  11   1         36.49         44.12        24.36 o                         
  -5  11   1          3.35         20.85        20.43 o                         
  -4  11   1          2.67         26.23        17.87 o                         
  -3  11   1        377.26        384.25        30.51 o                         
  -2  11   1        591.78        517.52        26.10 o                         
  -1  11   1        275.79        255.41        31.86 o                         
   0  11   1       3269.78       3238.16        80.56 o                         
   1  11   1       1651.49       1749.25        70.70 o                         
   2  11   1        497.67        510.55        27.17 o                         
   3  11   1        369.59        288.15        19.99 o                         
   4  11   1        610.19        539.94        25.90 o                         
   5  11   1         11.02         26.88        20.82 o                         
   6  11   1         68.09         64.59        23.62 o                         
   7  11   1         14.29         19.87        21.74 o                         
   8  11   1        153.38        113.95        24.43 o                         
   9  11   1        184.53        156.37        33.86 o                         
  10  11   1        251.70        217.20        35.32 o                         
  11  11   1        684.82        686.29        61.87 o                         
  12  11   1         14.90         42.48        30.23 o                         
  13  11   1          1.77         31.98        36.85 o                         
  14  11   1         91.38         81.41        62.77 o                         
  15  11   1         89.15         75.94        70.87 o                         
 -10  12   1         20.80         82.14        86.14 o                         
  -9  12   1          5.32        -59.81        59.81 o                         
  -8  12   1          2.16        101.39        46.44 o                         
  -7  12   1         31.14         -1.58        51.86 o                         
  -6  12   1         65.62         61.76        39.65 o                         
  -5  12   1        235.70        160.25        26.41 o                         
  -4  12   1         14.72         10.74        21.11 o                         
  -3  12   1          0.46         -4.99        28.15 o                         
  -2  12   1        608.25        635.39        28.79 o                         
  -1  12   1         30.45         11.37        27.21 o                         
   0  12   1          5.38          0.13        24.55 o                         
   1  12   1        104.37         22.16        31.09 o                         
   2  12   1         19.69         -3.38        19.92 o                         
   3  12   1         13.25         17.67        17.49 o                         
   4  12   1       1775.07       2045.80       121.54 o                         
   5  12   1         29.46         47.03        25.16 o                         
   6  12   1        167.78        160.53        24.91 o                         
   7  12   1        143.94        214.53        35.86 o                         
   8  12   1        157.72        140.74        27.57 o                         
   9  12   1        102.42        113.04        29.94 o                         
  10  12   1         26.75         47.29        36.17 o                         
  11  12   1         69.29        120.61        48.51 o                         
  12  12   1          3.96        -30.72        38.37 o                         
  13  12   1         22.16          5.33        36.56 o                         
  14  12   1          1.58        -31.18        73.68 o                         
  15  12   1          8.99         70.36       114.85 o                         
  -9  13   1          9.23         59.44        80.72 o                         
  -8  13   1         83.86         77.02        58.54 o                         
  -7  13   1         27.22         26.85        47.45 o                         
  -6  13   1        193.01        243.78        41.38 o                         
  -5  13   1         61.97         30.97        35.65 o                         
  -4  13   1        145.90        193.17        50.53 o                         
  -3  13   1        102.90        119.68        25.12 o                         
  -2  13   1         11.85         39.07        36.91 o                         
  -1  13   1        389.80        298.85        55.62 o                         
   0  13   1        120.45         65.70        27.21 o                         
   1  13   1        506.24        520.50        45.25 o                         
   2  13   1         69.07         47.82        34.86 o                         
   3  13   1         46.52         28.12        32.99 o                         
   4  13   1         25.31        -16.07        28.47 o                         
   5  13   1        132.06        148.55        41.37 o                         
   6  13   1         91.83         64.39        26.44 o                         
   7  13   1         88.72         52.64        27.16 o                         
   8  13   1        216.43        199.72        47.09 o                         
   9  13   1         90.86        245.76        53.41 o                         
  10  13   1        128.47        187.73        59.99 o                         
  11  13   1          5.74        130.92        41.77 o                         
  12  13   1         57.49        110.77        70.21 o                         
  13  13   1          5.98         20.31        55.80 o                         
  14  13   1          0.02         31.18       108.10 o                         
  -7  14   1         26.78        -56.29        62.05 o                         
  -6  14   1        115.56        293.50        56.61 o                         
  -5  14   1         41.06         30.63        43.55 o                         
  -4  14   1          2.86         31.88        41.88 o                         
  -3  14   1         60.00         68.77        39.30 o                         
  -2  14   1         24.03         26.26        32.23 o                         
  -1  14   1         29.36         43.46        34.40 o                         
   0  14   1         41.58        -18.43        56.48 o                         
   1  14   1        152.71        125.14        60.04 o                         
   2  14   1         78.96        105.56        31.09 o                         
   3  14   1        166.40        173.99        41.67 o                         
   4  14   1        146.37        184.36        65.51 o                         
   5  14   1       1045.56       1028.13        66.12 o                         
   6  14   1        361.49        352.79        70.83 o                         
   7  14   1          6.11          5.46        40.03 o                         
   8  14   1         63.87         31.85        34.66 o                         
   9  14   1          0.07        -27.12        38.50 o                         
  10  14   1         35.89         18.62        43.75 o                         
  11  14   1         16.00         16.30        38.64 o                         
  12  14   1         81.80        114.27        51.20 o                         
  13  14   1         18.06        -46.98        46.98 o                         
  -6  15   1          3.73         71.72        61.05 o                         
  -5  15   1         41.74         49.33        80.96 o                         
  -4  15   1         39.04         81.75        34.90 o                         
  -3  15   1         17.87         28.19        50.63 o                         
  -2  15   1          6.04         45.49        37.42 o                         
  -1  15   1         55.85         -9.14        33.95 o                         
   0  15   1         44.58         78.06        33.65 o                         
   1  15   1         41.19         82.54        73.35 o                         
   2  15   1         20.76         66.68        42.07 o                         
   3  15   1         40.47         62.06        34.67 o                         
   4  15   1          0.59         28.00        43.53 o                         
   5  15   1         91.47         48.22        50.58 o                         
   6  15   1         29.50         58.67        42.69 o                         
   7  15   1          4.78         32.67        39.00 o                         
   8  15   1          0.79         44.31        40.09 o                         
   9  15   1          1.24         28.82        39.81 o                         
  10  15   1         30.29         75.54        65.13 o                         
  11  15   1         33.79         67.02        56.70 o                         
  12  15   1         22.36         62.16        49.25 o                         
  -4  16   1          0.31        -45.26        70.02 o                         
  -3  16   1         54.87         48.24        55.41 o                         
  -2  16   1          2.00         29.35        44.41 o                         
  -1  16   1          3.62        -26.18        39.61 o                         
   0  16   1          9.82         -2.93        33.85 o                         
   1  16   1         10.51        -22.38        45.13 o                         
   2  16   1         55.41        160.22        48.59 o                         
   3  16   1        132.17        225.52        75.96 o                         
   4  16   1          1.16        -30.03        35.22 o                         
   5  16   1          0.52         -9.72        35.17 o                         
   6  16   1          4.26         -2.33        55.16 o                         
   7  16   1         44.80          5.81        80.96 o                         
   8  16   1          0.02        -11.25        53.42 o                         
   9  16   1          2.39         20.84        59.07 o                         
  10  16   1          4.25        -28.87        50.31 o                         
  -1  17   1         71.99        123.00        53.19 o                         
   0  17   1          9.22        -37.22        63.89 o                         
   1  17   1          0.00          6.54        50.75 o                         
   2  17   1          3.69        -79.29        79.29 o                         
   3  17   1          0.22        -33.94        75.49 o                         
   4  17   1         25.38         81.57        57.90 o                         
   5  17   1         17.69        -50.29        85.76 o                         
   6  17   1          5.87         -9.26        69.02 o                         
   7  17   1         52.17        -95.65        95.65 o                         
   8  17   1          0.08        211.72        98.21 o                         
  -6 -17   2          0.14         13.77        94.27 o                         
  -5 -17   2         31.40          5.08       105.44 o                         
  -4 -17   2          0.59        119.13        76.73 o                         
  -3 -17   2         26.22         81.57        75.77 o                         
  -2 -17   2         29.18         54.76        85.38 o                         
  -1 -17   2         20.38         49.35        54.08 o                         
  -9 -16   2         86.85         48.88        64.02 o                         
  -8 -16   2          9.90         86.00        63.32 o                         
  -7 -16   2         36.19         36.49        59.82 o                         
  -6 -16   2          0.65        -17.24        49.31 o                         
  -5 -16   2         37.81         -3.42        53.58 o                         
  -4 -16   2          0.32        -36.90        53.66 o                         
  -3 -16   2         49.91        111.13        49.11 o                         
  -2 -16   2        119.57        166.10        73.11 o                         
  -1 -16   2         41.98         94.31        76.06 o                         
   0 -16   2          0.87         15.74        44.00 o                         
   1 -16   2          0.03        -10.08        79.67 o                         
   2 -16   2         49.63         12.48        55.80 o                         
   3 -16   2         57.97         57.87        55.10 o                         
 -11 -15   2         45.37        171.87        63.02 o                         
 -10 -15   2          9.70         37.72        60.97 o                         
  -9 -15   2         27.81          1.34        56.97 o                         
  -8 -15   2          0.86        -41.46        55.05 o                         
  -7 -15   2         22.65        -37.73        56.10 o                         
  -6 -15   2          4.11          8.54        54.49 o                         
  -5 -15   2         29.34         30.06        46.91 o                         
  -4 -15   2          0.19        -11.95        52.39 o                         
  -3 -15   2         76.15        114.94        45.16 o                         
  -2 -15   2         41.46         27.29        39.32 o                         
  -1 -15   2         17.58         71.79        29.00 o                         
   0 -15   2         26.68         46.68        31.36 o                         
   1 -15   2         12.99         81.36        35.39 o                         
   2 -15   2         27.92         62.31        32.20 o                         
   3 -15   2          0.15          0.24        33.58 o                         
   4 -15   2         47.10         96.22        48.95 o                         
   5 -15   2         72.28         12.54        60.56 o                         
 -12 -14   2         39.56         11.74        73.78 o                         
 -11 -14   2         59.73        109.60        58.64 o                         
 -10 -14   2         60.15        163.87       105.25 o                         
  -9 -14   2          7.43        -10.34        44.14 o                         
  -8 -14   2         21.16         74.42        36.26 o                         
  -7 -14   2         11.25         37.27        43.72 o                         
  -6 -14   2          0.34        -15.09        35.00 o                         
  -5 -14   2         11.53        -14.39        31.05 o                         
  -4 -14   2         13.48        108.49        49.78 o                         
  -3 -14   2          5.50        -51.19        51.19 o                         
  -2 -14   2        102.81         51.01        47.73 o                         
  -1 -14   2        123.93        127.08        35.83 o                         
   0 -14   2          1.28        -35.35        38.92 o                         
   1 -14   2         91.69         70.21        29.43 o                         
   2 -14   2         14.60        -12.41        41.17 o                         
   3 -14   2          1.45          1.04        43.94 o                         
   4 -14   2         14.52         62.21        33.70 o                         
   5 -14   2         95.10        118.43        33.89 o                         
   6 -14   2         41.69        106.03        45.58 o                         
   7 -14   2          5.12         42.57        56.19 o                         
 -13 -13   2          0.06        -49.06        60.39 o                         
 -12 -13   2          9.94         14.13        42.57 o                         
 -11 -13   2          5.05         76.84        41.38 o                         
 -10 -13   2         29.65        -10.81        53.91 o                         
  -9 -13   2         83.66        118.19        46.77 o                         
  -8 -13   2         34.10          2.27        53.40 o                         
  -7 -13   2        196.55        216.54        35.78 o                         
  -6 -13   2         73.08         82.91        31.72 o                         
  -5 -13   2        311.63        343.52        35.38 o                         
  -4 -13   2         33.12         16.23        33.29 o                         
  -3 -13   2         26.10         44.63        36.20 o                         
  -2 -13   2         40.23         40.40        29.43 o                         
  -1 -13   2        168.09        144.47        79.34 o                         
   0 -13   2        150.49        243.12       134.10 o                         
   1 -13   2         33.93         21.06        27.63 o                         
   2 -13   2         23.53         36.65        25.09 o                         
   3 -13   2        138.03        263.50        43.69 o                         
   4 -13   2          1.92         -8.96        23.40 o                         
   5 -13   2         18.93         33.92        39.79 o                         
   6 -13   2         19.73         94.04        43.48 o                         
   7 -13   2         34.60         11.31        45.20 o                         
   8 -13   2         14.79         27.26        57.69 o                         
 -14 -12   2         12.05        -73.49       101.54 o                         
 -13 -12   2         35.94        -52.44        67.50 o                         
 -12 -12   2         35.60         31.67        53.89 o                         
 -11 -12   2        158.14        147.60        57.47 o                         
 -10 -12   2         48.41         35.48        38.18 o                         
  -9 -12   2         72.35         52.44        31.99 o                         
  -8 -12   2        156.88        182.74        35.44 o                         
  -7 -12   2          3.04         29.12        24.81 o                         
  -6 -12   2        797.41        821.14        67.26 o                         
  -5 -12   2        502.02        440.44        40.41 o                         
  -4 -12   2        517.60        525.79        41.83 o                         
  -3 -12   2        136.29         91.84        25.35 o                         
  -2 -12   2        265.29        223.88        32.76 o                         
  -1 -12   2        941.46       1100.86        49.32 o                         
   0 -12   2       1001.09        953.64        57.43 o                         
   1 -12   2        140.50        165.77        30.25 o                         
   2 -12   2        391.57        284.45        34.25 o                         
   3 -12   2        168.90        183.73        26.37 o                         
   4 -12   2        208.61        215.25        27.54 o                         
   5 -12   2          1.03        -13.11        26.66 o                         
   6 -12   2         79.38         50.79        31.76 o                         
   7 -12   2         37.19         27.50        42.73 o                         
   8 -12   2         24.97         -5.81        51.03 o                         
   9 -12   2          0.00         -6.07        57.09 o                         
  10 -12   2         13.95        107.34        96.50 o                         
 -15 -11   2          1.92         31.11        57.71 o                         
 -14 -11   2          0.15         79.96       100.87 o                         
 -13 -11   2          2.56        -11.29        48.90 o                         
 -12 -11   2         71.87         68.21        58.33 o                         
 -11 -11   2          3.38         24.50        59.80 o                         
 -10 -11   2         11.13         48.35        67.69 o                         
  -9 -11   2         76.36         44.38        28.53 o                         
  -8 -11   2        276.55        198.81        30.92 o                         
  -7 -11   2        265.84        231.48        29.58 o                         
  -6 -11   2        430.39        441.62        45.49 o                         
  -5 -11   2         29.06        127.05        24.92 o                         
  -4 -11   2          0.04          2.62        21.07 o                         
  -3 -11   2        169.52        237.45        23.20 o                         
  -2 -11   2       1120.90       1148.90        57.61 o                         
  -1 -11   2        325.41        311.74        37.56 o                         
   0 -11   2         69.73         64.20        29.85 o                         
   1 -11   2       1547.82       1450.58        54.16 o                         
   2 -11   2          0.07         23.23        26.99 o                         
   3 -11   2         11.85         30.37        18.90 o                         
   4 -11   2         53.86         60.67        24.41 o                         
   5 -11   2          1.70         45.23        24.18 o                         
   6 -11   2         96.77         78.68        29.57 o                         
   7 -11   2         71.83         43.58        27.22 o                         
   8 -11   2         75.42         86.13        32.08 o                         
   9 -11   2         75.99         60.37        56.91 o                         
  10 -11   2         82.35        220.38       137.72 o                         
  11 -11   2          2.66       -101.25       101.25 o                         
 -15 -10   2         79.80        -11.66        51.08 o                         
 -14 -10   2          6.51        -21.72        56.15 o                         
 -13 -10   2         24.84         77.09        50.68 o                         
 -12 -10   2        114.98        187.29        50.17 o                         
 -11 -10   2        110.83         83.03        28.02 o                         
 -10 -10   2        320.13        306.74        35.62 o                         
  -9 -10   2          7.03          3.56        28.21 o                         
  -8 -10   2        687.50        705.62        41.44 o                         
  -7 -10   2        478.48        498.42        38.64 o                         
  -6 -10   2        952.16        885.61        35.65 o                         
  -5 -10   2         20.93         15.94        18.51 o                         
  -4 -10   2        101.97        100.98        23.28 o                         
  -3 -10   2        343.90        323.53        31.14 o                         
  -2 -10   2       1630.59       1620.09        65.94 o                         
  -1 -10   2        528.10        485.11        27.89 o                         
   0 -10   2        781.33        692.07        31.39 o                         
   1 -10   2        600.52        734.05        32.42 o                         
   2 -10   2         38.34         32.12        21.03 o                         
   3 -10   2       1379.30       1431.55        40.71 o                         
   4 -10   2        857.06        843.49        32.63 o                         
   5 -10   2          0.73         28.06        30.45 o                         
   6 -10   2        432.38        422.34        30.13 o                         
   7 -10   2        110.22         75.38        27.92 o                         
   8 -10   2         67.49         74.83        30.96 o                         
   9 -10   2         31.04          6.48        41.81 o                         
  10 -10   2         59.82         73.23        44.97 o                         
  11 -10   2         14.60        -82.14        82.14 o                         
 -16  -9   2         43.13        169.74        58.50 o                         
 -15  -9   2         11.91         73.89        43.70 o                         
 -14  -9   2        153.30        119.79        39.42 o                         
 -13  -9   2          0.44        -31.22        31.22 o                         
 -12  -9   2        146.60         88.04        35.73 o                         
 -11  -9   2          0.37         11.70        24.45 o                         
 -10  -9   2        839.09        897.02        36.01 o                         
  -9  -9   2        856.81        919.25        33.75 o                         
  -8  -9   2       2062.19       2092.41        69.21 o                         
  -7  -9   2        235.75        236.19        28.47 o                         
  -6  -9   2        829.00        807.22        33.56 o                         
  -5  -9   2        664.51        660.44        30.27 o                         
  -4  -9   2          7.62          8.46        20.09 o                         
  -3  -9   2       1224.94       1255.37        47.07 o                         
  -2  -9   2        291.52        282.85        28.37 o                         
  -1  -9   2        303.12        351.85        24.25 o                         
   0  -9   2          0.18        -14.35        17.60 o                         
   1  -9   2        912.80        732.97        27.14 o                         
   2  -9   2        581.20        569.80        26.60 o                         
   3  -9   2       1141.33       1157.88        34.96 o                         
   4  -9   2         48.13         42.63        17.15 o                         
   5  -9   2        256.18        218.04        27.03 o                         
   6  -9   2        162.50        188.64        24.17 o                         
   7  -9   2          0.16          5.51        23.08 o                         
   8  -9   2          0.00         -8.66        35.68 o                         
   9  -9   2        216.92        302.22        34.40 o                         
  10  -9   2         98.61         85.99        36.46 o                         
  11  -9   2         23.84         36.37        42.89 o                         
  12  -9   2          6.69         30.07        46.81 o                         
 -16  -8   2          0.24         11.42        70.13 o                         
 -15  -8   2          7.54         56.33        61.89 o                         
 -14  -8   2          8.58         94.05        37.75 o                         
 -13  -8   2         33.63         20.21        29.78 o                         
 -12  -8   2        900.13        913.11        44.09 o                         
 -11  -8   2       1079.28       1094.42        39.88 o                         
 -10  -8   2        441.69        466.31        42.80 o                         
  -9  -8   2          0.16         -7.71        18.73 o                         
  -8  -8   2        277.09        223.61        19.83 o                         
  -7  -8   2        111.99        136.18        23.87 o                         
  -6  -8   2        734.09        678.83        34.17 o                         
  -5  -8   2          1.73         -1.31        16.84 o                         
  -4  -8   2         64.01         69.59        13.83 o                         
  -3  -8   2        327.91        314.48        15.93 o                         
  -2  -8   2          4.50         -4.23        12.58 o                         
  -1  -8   2          0.24          0.10        14.74 o                         
   0  -8   2        939.68       1034.38        30.19 o                         
   1  -8   2         94.31        100.35        18.08 o                         
   2  -8   2        185.64        184.31        19.88 o                         
   3  -8   2         53.41         23.43        14.08 o                         
   4  -8   2        487.60        541.62        24.61 o                         
   5  -8   2        162.41        189.87        19.09 o                         
   6  -8   2         80.09        124.10        21.36 o                         
   7  -8   2          2.07         12.19        22.92 o                         
   8  -8   2         26.84         18.82        26.63 o                         
   9  -8   2        109.22        124.78        33.93 o                         
  10  -8   2         28.90         41.86        40.76 o                         
  11  -8   2        117.82        206.43        40.65 o                         
  12  -8   2         57.21        118.41        49.00 o                         
  13  -8   2         80.57        118.40        50.82 o                         
 -16  -7   2          3.52         47.47        62.30 o                         
 -15  -7   2         56.91         29.35        56.90 o                         
 -14  -7   2         76.97         19.74        31.06 o                         
 -13  -7   2        131.96         37.68        58.28 o                         
 -12  -7   2         86.30        113.70        26.73 o                         
 -11  -7   2        243.72        201.55        22.82 o                         
 -10  -7   2         87.54        110.60        23.14 o                         
  -9  -7   2         17.70          8.68        17.16 o                         
  -8  -7   2        143.55        131.48        16.76 o                         
  -7  -7   2         34.42         10.49        13.82 o                         
  -6  -7   2         37.37         10.81        26.26 o                         
  -5  -7   2        307.22        305.64        16.41 o                         
  -4  -7   2        429.52        355.36        15.39 o                         
  -3  -7   2         39.35         81.83        10.48 o                         
  -2  -7   2        541.27        529.84        18.40 o                         
  -1  -7   2       1349.54       1404.89        32.16 o                         
   0  -7   2        897.88        917.92        26.90 o                         
   1  -7   2        162.77        162.83        13.58 o                         
   2  -7   2       1488.55       1509.54        31.80 o                         
   3  -7   2       1679.43       1744.66        34.51 o                         
   4  -7   2        703.74        658.86        24.95 o                         
   5  -7   2        182.56        172.05        19.06 o                         
   6  -7   2         83.16         83.99        18.78 o                         
   7  -7   2        391.51        404.96        39.58 o                         
   8  -7   2        130.29        134.69        24.50 o                         
   9  -7   2        222.13        237.47        38.29 o                         
  10  -7   2         18.24         -9.15        34.11 o                         
  11  -7   2        113.82        139.07        37.44 o                         
  12  -7   2         71.78         77.35        41.00 o                         
  13  -7   2         64.79         23.90        49.53 o                         
  14  -7   2          0.75        -69.50        69.50 o                         
 -17  -6   2         20.16         35.75       117.70 o                         
 -16  -6   2        155.52        170.90        68.40 o                         
 -15  -6   2         62.37          2.48        58.75 o                         
 -14  -6   2        147.31        102.79        33.44 o                         
 -13  -6   2        398.89        351.62        33.31 o                         
 -12  -6   2          5.64          1.40        26.55 o                         
 -11  -6   2          0.26        -20.21        20.21 o                         
 -10  -6   2        400.59        458.14        23.70 o                         
  -9  -6   2         40.98         62.73        16.79 o                         
  -8  -6   2       1123.70       1119.85        30.14 o                         
  -7  -6   2        571.89        598.67        21.18 o                         
  -6  -6   2         90.85        112.18        10.88 o                         
  -5  -6   2       3844.27       4165.49        65.17 o                         
  -4  -6   2        102.29         89.48        11.90 o                         
  -3  -6   2       3661.63       3777.85        69.46 o                         
  -2  -6   2       1620.32       1683.20        34.06 o                         
  -1  -6   2       4069.69       4318.93        80.64 o                         
   0  -6   2       2119.28       2131.89        47.57 o                         
   1  -6   2      10299.19      10579.90       167.99 o                         
   2  -6   2        492.27        462.24        17.17 o                         
   3  -6   2        323.35        350.17        15.11 o                         
   4  -6   2         72.73        105.17        12.88 o                         
   5  -6   2        888.13        872.89        22.27 o                         
   6  -6   2       1093.01       1141.35        29.84 o                         
   7  -6   2        497.69        501.12        25.26 o                         
   8  -6   2         59.38         56.39        36.44 o                         
   9  -6   2          4.83          7.94        30.05 o                         
  10  -6   2          1.38         60.33        32.04 o                         
  11  -6   2         11.13         -5.01        27.86 o                         
  12  -6   2          4.50          1.86        50.77 o                         
  13  -6   2          2.34         15.59        51.15 o                         
  14  -6   2         20.31         -1.14        55.14 o                         
  15  -6   2         43.01        -22.82        56.28 o                         
 -17  -5   2          6.88       -109.24       109.24 o                         
 -16  -5   2          8.59        -72.02        72.02 o                         
 -15  -5   2         37.57         33.05        41.20 o                         
 -14  -5   2        185.95        212.11        32.24 o                         
 -13  -5   2        122.49         86.31        27.72 o                         
 -12  -5   2        534.25        469.01        30.89 o                         
 -11  -5   2        964.15       1100.01        82.36 o                         
 -10  -5   2        375.41        312.13        19.24 o                         
  -9  -5   2         33.12         24.92        13.43 o                         
  -8  -5   2       1006.62        950.84        24.81 o                         
  -7  -5   2         27.92         73.86        14.45 o                         
  -6  -5   2         52.72         37.09        11.53 o                         
  -5  -5   2       3060.43       3135.53        47.82 o                         
  -4  -5   2       6366.41       6489.99        88.94 o                         
  -3  -5   2        291.92        276.32        13.80 o                         
  -2  -5   2          4.15          2.78         8.51 o                         
  -1  -5   2         30.81         33.06         9.40 o                         
   0  -5   2        282.58        270.28        12.95 o                         
   1  -5   2          6.33         25.39         9.60 o                         
   2  -5   2         97.00         91.22        11.11 o                         
   3  -5   2       3310.34       2985.13        45.94 o                         
   4  -5   2       3326.68       3578.44        54.02 o                         
   5  -5   2         28.24         26.69        10.88 o                         
   6  -5   2         76.11         70.37        11.74 o                         
   7  -5   2         84.54         66.55        15.65 o                         
   8  -5   2          0.02        -24.92        24.92 o                         
   9  -5   2          0.08        -14.23        21.12 o                         
  10  -5   2          1.32        -23.80        23.80 o                         
  11  -5   2        241.09        276.48        33.48 o                         
  12  -5   2         73.74        122.73        64.11 o                         
  13  -5   2        102.12        199.47        62.75 o                         
 -17  -4   2         78.59          4.56        88.13 o                         
 -16  -4   2         51.19         66.94        58.66 o                         
 -15  -4   2        114.23        113.37        39.92 o                         
 -14  -4   2        192.30        200.56        33.00 o                         
 -13  -4   2         68.05         49.53        34.37 o                         
 -12  -4   2         14.57         20.32        23.93 o                         
 -11  -4   2        360.58        343.58        24.32 o                         
 -10  -4   2        215.91        236.09        21.03 o                         
  -9  -4   2        251.97        234.56        16.01 o                         
  -8  -4   2         44.64         42.67        12.59 o                         
  -7  -4   2        137.93        164.81        11.25 o                         
  -6  -4   2       2876.45       2913.98        48.74 o                         
  -5  -4   2       1389.09       1423.34        57.47 o                         
  -4  -4   2       1617.68       1687.14        28.14 o                         
  -3  -4   2       1353.28       1248.74        23.56 o                         
  -2  -4   2        202.48        202.99        12.13 o                         
  -1  -4   2       4338.54       4536.63        80.17 o                         
   0  -4   2       2618.12       2924.05        49.42 o                         
   1  -4   2       7195.47       7528.74       107.69 o                         
   2  -4   2       7047.27       7398.95       107.08 o                         
   3  -4   2          3.21          3.81         8.33 o                         
   4  -4   2        296.14        272.59        10.93 o                         
   5  -4   2         12.89          5.69         8.83 o                         
   6  -4   2        200.74        232.07        13.13 o                         
   7  -4   2         97.80        113.17        15.06 o                         
   8  -4   2         58.35         24.81        14.81 o                         
   9  -4   2        122.46        159.70        19.58 o                         
  10  -4   2         53.60        100.32        42.00 o                         
  11  -4   2        167.44        128.94        41.44 o                         
  12  -4   2         82.02         48.77        42.06 o                         
  13  -4   2          9.13        -44.40        45.14 o                         
  14  -4   2          4.44        -61.70        61.70 o                         
 -17  -3   2          5.51          3.61        84.52 o                         
 -16  -3   2          9.87         -8.56        85.09 o                         
 -15  -3   2          0.54         18.80        39.67 o                         
 -14  -3   2        280.74        382.25        46.81 o                         
 -13  -3   2        194.58        207.76        58.14 o                         
 -12  -3   2         31.34         34.01        25.23 o                         
 -11  -3   2        983.55        921.46        35.87 o                         
 -10  -3   2         44.91         43.09        30.44 o                         
  -9  -3   2        418.68        331.02        28.31 o                         
  -8  -3   2         34.07         19.10        10.92 o                         
  -7  -3   2        538.01        645.89        17.33 o                         
  -6  -3   2       1468.45       1418.97        25.69 o                         
  -5  -3   2       1327.21       1404.11        26.13 o                         
  -4  -3   2       5581.97       5249.03        82.55 o                         
  -3  -3   2       4138.98       4106.34        56.44 o                         
  -2  -3   2       1089.98       1021.76        20.62 o                         
  -1  -3   2         52.53         47.93         6.10 o                         
   0  -3   2         37.28         36.98        12.85 o                         
   1  -3   2        538.27        501.06        11.62 o                         
   2  -3   2      11952.34      11773.97       164.62 o                         
   3  -3   2       1040.69       1092.59        18.88 o                         
   4  -3   2       1811.39       1871.87        29.05 o                         
   5  -3   2        280.22        290.37        11.27 o                         
   6  -3   2         24.67         22.55         9.32 o                         
   7  -3   2         48.17         57.33        13.32 o                         
   8  -3   2       1096.31       1071.51        30.51 o                         
   9  -3   2        315.57        269.43        20.34 o                         
  10  -3   2        191.30        112.37        39.93 o                         
  11  -3   2        740.19        678.28        36.69 o                         
  12  -3   2        394.41        353.30        47.02 o                         
  13  -3   2         64.20         54.68        43.87 o                         
  14  -3   2         26.85         24.09        74.73 o                         
 -17  -2   2         27.82        -18.06        53.81 o                         
 -16  -2   2        125.32        162.22        55.18 o                         
 -15  -2   2          6.11         81.35        47.58 o                         
 -14  -2   2         29.27        -13.75        43.66 o                         
 -13  -2   2       1305.76       1297.62        51.64 o                         
 -12  -2   2         23.51        -27.02        27.02 o                         
 -11  -2   2         12.54         -4.53        18.62 o                         
 -10  -2   2        538.28        510.99        25.71 o                         
  -9  -2   2       1326.13       1273.85        38.34 o                         
  -8  -2   2       1325.65       1528.52        37.13 o                         
  -7  -2   2          8.52          2.10        14.50 o                         
  -6  -2   2       1659.77       1659.22        30.48 o                         
  -5  -2   2       1967.34       2064.92        34.78 o                         
  -4  -2   2      10315.30      10431.04       136.00 o                         
  -3  -2   2       1293.92       1293.52        22.10 o                         
  -2  -2   2      28347.07      25344.59       479.58 o                         
  -1  -2   2       2380.32       2129.51        41.09 o                         
   0  -2   2      12136.99      12094.34       199.99 o                         
   1  -2   2        794.84        751.10        12.90 o                         
   2  -2   2        140.17         99.97         6.45 o                         
   3  -2   2        509.01        459.56         9.79 o                         
   4  -2   2        269.51        307.57         8.83 o                         
   5  -2   2        311.88        331.35        11.63 o                         
   6  -2   2       4017.42       4003.22        58.93 o                         
   7  -2   2          7.24         23.98        10.14 o                         
   8  -2   2       1559.68       1653.98        40.46 o                         
   9  -2   2         88.47         86.15        16.43 o                         
  10  -2   2        543.25        581.27        41.46 o                         
  11  -2   2       1809.93       1707.90        79.94 o                         
  12  -2   2        724.45        764.86        39.17 o                         
  13  -2   2         61.72         96.79        57.04 o                         
  14  -2   2         27.50         75.70        44.06 o                         
  16  -2   2         11.85          4.56        46.59 o                         
 -16  -1   2        184.59        218.89        47.32 o                         
 -15  -1   2         32.36         24.37        38.34 o                         
 -14  -1   2         57.95         44.86        39.78 o                         
 -13  -1   2        275.33        256.15        30.06 o                         
 -12  -1   2        401.37        414.96        32.28 o                         
 -11  -1   2         15.45         24.43        18.99 o                         
 -10  -1   2        433.40        424.22        25.00 o                         
  -9  -1   2        963.53        956.75        33.58 o                         
  -8  -1   2        860.96       1008.72        27.12 o                         
  -7  -1   2        243.43        247.42        13.85 o                         
  -6  -1   2        354.65        421.75        15.62 o                         
  -5  -1   2       5401.10       5466.85        86.48 o                         
  -4  -1   2       1958.52       1976.41        31.77 o                         
  -3  -1   2      13748.76      13453.81       184.86 o                         
  -2  -1   2       5596.60       5058.27        71.18 o                         
  -1  -1   2       1330.41        598.30        59.14 o                         
   1  -1   2       2949.18       2798.13        59.40 o                         
   2  -1   2      20165.32      18783.04       217.31 o                         
   3  -1   2       3351.48       2996.00        39.41 o                         
   4  -1   2        706.91        797.26        15.53 o                         
   5  -1   2       6737.93       6885.52        92.72 o                         
   6  -1   2         81.17        106.71         9.80 o                         
   7  -1   2        611.62        634.05        16.84 o                         
   8  -1   2       5161.27       5555.13        91.35 o                         
   9  -1   2       1041.64       1037.35        42.73 o                         
  10  -1   2        310.86        347.86        22.85 o                         
  11  -1   2         85.23         39.02        14.06 o                         
  12  -1   2       2653.63       2568.74        74.65 o                         
  13  -1   2         30.35         47.15        40.91 o                         
  14  -1   2         77.71         96.12        47.73 o                         
  15  -1   2        118.19        183.21        72.64 o                         
 -16   0   2         52.68         45.16        60.09 o                         
 -15   0   2         19.47         55.19        44.35 o                         
 -14   0   2         20.07         46.47        38.56 o                         
 -13   0   2          0.09         25.79        22.63 o                         
 -12   0   2       1069.14       1126.73        47.32 o                         
 -11   0   2        325.44        363.17        28.86 o                         
 -10   0   2          6.01         -0.90        19.97 o                         
  -9   0   2         93.13        116.37        16.80 o                         
  -8   0   2       2187.04       2132.31        42.98 o                         
  -7   0   2        164.48        165.60        12.47 o                         
  -6   0   2       1159.95       1204.59        25.78 o                         
  -5   0   2         52.06         57.57         8.26 o                         
  -4   0   2         26.04         43.08         6.84 o                         
  -3   0   2         55.66         38.83         5.73 o                         
   2   0   2        929.04        887.84        24.06 o                         
   3   0   2       3264.60       3076.89        65.70 o                         
   4   0   2       1164.21       1267.09        23.80 o                         
   5   0   2       4846.83       4495.77        79.32 o                         
   6   0   2        729.99        727.08        22.54 o                         
   7   0   2        932.69        917.14        26.97 o                         
   8   0   2       1818.30       2044.40        51.19 o                         
   9   0   2        334.50        343.94        21.63 o                         
  10   0   2        934.11        902.37        25.72 o                         
  11   0   2       1124.54       1043.64        31.12 o                         
  12   0   2        619.94        570.75        32.24 o                         
  13   0   2         41.56        111.23        59.94 o                         
  14   0   2         67.78         43.15        41.36 o                         
  15   0   2         12.41         65.22        73.21 o                         
 -17   1   2          0.54          7.32        48.01 o                         
 -16   1   2         13.35        -62.37        62.37 o                         
 -15   1   2          0.33        -50.77        50.77 o                         
 -14   1   2         47.27         -5.94        46.44 o                         
 -13   1   2         14.28        -28.93        28.93 o                         
 -12   1   2        120.42        132.11        27.59 o                         
 -11   1   2        247.76        257.60        33.40 o                         
 -10   1   2        523.94        494.60        28.60 o                         
  -9   1   2          4.30         36.26        15.53 o                         
  -8   1   2       5486.40       5777.66        96.39 o                         
  -7   1   2       1120.09       1133.79        26.33 o                         
  -6   1   2       3576.19       3780.68        59.97 o                         
  -5   1   2         24.73          9.01         7.88 o                         
  -4   1   2      14885.33      14341.00       214.09 o                         
  -3   1   2      16832.54      15771.92       216.19 o                         
  -2   1   2      18163.92      17637.51       227.13 o                         
   2   1   2      30790.97      29150.06       531.79 o                         
   3   1   2        855.59        803.43        20.16 o                         
   4   1   2        773.83        808.37        18.51 o                         
   5   1   2        732.92        831.09        32.71 o                         
   6   1   2        148.29        126.19         9.02 o                         
   7   1   2       2488.72       2559.18        46.76 o                         
   8   1   2       1242.16       1264.41        29.18 o                         
   9   1   2        336.81        319.02        19.19 o                         
  10   1   2        801.79        812.67        30.19 o                         
  11   1   2        265.30        276.83        18.54 o                         
  12   1   2        360.79        363.14        25.32 o                         
  13   1   2        519.40        433.73        65.55 o                         
  14   1   2         79.78         71.41        45.19 o                         
  15   1   2         37.01         39.93        77.20 o                         
  16   1   2          0.03        -20.82        47.54 o                         
 -16   2   2          0.91        -24.91        49.25 o                         
 -15   2   2         67.65         17.82        52.77 o                         
 -14   2   2         33.26         79.85        43.64 o                         
 -13   2   2         96.19         72.92        34.88 o                         
 -12   2   2          4.86        -23.49        25.63 o                         
 -11   2   2          1.09          6.90        17.93 o                         
 -10   2   2         18.86        -15.33        15.33 o                         
  -9   2   2        109.29        164.71        31.26 o                         
  -8   2   2         25.84         24.67        18.26 o                         
  -7   2   2        865.61        846.14        23.16 o                         
  -6   2   2       6041.93       6230.30        93.03 o                         
  -5   2   2         53.58         47.02         9.70 o                         
  -4   2   2       2067.29       1894.72        32.24 o                         
  -3   2   2       2322.65       2260.66        35.80 o                         
  -2   2   2         30.49         46.21         5.91 o                         
  -1   2   2         78.89        101.09         6.79 o                         
   1   2   2        256.04        269.54         7.17 o                         
   2   2   2       1382.67       1228.97        19.91 o                         
   3   2   2        369.94        334.91        11.44 o                         
   4   2   2        331.85        279.35         8.69 o                         
   5   2   2       5757.46       5659.01        87.33 o                         
   6   2   2         15.01         16.96         7.58 o                         
   7   2   2       1588.24       1484.75        30.68 o                         
   8   2   2          1.83        -12.06        12.06 o                         
   9   2   2          7.12          1.87        12.27 o                         
  10   2   2        351.96        397.85        21.85 o                         
  11   2   2        117.57        140.46        23.59 o                         
  12   2   2        142.08        127.44        19.62 o                         
  13   2   2         30.83         64.67        35.43 o                         
  14   2   2         43.24         51.63        63.84 o                         
  15   2   2        128.71         87.28        77.77 o                         
  16   2   2          4.08         24.05        85.28 o                         
 -16   3   2         48.44        152.12        71.50 o                         
 -15   3   2         48.39        176.65        54.95 o                         
 -14   3   2         16.09         68.35        86.00 o                         
 -13   3   2        185.36        267.41        33.69 o                         
 -12   3   2        446.80        358.43        35.49 o                         
 -11   3   2          1.84         -4.10        30.27 o                         
 -10   3   2        707.93        588.06        29.95 o                         
  -9   3   2        208.56        154.20        17.42 o                         
  -8   3   2         21.00         16.25        14.66 o                         
  -7   3   2        341.05        333.14        16.56 o                         
  -6   3   2      13893.28      14076.30       197.74 o                         
  -5   3   2        523.54        546.80        14.30 o                         
  -4   3   2        351.48        420.60        12.20 o                         
  -3   3   2         48.92         10.71        13.96 o                         
  -2   3   2        239.67        234.79        10.93 o                         
  -1   3   2        329.22        317.04         8.49 o                         
   0   3   2          2.16         20.11        22.71 o                         
   1   3   2        235.89        215.20         6.03 o                         
   2   3   2       3683.42       3376.54        45.79 o                         
   3   3   2        688.62        692.88        13.68 o                         
   4   3   2         54.60         16.38         6.52 o                         
   5   3   2        431.95        466.25        12.84 o                         
   6   3   2        580.07        620.29        15.06 o                         
   7   3   2          1.01          9.72        10.10 o                         
   8   3   2        379.23        281.44        14.22 o                         
   9   3   2         15.72         17.67        13.15 o                         
  10   3   2       1603.20       1522.74        56.44 o                         
  11   3   2         18.59         -0.81        27.71 o                         
  12   3   2       1823.63       1646.94        75.04 o                         
  13   3   2          8.02         31.83        17.54 o                         
  14   3   2          4.67         -3.40        43.71 o                         
  15   3   2         16.42         11.31        51.44 o                         
  16   3   2          4.07        -85.95        85.95 o                         
  17   3   2        117.71         66.27       189.77 o                         
 -16   4   2         73.71        -73.78        73.78 o                         
 -15   4   2          1.87        -61.04        61.04 o                         
 -14   4   2         13.57         56.54        43.61 o                         
 -13   4   2        285.77        346.71        42.63 o                         
 -12   4   2        663.76        682.15        43.46 o                         
 -11   4   2         49.51         69.62        44.14 o                         
 -10   4   2         90.40        227.37        25.51 o                         
  -9   4   2         11.31         -3.05        19.76 o                         
  -8   4   2       1026.29        875.43        37.70 o                         
  -7   4   2        171.86        168.24        14.95 o                         
  -6   4   2       1152.62       1063.56        23.22 o                         
  -5   4   2        245.74        348.11        12.96 o                         
  -4   4   2       5989.54       6574.79        97.77 o                         
  -3   4   2         71.18         78.21         7.82 o                         
  -2   4   2        216.87        260.95        12.58 o                         
  -1   4   2      11181.89      10554.19       149.06 o                         
   0   4   2        298.96        235.43        10.96 o                         
   1   4   2       2844.31       2771.50        42.42 o                         
   2   4   2       5427.97       5180.12        75.11 o                         
   3   4   2          0.55          4.54         7.40 o                         
   4   4   2       3353.08       3643.94        51.49 o                         
   5   4   2       6241.72       6281.87        90.91 o                         
   6   4   2        798.31        878.44        19.78 o                         
   7   4   2         93.69         97.39        10.55 o                         
   8   4   2       2090.35       2023.79        36.82 o                         
   9   4   2         21.05        -10.82        10.82 o                         
  10   4   2          0.17         16.97        14.38 o                         
  11   4   2         54.61         57.43        16.37 o                         
  12   4   2        272.15        229.94        21.96 o                         
  13   4   2        144.67        160.54        22.06 o                         
  14   4   2         22.53         54.20        33.43 o                         
  15   4   2         32.18         47.90        51.87 o                         
  16   4   2        164.28        142.54        57.24 o                         
  17   4   2          9.65         83.85        54.24 o                         
 -15   5   2          4.90         75.11        63.03 o                         
 -14   5   2         86.18         97.63        45.84 o                         
 -13   5   2         28.16         10.02        38.01 o                         
 -12   5   2         26.09        -19.56        57.93 o                         
 -11   5   2          0.31        -10.26        34.35 o                         
 -10   5   2        251.97        221.09        46.25 o                         
  -9   5   2          0.46         35.54        26.66 o                         
  -8   5   2       5407.16       5037.39       101.36 o                         
  -7   5   2        832.00        861.74        25.18 o                         
  -6   5   2       1835.34       1845.08        35.77 o                         
  -5   5   2        473.77        517.98        16.02 o                         
  -4   5   2       3200.16       3266.60        49.27 o                         
  -3   5   2         62.72         51.33         9.83 o                         
  -2   5   2       3609.16       3639.31        56.32 o                         
  -1   5   2       8376.99       8592.70       134.31 o                         
   0   5   2       2543.98       2476.04        58.52 o                         
   1   5   2       2470.47       2605.34        43.81 o                         
   2   5   2          0.89         -5.92         5.92 o                         
   3   5   2        147.01        215.43         9.81 o                         
   4   5   2         18.46         20.25         9.15 o                         
   5   5   2          4.02         -8.44         8.44 o                         
   6   5   2       1708.63       1675.32        31.35 o                         
   7   5   2        117.89        153.85        12.95 o                         
   8   5   2       2830.65       3019.43        55.33 o                         
   9   5   2       1261.85       1291.87        31.49 o                         
  10   5   2        294.13        294.65        16.76 o                         
  11   5   2        138.18        140.51        18.97 o                         
  12   5   2       4131.28       4518.18       151.61 o                         
  13   5   2        114.99        105.81        22.98 o                         
  14   5   2        106.52         92.46        38.11 o                         
  15   5   2          0.94        -48.68        48.68 o                         
  16   5   2         53.01          0.08        62.09 o                         
  17   5   2         15.68         58.00       100.97 o                         
 -15   6   2          0.32         60.37        65.13 o                         
 -14   6   2         62.29         48.00        44.33 o                         
 -13   6   2          0.00         50.77        84.33 o                         
 -12   6   2        167.44        229.89        39.70 o                         
 -11   6   2         70.75         86.90        33.86 o                         
 -10   6   2       1103.06       1191.32        53.38 o                         
  -9   6   2        117.84         99.16        28.92 o                         
  -8   6   2        230.66        240.76        24.71 o                         
  -7   6   2         46.99         44.75        18.29 o                         
  -6   6   2        113.37         76.72        21.29 o                         
  -5   6   2        465.51        511.67        20.04 o                         
  -4   6   2         19.79         22.70        10.76 o                         
  -3   6   2        342.93        400.23        14.49 o                         
  -2   6   2          0.33         16.15         8.24 o                         
  -1   6   2       7573.42       7888.47       125.79 o                         
   0   6   2        629.93        683.26        21.40 o                         
   1   6   2       7452.64       7694.68       113.38 o                         
   2   6   2       1089.86       1173.54        25.93 o                         
   3   6   2       1635.11       1768.24        29.99 o                         
   4   6   2        458.64        506.68        15.34 o                         
   5   6   2        746.88        861.97        23.69 o                         
   6   6   2       1364.72       1279.99        25.35 o                         
   7   6   2        768.80        845.74        22.70 o                         
   8   6   2       5657.55       6024.19       100.42 o                         
   9   6   2        599.93        547.53        21.55 o                         
  10   6   2        892.46        828.41        29.88 o                         
  11   6   2       1798.47       1689.53        54.26 o                         
  12   6   2        509.76        443.58        29.70 o                         
  13   6   2         10.45         35.74        28.24 o                         
  14   6   2        273.21        220.54        56.01 o                         
  15   6   2        378.44        421.09        66.90 o                         
  16   6   2         25.04         98.60        62.18 o                         
  17   6   2         56.16         60.03        50.74 o                         
 -14   7   2         29.99         28.79        53.61 o                         
 -13   7   2          0.25         16.05        60.85 o                         
 -12   7   2         15.83        -21.02        59.99 o                         
 -11   7   2        139.18        104.98        33.47 o                         
 -10   7   2         64.75         49.97        31.90 o                         
  -9   7   2        125.76        125.70        38.25 o                         
  -8   7   2       1882.44       1908.71        56.94 o                         
  -7   7   2        669.42        638.32        32.37 o                         
  -6   7   2       1015.84        967.53        35.74 o                         
  -5   7   2        961.14       1043.99        34.89 o                         
  -4   7   2          1.20        -15.33        15.33 o                         
  -3   7   2         15.32         15.88        13.46 o                         
  -2   7   2         74.02         86.67        13.54 o                         
  -1   7   2         53.07         25.96        11.77 o                         
   0   7   2        627.25        778.27        24.08 o                         
   1   7   2        351.75        297.94        13.36 o                         
   2   7   2       2548.65       2650.30        48.86 o                         
   3   7   2       5265.30       5311.26        90.70 o                         
   4   7   2        578.28        509.84        15.55 o                         
   5   7   2         65.40         25.48        13.07 o                         
   6   7   2        135.04        149.09        11.51 o                         
   7   7   2       1518.68       1605.99        32.99 o                         
   8   7   2        755.50        791.12        25.65 o                         
   9   7   2          9.94         -4.47        17.78 o                         
  10   7   2        615.69        620.00        24.56 o                         
  11   7   2          1.49         45.18        16.40 o                         
  12   7   2        406.75        399.54        38.34 o                         
  13   7   2        336.48        325.95        28.13 o                         
  14   7   2        133.26        140.19        40.81 o                         
  15   7   2          0.89          7.91        58.19 o                         
  16   7   2         29.09        -34.63        39.43 o                         
  17   7   2          4.25         46.87        81.00 o                         
 -13   8   2         12.17         -0.03        45.18 o                         
 -12   8   2         38.87         17.13        80.72 o                         
 -11   8   2        111.62        140.57        56.09 o                         
 -10   8   2         20.39         -1.47        29.67 o                         
  -9   8   2          4.16        -11.59        29.34 o                         
  -8   8   2         40.23         73.20        23.37 o                         
  -7   8   2        643.66        518.21        33.42 o                         
  -6   8   2          7.79        -21.30        21.30 o                         
  -5   8   2        651.03        668.93        42.99 o                         
  -4   8   2          1.82        -13.68        17.27 o                         
  -3   8   2         92.53         89.10        22.18 o                         
  -2   8   2        433.33        417.01        24.01 o                         
  -1   8   2        538.27        494.09        35.54 o                         
   0   8   2       1839.05       1906.11        40.64 o                         
   1   8   2       2711.36       2861.72        49.74 o                         
   2   8   2        598.07        533.01        19.12 o                         
   3   8   2        364.92        397.49        15.76 o                         
   4   8   2         97.73         73.32        11.67 o                         
   5   8   2         83.47         94.32        11.34 o                         
   6   8   2        272.09        302.34        20.96 o                         
   7   8   2         81.75         56.52        15.36 o                         
   8   8   2        434.64        463.27        21.75 o                         
   9   8   2        922.79       1014.19        30.52 o                         
  10   8   2       1166.66       1200.41        38.92 o                         
  11   8   2         58.07         29.45        21.82 o                         
  12   8   2         32.15         17.90        25.87 o                         
  13   8   2         29.26         27.55        25.97 o                         
  14   8   2          2.88        -14.39        41.48 o                         
  15   8   2          7.39         94.80        93.41 o                         
  16   8   2          3.18         13.81        86.99 o                         
  17   8   2         33.34        112.47       122.93 o                         
 -13   9   2         79.75          7.89       102.40 o                         
 -12   9   2         19.67        -47.25        91.18 o                         
 -11   9   2         37.21         51.91        63.89 o                         
 -10   9   2        238.03        235.34        42.09 o                         
  -9   9   2         43.73        108.96        28.55 o                         
  -8   9   2          9.07         -2.29        32.58 o                         
  -7   9   2        187.72        246.34        27.15 o                         
  -6   9   2       1205.75       1201.69        42.49 o                         
  -5   9   2       3109.15       3048.28        74.10 o                         
  -4   9   2        701.33        692.91        26.81 o                         
  -3   9   2        453.62        420.12        21.02 o                         
  -2   9   2       1134.08       1094.25        39.80 o                         
  -1   9   2         55.64         54.54        20.76 o                         
   0   9   2        229.31        247.16        22.30 o                         
   1   9   2       2341.02       2169.96        54.56 o                         
   2   9   2         10.54         26.83        20.33 o                         
   3   9   2        891.39        876.60        28.26 o                         
   4   9   2       1289.20       1347.86        35.40 o                         
   5   9   2        491.20        499.23        22.12 o                         
   6   9   2        161.58        157.34        16.15 o                         
   7   9   2        398.31        482.53        28.15 o                         
   8   9   2          0.12         31.84        21.07 o                         
   9   9   2          1.36         12.73        31.49 o                         
  10   9   2         42.08         46.48        19.71 o                         
  11   9   2        482.96        521.15        35.16 o                         
  12   9   2         34.71         19.28        34.29 o                         
  13   9   2        116.56        150.80        40.80 o                         
  14   9   2         15.53         57.54        87.09 o                         
  15   9   2          1.55       -105.58       105.58 o                         
  16   9   2         38.42         12.78       196.85 o                         
 -12  10   2          3.37       -101.06       101.06 o                         
 -11  10   2         22.26        -40.31        84.62 o                         
 -10  10   2          0.30         -0.81        50.48 o                         
  -9  10   2        322.30        358.67        34.84 o                         
  -8  10   2          0.02        -26.16        26.16 o                         
  -7  10   2         63.29         75.70        28.64 o                         
  -6  10   2         29.75          1.91        24.11 o                         
  -5  10   2        245.80        262.43        25.22 o                         
  -4  10   2        179.21        236.91        20.32 o                         
  -3  10   2         37.62         36.21        17.38 o                         
  -2  10   2       1208.59       1069.17        35.86 o                         
  -1  10   2        126.96        142.80        25.82 o                         
   0  10   2         98.49         70.16        16.09 o                         
   1  10   2          0.56          6.69        15.01 o                         
   2  10   2         29.35         61.25        23.86 o                         
   3  10   2        304.65        304.56        19.56 o                         
   4  10   2        454.21        447.29        22.85 o                         
   5  10   2        458.64        453.74        22.88 o                         
   6  10   2         17.03         42.15        22.74 o                         
   7  10   2         36.89         42.18        18.53 o                         
   8  10   2         93.07        112.07        21.60 o                         
   9  10   2        117.71        122.63        29.95 o                         
  10  10   2         67.35         86.65        21.47 o                         
  11  10   2        158.96         94.56        27.03 o                         
  12  10   2         36.90         43.08        50.90 o                         
  13  10   2         91.52         25.44        30.49 o                         
  14  10   2          1.57        -61.79        61.79 o                         
  15  10   2          1.01         95.06        60.32 o                         
  16  10   2          2.63        -64.98        77.61 o                         
 -11  11   2          0.56         96.79        74.63 o                         
 -10  11   2         48.12        174.60        84.76 o                         
  -9  11   2         53.41         98.34        47.86 o                         
  -8  11   2         65.97        -16.90        36.66 o                         
  -7  11   2          5.00         26.36        23.78 o                         
  -6  11   2          0.29         15.59        23.10 o                         
  -5  11   2         34.16         37.82        23.10 o                         
  -4  11   2         28.07          8.58        25.48 o                         
  -3  11   2        116.23         89.99        24.66 o                         
  -2  11   2        769.51        740.24        49.72 o                         
  -1  11   2          3.14         59.83        24.00 o                         
   0  11   2        932.86        905.10        32.75 o                         
   1  11   2         49.23         86.11        20.47 o                         
   2  11   2         20.42         17.89        17.14 o                         
   3  11   2          1.98        -12.03        18.18 o                         
   4  11   2        147.77        170.71        19.06 o                         
   5  11   2        232.18        234.31        21.45 o                         
   6  11   2         18.11         22.02        45.48 o                         
   7  11   2         95.38         73.30        25.72 o                         
   8  11   2         97.57         84.18        25.57 o                         
   9  11   2        535.21        521.50        44.15 o                         
  10  11   2        706.36        890.14        46.04 o                         
  11  11   2         62.52         92.80        35.75 o                         
  12  11   2         93.33        116.45        28.70 o                         
  13  11   2         95.18         96.20        41.54 o                         
  14  11   2          2.91        -37.20        37.20 o                         
  15  11   2         40.26         99.83        77.01 o                         
 -10  12   2         25.70        -19.60        86.99 o                         
  -9  12   2          0.15        -22.80       120.98 o                         
  -8  12   2        216.60        255.49        49.16 o                         
  -7  12   2          2.00        180.89        42.34 o                         
  -6  12   2        110.99         68.50        38.49 o                         
  -5  12   2          0.04         -1.36        21.86 o                         
  -4  12   2        321.99        352.74        35.68 o                         
  -3  12   2         95.52        105.26        19.09 o                         
  -2  12   2        925.17        897.75        36.61 o                         
  -1  12   2        197.08        198.60        33.61 o                         
   0  12   2          0.05        -11.67        25.27 o                         
   1  12   2       1020.62        901.90        45.09 o                         
   2  12   2         26.13          6.53        18.65 o                         
   3  12   2        422.46        393.59        23.75 o                         
   4  12   2        262.63        207.78        21.94 o                         
   5  12   2       1170.31       1192.54        53.82 o                         
   6  12   2          0.99        -11.89        35.86 o                         
   7  12   2        490.65        403.71        35.20 o                         
   8  12   2         17.67         26.65        28.58 o                         
   9  12   2          4.82        -33.99        33.99 o                         
  10  12   2         27.40         15.25        26.11 o                         
  11  12   2          0.07        -20.82        36.75 o                         
  12  12   2         54.87        -48.44        48.44 o                         
  13  12   2         49.74         83.81        49.90 o                         
  14  12   2        291.79        250.24       110.19 o                         
  15  12   2         26.35         19.72        50.59 o                         
  -9  13   2        100.11        253.18       104.01 o                         
  -8  13   2        128.09        178.82        87.66 o                         
  -7  13   2         19.44         79.36        47.25 o                         
  -6  13   2         23.85          5.02        33.03 o                         
  -5  13   2         29.33         10.93        40.40 o                         
  -4  13   2         44.18         89.51        38.43 o                         
  -3  13   2         89.03         50.52        32.90 o                         
  -2  13   2         28.49         41.79        22.42 o                         
  -1  13   2        227.14        217.12        27.38 o                         
   0  13   2        984.68       1017.49        59.80 o                         
   1  13   2        130.64        108.09        51.15 o                         
   2  13   2         95.72         74.18        49.72 o                         
   3  13   2        272.51        264.36        29.66 o                         
   4  13   2        852.08        873.36        48.27 o                         
   5  13   2         89.83         66.81        37.15 o                         
   6  13   2          8.32        -23.91        32.14 o                         
   7  13   2        551.35        569.27        44.87 o                         
   8  13   2          2.68         33.55        34.56 o                         
   9  13   2         33.18         -1.29        37.59 o                         
  10  13   2         43.60         72.83        35.18 o                         
  11  13   2         23.75         23.15        37.28 o                         
  12  13   2          2.60         23.44        51.61 o                         
  13  13   2          9.36         13.03        49.76 o                         
  14  13   2         60.89        171.70       114.76 o                         
  -8  14   2          9.32        -88.13        88.13 o                         
  -7  14   2         14.36         42.34        78.01 o                         
  -6  14   2         97.79         90.80        60.56 o                         
  -5  14   2          1.64         27.07        45.96 o                         
  -4  14   2          0.60         60.01        51.32 o                         
  -3  14   2         69.04         37.24        38.86 o                         
  -2  14   2         27.42          7.53        32.51 o                         
  -1  14   2        546.84        598.18        42.47 o                         
   0  14   2        133.50        132.72        74.25 o                         
   1  14   2          0.01         -3.59        38.71 o                         
   2  14   2         12.15         21.16        39.77 o                         
   3  14   2         22.74         -3.41        47.91 o                         
   4  14   2        296.58        351.37        46.10 o                         
   5  14   2         33.11         19.42        37.87 o                         
   6  14   2        319.43        224.76        74.30 o                         
   7  14   2          0.06        -15.49        28.71 o                         
   8  14   2         10.78         -9.18        37.11 o                         
   9  14   2        287.73        258.69        49.38 o                         
  10  14   2          0.84         -2.61        47.58 o                         
  11  14   2         11.16         -4.69        54.94 o                         
  12  14   2        103.81        112.06        42.79 o                         
  13  14   2          7.53         10.91        63.14 o                         
  -6  15   2         21.10         64.83        63.97 o                         
  -5  15   2          2.63         77.44        56.66 o                         
  -4  15   2         12.56         20.11        44.18 o                         
  -3  15   2         99.62         50.03        54.69 o                         
  -2  15   2         10.62         14.95        34.88 o                         
  -1  15   2         39.33         68.37        33.28 o                         
   0  15   2        317.99        337.75        66.84 o                         
   1  15   2         10.77         81.92        83.90 o                         
   2  15   2         84.35        135.42        55.90 o                         
   3  15   2          2.71          4.21        39.55 o                         
   4  15   2          8.29        -32.76        32.76 o                         
   5  15   2         23.51        -24.35        31.69 o                         
   6  15   2         33.38         42.14        47.94 o                         
   7  15   2          0.08        -16.35        39.20 o                         
   8  15   2         72.45         70.38        39.48 o                         
   9  15   2          7.73         56.19        40.18 o                         
  10  15   2         11.06         32.02        40.67 o                         
  11  15   2          0.84         21.55        47.81 o                         
  12  15   2         35.18          6.61        47.51 o                         
  -4  16   2         34.90        102.96        61.17 o                         
  -3  16   2          1.49         36.74        39.51 o                         
  -2  16   2         20.39         82.28        72.48 o                         
  -1  16   2          1.40         49.37        38.79 o                         
   0  16   2         14.01         17.95        48.91 o                         
   1  16   2         14.23         45.04        47.49 o                         
   2  16   2          4.27        -23.27        43.88 o                         
   3  16   2         50.02         42.59        86.42 o                         
   4  16   2         64.48         48.59        44.47 o                         
   5  16   2         35.87         55.22        53.48 o                         
   6  16   2         34.56         19.37       144.61 o                         
   7  16   2          0.76         57.89       121.84 o                         
   8  16   2         35.91         70.74        41.63 o                         
   9  16   2         10.64         28.35        43.54 o                         
  10  16   2        164.47        372.60       107.15 o                         
  11  16   2         12.51         24.44        53.47 o                         
  -2  17   2          7.93         52.10        81.38 o                         
  -1  17   2          4.73         39.05        51.15 o                         
   0  17   2         36.39        -24.44        45.75 o                         
   1  17   2          6.67         -5.07        44.32 o                         
   2  17   2         41.29         32.86        52.58 o                         
   3  17   2         26.28         45.94        82.95 o                         
   4  17   2          0.04         18.75        48.52 o                         
   5  17   2         59.12         73.11        53.54 o                         
   6  17   2         49.16         78.93        57.29 o                         
   7  17   2          2.03        -51.20        51.20 o                         
   8  17   2          0.89         59.33       157.59 o                         
   9  17   2         37.07         53.81        60.18 o                         
  -3 -17   3         78.45        -89.56        89.56 o                         
  -8 -16   3          1.82        -89.47        89.47 o                         
  -7 -16   3          0.01        -41.81        55.97 o                         
  -6 -16   3         10.60          4.78        59.75 o                         
  -5 -16   3         71.63        -42.31        81.00 o                         
  -4 -16   3          8.96         44.17        49.29 o                         
  -3 -16   3        111.68        101.10        79.24 o                         
  -2 -16   3          1.17        -44.43        56.46 o                         
  -1 -16   3        112.16        160.58        67.98 o                         
   0 -16   3          9.30        111.03        52.99 o                         
   1 -16   3         66.71        172.56        64.84 o                         
   2 -16   3          6.47        -93.17        93.17 o                         
 -10 -15   3         24.45        -62.87        62.91 o                         
  -9 -15   3          0.55         17.74        57.82 o                         
  -8 -15   3         16.64          9.51        46.61 o                         
  -7 -15   3          0.18         79.14        55.60 o                         
  -6 -15   3        109.99         -9.51        58.19 o                         
  -5 -15   3          1.04        -15.95       110.52 o                         
  -4 -15   3          0.81        -85.15        91.46 o                         
  -3 -15   3         22.47        -19.92       151.22 o                         
  -2 -15   3         13.71         31.51        41.62 o                         
  -1 -15   3         11.52          7.54        48.97 o                         
   0 -15   3         27.78        -72.45        72.45 o                         
   1 -15   3         22.52        -54.57        54.57 o                         
   2 -15   3          5.97        -44.77        44.77 o                         
   3 -15   3          3.59         -8.08        78.53 o                         
   4 -15   3         81.67         42.31        71.02 o                         
   5 -15   3         26.32         68.36        60.12 o                         
 -12 -14   3          1.63        -21.37        56.01 o                         
 -11 -14   3         35.01         82.95        58.46 o                         
 -10 -14   3         11.91          3.06        56.60 o                         
  -9 -14   3         28.91        101.09        57.31 o                         
  -8 -14   3         19.52        -54.74        54.74 o                         
  -7 -14   3          6.31        -53.85        53.85 o                         
  -6 -14   3          3.53         53.30        47.93 o                         
  -5 -14   3         53.15         -7.02        34.78 o                         
  -4 -14   3         42.65         69.87        31.55 o                         
  -3 -14   3        412.91        366.28        53.62 o                         
  -2 -14   3         15.24        -31.47        31.47 o                         
  -1 -14   3         14.46         34.90        29.78 o                         
   0 -14   3         66.82        114.97        31.70 o                         
   1 -14   3          9.54          3.60        25.20 o                         
   2 -14   3         15.45         49.41        24.77 o                         
   3 -14   3         56.99         49.30        36.62 o                         
   4 -14   3         11.30         16.01        39.70 o                         
   5 -14   3        203.24        148.60        61.13 o                         
   6 -14   3          5.90        -26.85        41.59 o                         
 -13 -13   3          4.07         54.19        60.18 o                         
 -12 -13   3         18.65        -11.35        55.54 o                         
 -11 -13   3         22.27        -12.47        54.43 o                         
 -10 -13   3         19.58         41.24        38.95 o                         
  -9 -13   3        101.55         58.04        38.31 o                         
  -8 -13   3         46.72         65.55        36.57 o                         
  -7 -13   3        187.70        223.94        53.29 o                         
  -6 -13   3         48.26         86.61        54.95 o                         
  -5 -13   3        199.05        328.23        93.70 o                         
  -4 -13   3        164.35        223.68        30.62 o                         
  -3 -13   3         65.97         44.55        31.30 o                         
  -2 -13   3        114.14        175.79        44.11 o                         
  -1 -13   3        123.58         56.75        32.31 o                         
   0 -13   3         55.15        184.57        54.96 o                         
   1 -13   3        131.87        143.08        31.12 o                         
   2 -13   3          8.64         42.06        36.99 o                         
   3 -13   3         56.03         10.45        25.56 o                         
   4 -13   3         12.63         13.41        27.75 o                         
   5 -13   3        129.03        132.71        32.02 o                         
   6 -13   3         40.71         23.25        39.43 o                         
   7 -13   3         62.46         71.71        65.79 o                         
   8 -13   3          4.26        -73.06        73.06 o                         
 -14 -12   3          4.67         -8.37       112.47 o                         
 -13 -12   3        196.30        350.26       113.14 o                         
 -12 -12   3         26.66         89.43        71.54 o                         
 -11 -12   3         65.10         36.17        83.86 o                         
 -10 -12   3         63.21         34.90        37.81 o                         
  -9 -12   3         33.22         -8.99        51.37 o                         
  -8 -12   3        146.28        186.91        42.02 o                         
  -7 -12   3          8.64        -18.75        28.69 o                         
  -6 -12   3          1.63        -23.74        23.74 o                         
  -5 -12   3        374.93        384.48        28.82 o                         
  -4 -12   3         20.60          1.83        21.28 o                         
  -3 -12   3         55.12         86.04        22.28 o                         
  -2 -12   3         26.84         10.85        51.84 o                         
  -1 -12   3        553.72        516.73        44.13 o                         
   0 -12   3         31.19         92.09        32.82 o                         
   1 -12   3        940.83        823.50        44.85 o                         
   2 -12   3        115.06         93.31        31.91 o                         
   3 -12   3          9.78          2.65        24.09 o                         
   4 -12   3          2.67         97.45        30.56 o                         
   5 -12   3        143.61        138.33        29.62 o                         
   6 -12   3          0.01         26.02        28.63 o                         
   7 -12   3        165.35        170.96        33.01 o                         
   8 -12   3         17.09         44.27        42.27 o                         
   9 -12   3          1.40        -54.47        54.47 o                         
 -15 -11   3         78.25        245.39       118.84 o                         
 -14 -11   3         67.64         75.11        55.81 o                         
 -13 -11   3          4.49        -39.53        50.20 o                         
 -12 -11   3        278.40        292.23        52.00 o                         
 -11 -11   3        259.10        288.41        72.65 o                         
 -10 -11   3         60.14         82.80        46.58 o                         
  -9 -11   3       1149.46       1222.76        58.28 o                         
  -8 -11   3        318.61        323.25        44.85 o                         
  -7 -11   3        236.58        232.21        28.24 o                         
  -6 -11   3         51.71         51.48        22.29 o                         
  -5 -11   3          0.86        -14.04        20.71 o                         
  -4 -11   3        250.62        208.27        25.43 o                         
  -3 -11   3         72.52         28.93        24.59 o                         
  -2 -11   3        308.87        310.32        34.78 o                         
  -1 -11   3        260.26        276.62        33.33 o                         
   0 -11   3        579.48        535.89        27.73 o                         
   1 -11   3         22.30         19.21        22.19 o                         
   2 -11   3        951.11       1014.00        61.62 o                         
   3 -11   3         57.15         44.22        23.69 o                         
   4 -11   3        111.24         66.90        21.27 o                         
   5 -11   3        147.32        168.01        27.13 o                         
   6 -11   3        163.88        175.61        33.43 o                         
   7 -11   3         10.84        -14.38        25.44 o                         
   8 -11   3        118.27        157.48        57.56 o                         
   9 -11   3          0.25         -6.48        34.38 o                         
  10 -11   3          4.56         20.10        59.55 o                         
 -15 -10   3         76.18         -6.27       108.00 o                         
 -14 -10   3          0.26        -44.74        44.74 o                         
 -13 -10   3        164.20        328.67        90.61 o                         
 -12 -10   3          0.03         42.45        35.20 o                         
 -11 -10   3         62.63          7.78        47.32 o                         
 -10 -10   3        419.78        324.50        43.25 o                         
  -9 -10   3        165.88        115.88        41.68 o                         
  -8 -10   3          2.69        -40.78        40.78 o                         
  -7 -10   3        198.58        168.72        24.21 o                         
  -6 -10   3       1163.00       1198.29        41.82 o                         
  -5 -10   3         34.07         10.21        18.44 o                         
  -4 -10   3        321.89        323.12        33.48 o                         
  -3 -10   3       1996.81       2118.87       154.35 o                         
  -2 -10   3        137.53        152.86        65.51 o                         
  -1 -10   3         26.57         -4.26        22.26 o                         
   0 -10   3         35.90         61.50        36.60 o                         
   1 -10   3        111.93        102.94        21.58 o                         
   2 -10   3       2696.30       2976.58        73.91 o                         
   3 -10   3        228.96        257.42        23.68 o                         
   4 -10   3        368.68        395.00        26.94 o                         
   5 -10   3          9.68          3.51        21.02 o                         
   6 -10   3         11.03         21.78        33.10 o                         
   7 -10   3       1141.72       1147.85        71.22 o                         
   8 -10   3         63.82        107.69        33.05 o                         
   9 -10   3          0.00        -31.25        31.25 o                         
  10 -10   3          9.58          5.67        46.49 o                         
  11 -10   3         53.58         28.61        49.11 o                         
 -16  -9   3        137.31        108.38        70.99 o                         
 -15  -9   3         12.18         50.73        71.69 o                         
 -14  -9   3          5.07         33.53        35.99 o                         
 -13  -9   3          8.77        -24.79        36.46 o                         
 -12  -9   3        677.66        754.08        44.24 o                         
 -11  -9   3        272.49        194.75        33.60 o                         
 -10  -9   3        142.89        141.53        23.63 o                         
  -9  -9   3        299.13        309.84        33.30 o                         
  -8  -9   3        802.33        773.48        41.16 o                         
  -7  -9   3         51.46         63.08        27.37 o                         
  -6  -9   3         70.76        100.78        20.99 o                         
  -5  -9   3        629.52        651.62        46.12 o                         
  -4  -9   3        612.71        601.29        27.06 o                         
  -3  -9   3        238.44        205.59        25.92 o                         
  -2  -9   3        220.46        168.63        18.39 o                         
  -1  -9   3        360.98        328.66        26.80 o                         
   0  -9   3       1856.06       1768.65        50.12 o                         
   1  -9   3        141.20         85.80        31.40 o                         
   2  -9   3        273.50        313.04        22.41 o                         
   3  -9   3        205.54        183.28        21.24 o                         
   4  -9   3        479.67        438.92        25.36 o                         
   5  -9   3       1713.78       1756.11        49.35 o                         
   6  -9   3        474.95        460.88        28.09 o                         
   7  -9   3          4.31         -7.10        22.48 o                         
   8  -9   3        330.41        293.12        43.45 o                         
   9  -9   3         30.33         34.94        32.67 o                         
  10  -9   3        229.33        201.75        43.59 o                         
  11  -9   3         25.64         17.22        52.29 o                         
  12  -9   3         83.71        151.36        85.00 o                         
 -16  -8   3         17.51          5.89        95.55 o                         
 -15  -8   3        166.39        121.13       103.16 o                         
 -14  -8   3         24.38        -14.66        32.57 o                         
 -13  -8   3          3.11         45.66        28.92 o                         
 -12  -8   3        148.10         97.78        57.57 o                         
 -11  -8   3        417.81        411.58        48.36 o                         
 -10  -8   3       1459.44       1468.65        43.90 o                         
  -9  -8   3         36.88         17.03        18.40 o                         
  -8  -8   3        161.18        179.79        18.71 o                         
  -7  -8   3          0.60         17.98        41.95 o                         
  -6  -8   3         99.25         74.08        24.36 o                         
  -5  -8   3        103.50        126.93        21.13 o                         
  -4  -8   3          3.52         12.12        15.19 o                         
  -3  -8   3         19.43         33.10        16.57 o                         
  -2  -8   3         92.11        127.78        24.12 o                         
  -1  -8   3       1973.91       2000.66        48.48 o                         
   0  -8   3         15.42         21.30        14.22 o                         
   1  -8   3       1855.89       1914.26        41.29 o                         
   2  -8   3        359.16        316.46        19.86 o                         
   3  -8   3        550.24        564.05        24.26 o                         
   4  -8   3        219.72        244.40        19.33 o                         
   5  -8   3         35.96         29.56        18.55 o                         
   6  -8   3       2044.90       2075.15        51.18 o                         
   7  -8   3        223.06        228.56        22.92 o                         
   8  -8   3       1281.96       1292.19        48.47 o                         
   9  -8   3         37.35          5.09        26.29 o                         
  10  -8   3          1.29         -4.71        36.13 o                         
  11  -8   3          5.60         31.87        39.19 o                         
  12  -8   3         27.81        -25.81        48.75 o                         
  13  -8   3        160.56        199.22        46.77 o                         
 -16  -7   3         89.67        112.57        69.85 o                         
 -15  -7   3          1.20         50.66        89.42 o                         
 -14  -7   3         78.98         44.92        39.66 o                         
 -13  -7   3        399.09        361.50        33.51 o                         
 -12  -7   3         41.97          8.38        27.94 o                         
 -11  -7   3         91.91         82.87        26.01 o                         
 -10  -7   3        213.54        208.96        22.08 o                         
  -9  -7   3         17.26          4.82        17.59 o                         
  -8  -7   3         11.38         11.69        16.34 o                         
  -7  -7   3         41.35         35.84        14.51 o                         
  -6  -7   3       1822.90       1764.83        49.49 o                         
  -5  -7   3         15.14         20.86        13.48 o                         
  -4  -7   3        103.79        109.03        14.40 o                         
  -3  -7   3        604.58        556.63        18.20 o                         
  -2  -7   3        691.41        611.50        20.01 o                         
  -1  -7   3       1000.56       1103.21        28.59 o                         
   0  -7   3        367.78        406.12        20.08 o                         
   1  -7   3        974.02        997.16        23.69 o                         
   2  -7   3        189.76        206.89        13.79 o                         
   3  -7   3          0.13        -14.68        14.68 o                         
   4  -7   3        161.10        219.81        16.17 o                         
   5  -7   3        162.62        120.65        22.00 o                         
   6  -7   3         23.65         36.33        15.89 o                         
   7  -7   3          0.49        -14.27        26.02 o                         
   8  -7   3        181.68        208.27        26.10 o                         
   9  -7   3        255.55        289.38        36.06 o                         
  10  -7   3          5.43         25.46        32.18 o                         
  11  -7   3         49.93         37.62        61.84 o                         
  12  -7   3        158.73        277.18        58.61 o                         
  13  -7   3          1.40         40.31        61.51 o                         
  14  -7   3          0.21        -67.69        67.69 o                         
 -17  -6   3          0.26       -109.15       109.15 o                         
 -16  -6   3         79.35         77.67        61.36 o                         
 -15  -6   3         44.30         20.92        46.84 o                         
 -14  -6   3         32.03         59.17        54.53 o                         
 -13  -6   3        552.85        557.30        36.21 o                         
 -12  -6   3        353.87        366.80        28.26 o                         
 -11  -6   3         86.89         67.35        21.24 o                         
 -10  -6   3         82.53         88.97        22.18 o                         
  -9  -6   3         42.65         20.50        23.73 o                         
  -8  -6   3         57.08         38.03        13.33 o                         
  -7  -6   3          0.38        -12.46        12.46 o                         
  -6  -6   3        204.85        227.71        14.96 o                         
  -5  -6   3        509.24        461.84        20.04 o                         
  -4  -6   3        579.03        614.29        23.32 o                         
  -3  -6   3         27.74          6.45        15.18 o                         
  -2  -6   3       1768.30       1715.34        35.05 o                         
  -1  -6   3          4.78          0.32        10.31 o                         
   0  -6   3          2.35         -9.31        10.26 o                         
   1  -6   3       2435.68       2673.96        48.22 o                         
   2  -6   3          0.73         -8.40        10.00 o                         
   3  -6   3          9.73         -2.17        11.80 o                         
   4  -6   3       1183.83       1165.55        25.35 o                         
   5  -6   3       1415.31       1500.13        32.00 o                         
   6  -6   3         52.35         52.02        14.62 o                         
   7  -6   3         44.49         21.07        16.00 o                         
   8  -6   3         19.70        -16.63        27.33 o                         
   9  -6   3         11.85         45.20        30.24 o                         
  10  -6   3        786.85        854.47        48.52 o                         
  11  -6   3         61.75         84.73        26.86 o                         
  12  -6   3         48.59         20.48        39.60 o                         
  13  -6   3          2.23          2.38        57.04 o                         
  14  -6   3         27.15         15.31        64.94 o                         
 -17  -5   3         23.41         19.97       107.24 o                         
 -16  -5   3         87.34         72.96        64.49 o                         
 -15  -5   3          1.15        -49.28        50.66 o                         
 -14  -5   3        109.38         95.07        27.78 o                         
 -13  -5   3         22.70         26.07        24.03 o                         
 -12  -5   3          1.78         17.66        24.47 o                         
 -11  -5   3        776.69        723.76        41.41 o                         
 -10  -5   3        354.96        363.57        21.78 o                         
  -9  -5   3        221.53        207.14        21.70 o                         
  -8  -5   3         20.64         11.28        13.67 o                         
  -7  -5   3        691.08        671.68        20.19 o                         
  -6  -5   3        963.59       1160.72        25.45 o                         
  -5  -5   3          3.41        -10.42        10.49 o                         
  -4  -5   3       3011.56       3073.71        62.28 o                         
  -3  -5   3         13.10          3.95         8.79 o                         
  -2  -5   3       1039.23       1095.70        22.52 o                         
  -1  -5   3         54.27         86.23        10.16 o                         
   0  -5   3       6819.55       6700.80       107.47 o                         
   1  -5   3       3175.60       3458.46        54.57 o                         
   2  -5   3       2446.03       2513.41        42.69 o                         
   3  -5   3         75.47         56.86        10.83 o                         
   4  -5   3        158.00        155.29        11.29 o                         
   5  -5   3        767.40        879.64        21.39 o                         
   6  -5   3       2434.44       2417.17        41.70 o                         
   7  -5   3         51.33         75.18        14.70 o                         
   8  -5   3          7.94         19.71        31.39 o                         
   9  -5   3         21.04         90.74        31.11 o                         
  10  -5   3        757.60        773.14        45.74 o                         
  11  -5   3         32.99         84.85        29.87 o                         
  12  -5   3        487.97        495.11        51.17 o                         
  13  -5   3         29.36         -6.82        38.30 o                         
  14  -5   3          5.03          2.57        50.86 o                         
  15  -5   3         55.74        120.46        54.86 o                         
 -17  -4   3         22.11         63.32       103.54 o                         
 -16  -4   3         14.02        -36.28        55.68 o                         
 -15  -4   3         10.50        -27.48        42.24 o                         
 -14  -4   3        389.71        371.64        34.49 o                         
 -13  -4   3         62.00         69.35        29.79 o                         
 -12  -4   3       1441.36       1403.96        43.50 o                         
 -11  -4   3          7.77         -9.33        18.39 o                         
 -10  -4   3        698.76        596.72        27.14 o                         
  -9  -4   3        207.29        196.84        17.04 o                         
  -8  -4   3        860.99       1009.81        33.18 o                         
  -7  -4   3        818.38        841.01        22.08 o                         
  -6  -4   3       2944.17       2851.20        48.98 o                         
  -5  -4   3        160.39        142.79        13.17 o                         
  -4  -4   3        119.23         81.02         8.14 o                         
  -3  -4   3       1257.43       1363.14        28.05 o                         
  -2  -4   3       1130.57       1216.39        27.01 o                         
  -1  -4   3        301.98        269.52        11.77 o                         
   0  -4   3        114.66         78.68         9.21 o                         
   1  -4   3        271.66        236.23        10.62 o                         
   2  -4   3        680.70        632.21        16.97 o                         
   3  -4   3       1282.51       1302.17        23.71 o                         
   4  -4   3        639.94        701.97        16.27 o                         
   5  -4   3         17.76         11.10         9.27 o                         
   6  -4   3        895.60        896.11        20.05 o                         
   7  -4   3        372.64        332.61        24.46 o                         
   8  -4   3        181.23        171.86        18.63 o                         
   9  -4   3         22.78         -8.83        22.40 o                         
  10  -4   3         43.78         58.25        21.46 o                         
  11  -4   3         47.02         51.13        40.77 o                         
  12  -4   3        240.48        229.25        46.59 o                         
  13  -4   3         49.95        -42.48        42.48 o                         
 -17  -3   3         85.66        -31.47        71.59 o                         
 -16  -3   3         89.19         29.88        45.34 o                         
 -15  -3   3          0.04          7.94        40.67 o                         
 -14  -3   3        124.97        129.84        28.22 o                         
 -13  -3   3        250.00        245.85        31.86 o                         
 -12  -3   3        224.55        239.02        61.18 o                         
 -11  -3   3         71.63         66.54        21.57 o                         
 -10  -3   3        671.82        673.05        30.08 o                         
  -9  -3   3          1.12          9.72        14.51 o                         
  -8  -3   3        224.60        248.07        14.05 o                         
  -7  -3   3        338.73        376.83        13.67 o                         
  -6  -3   3        361.03        342.05        13.49 o                         
  -5  -3   3        285.01        287.23        10.97 o                         
  -4  -3   3        359.40        318.23        14.24 o                         
  -3  -3   3        320.33        317.04        12.80 o                         
  -2  -3   3        289.14        263.59        11.90 o                         
  -1  -3   3       3941.98       3906.57        68.82 o                         
   0  -3   3      30188.89      29434.48       410.44 o                         
   1  -3   3       1033.58       1103.80        20.03 o                         
   2  -3   3        136.80        130.00         9.53 o                         
   3  -3   3         35.65         23.01         6.98 o                         
   4  -3   3        648.66        651.30        14.78 o                         
   5  -3   3        604.78        556.66        14.37 o                         
   6  -3   3        486.74        502.33        15.40 o                         
   7  -3   3         39.14         54.54        11.91 o                         
   8  -3   3         75.65         84.75        15.50 o                         
   9  -3   3        203.50        259.67        18.48 o                         
  10  -3   3        406.12        331.21        25.73 o                         
  11  -3   3         64.01         72.71        41.84 o                         
  12  -3   3        367.89        396.54        45.47 o                         
  13  -3   3        115.14        195.55       145.84 o                         
  14  -3   3        214.95        173.32        82.05 o                         
 -16  -2   3          0.20         14.36        48.06 o                         
 -15  -2   3          0.32        -35.19        35.19 o                         
 -14  -2   3        169.95        181.26        36.99 o                         
 -13  -2   3          3.89         46.94        26.60 o                         
 -12  -2   3       2509.17       2382.12        74.30 o                         
 -11  -2   3         45.20         28.80        19.45 o                         
 -10  -2   3          1.04         53.62        19.02 o                         
  -9  -2   3        183.45        194.89        20.31 o                         
  -8  -2   3       1501.91       1569.40        38.08 o                         
  -7  -2   3         59.40         68.97        12.61 o                         
  -6  -2   3       8784.66       9410.00       133.97 o                         
  -5  -2   3       1645.03       1533.07        27.73 o                         
  -4  -2   3        688.63        735.65        17.24 o                         
  -3  -2   3        208.52        185.64         6.98 o                         
  -2  -2   3       7764.63       7374.55       122.59 o                         
  -1  -2   3         11.33         -6.01         6.01 o                         
   0  -2   3          0.02         -9.32         9.32 o                         
   1  -2   3        107.76        116.66         5.12 o                         
   2  -2   3       2701.44       2556.39        36.64 o                         
   3  -2   3       1616.79       1696.86        25.47 o                         
   4  -2   3       3155.93       3368.19        43.39 o                         
   5  -2   3          9.74          8.27         7.69 o                         
   6  -2   3       1170.19       1318.74        25.45 o                         
   7  -2   3       7634.74       8046.52       111.02 o                         
   8  -2   3         95.72        106.49        16.77 o                         
   9  -2   3        594.87        592.37        25.25 o                         
  10  -2   3       1482.82       1537.55        59.45 o                         
  11  -2   3         13.33         32.40        19.64 o                         
  12  -2   3         24.00         -8.73        20.19 o                         
  13  -2   3          3.19         10.30        41.49 o                         
  14  -2   3         50.30         76.73        60.47 o                         
  15  -2   3         23.66          1.71        44.30 o                         
 -16  -1   3          3.75        -20.26        52.43 o                         
 -15  -1   3         21.08         94.40        48.17 o                         
 -14  -1   3         21.14         28.89        33.07 o                         
 -13  -1   3         34.65         59.00        72.26 o                         
 -12  -1   3          0.96         -9.97        25.53 o                         
 -11  -1   3          4.03          3.15        27.32 o                         
 -10  -1   3        413.91        429.25        25.67 o                         
  -9  -1   3         32.55         47.50        17.50 o                         
  -8  -1   3       2211.12       2197.51        48.68 o                         
  -7  -1   3       1405.97       1445.21        31.15 o                         
  -6  -1   3          1.36         -7.28         9.66 o                         
  -5  -1   3       1618.67       1519.36        27.82 o                         
  -4  -1   3       2569.55       2538.24        37.38 o                         
  -3  -1   3       4043.68       3709.75        65.75 o                         
  -2  -1   3       2643.05       2540.82        38.31 o                         
  -1  -1   3        229.50        170.97         7.26 o                         
   0  -1   3      22005.53      20073.88       499.05 o                         
   1  -1   3       1871.12       1753.25        25.13 o                         
   2  -1   3      20977.07      20179.48       244.48 o                         
   3  -1   3        989.11       1005.17        16.12 o                         
   4  -1   3        130.64        126.74         6.15 o                         
   5  -1   3       6612.83       6843.06        93.04 o                         
   6  -1   3         73.49         86.96         9.86 o                         
   7  -1   3       2221.20       2285.26        40.56 o                         
   8  -1   3         22.61         15.55        13.14 o                         
   9  -1   3        365.84        376.78        20.97 o                         
  10  -1   3        101.31        131.13        17.20 o                         
  11  -1   3          1.40        -14.51        19.73 o                         
  12  -1   3        102.28         65.88        40.43 o                         
  13  -1   3        123.94         50.79       115.90 o                         
  14  -1   3        295.94        281.17        52.19 o                         
  15  -1   3         70.54        114.62        43.66 o                         
  17  -1   3        107.39        155.92        57.81 o                         
 -16   0   3         18.62        -12.17        65.79 o                         
 -15   0   3        166.52        144.24        51.52 o                         
 -14   0   3         17.64        -20.67        41.98 o                         
 -13   0   3          1.38         48.13        24.22 o                         
 -12   0   3          7.67        -26.78        26.78 o                         
 -11   0   3        160.04        187.20        27.05 o                         
 -10   0   3        427.98        390.62        23.27 o                         
  -9   0   3        271.31        260.87        21.33 o                         
  -8   0   3       6232.60       6275.51       103.16 o                         
  -7   0   3        216.93        211.69        13.57 o                         
  -6   0   3       8279.67       8760.15       126.67 o                         
  -5   0   3       3544.57       3356.47        52.54 o                         
  -4   0   3       1567.15       1705.05        29.36 o                         
  -3   0   3       1388.04       1346.40        22.93 o                         
  -2   0   3      22387.36      21032.52       290.86 o                         
  -1   0   3       9559.70       8642.62       269.25 o                         
   1   0   3      13286.42       9839.83       371.74 o                         
   2   0   3       4736.82       4346.99        65.49 o                         
   3   0   3       3997.24       3974.86        61.81 o                         
   4   0   3       6121.74       6101.58        93.19 o                         
   5   0   3        376.21        311.71        18.15 o                         
   6   0   3       1054.18        948.29        28.47 o                         
   7   0   3       1423.85       1558.06        37.04 o                         
   8   0   3        617.57        688.11        20.80 o                         
   9   0   3       3988.14       4117.70        99.84 o                         
  10   0   3        637.68        641.16        26.70 o                         
  11   0   3        129.74        140.62        17.78 o                         
  12   0   3         47.64        -32.52        63.70 o                         
  13   0   3          9.97         29.08        39.90 o                         
  14   0   3         12.17        -44.67        44.79 o                         
  15   0   3          0.43        -23.01        55.52 o                         
 -16   1   3         35.10        -35.75        66.36 o                         
 -15   1   3         25.34          6.01        48.51 o                         
 -14   1   3         41.79         38.19        42.64 o                         
 -13   1   3          5.23         26.81        26.73 o                         
 -12   1   3        218.27        250.25        30.76 o                         
 -11   1   3        548.18        489.61        32.76 o                         
 -10   1   3        151.77        131.81        19.52 o                         
  -9   1   3        349.51        324.74        22.48 o                         
  -8   1   3         29.59          8.28        13.32 o                         
  -7   1   3         45.29         25.84        11.93 o                         
  -6   1   3       3151.79       3349.71        54.26 o                         
  -5   1   3         71.95         85.44         8.89 o                         
  -4   1   3       1625.42       1672.61        29.73 o                         
  -3   1   3        860.91        765.28        15.95 o                         
  -2   1   3       5096.80       5010.38        76.39 o                         
  -1   1   3        520.55        501.53        10.10 o                         
   2   1   3     100268.65      95074.75      3536.78 o                         
   3   1   3       2263.31       2341.70        46.84 o                         
   4   1   3       7110.15       7268.49       134.57 o                         
   5   1   3       1454.82       1363.77        30.45 o                         
   6   1   3        932.16       1117.31        28.06 o                         
   7   1   3          9.08         14.81         8.97 o                         
   8   1   3         55.89         19.97        15.01 o                         
   9   1   3        813.07        850.19        27.67 o                         
  10   1   3        160.43        167.29        18.17 o                         
  11   1   3        153.57        132.24        16.39 o                         
  12   1   3        397.90        368.99        23.49 o                         
  13   1   3        205.59        229.07        45.55 o                         
  14   1   3         24.31        -17.31        36.13 o                         
  15   1   3         84.32          8.37        75.39 o                         
 -16   2   3         62.00         97.93        67.12 o                         
 -15   2   3         35.81          0.69        41.79 o                         
 -14   2   3        124.89         58.43        44.85 o                         
 -13   2   3         47.83         11.53        28.03 o                         
 -12   2   3         15.41          3.69        23.21 o                         
 -11   2   3          0.14         14.93        22.73 o                         
 -10   2   3        279.11        273.97        33.04 o                         
  -9   2   3          0.05        -11.38        17.61 o                         
  -8   2   3        780.19        783.27        37.99 o                         
  -7   2   3         14.82         -7.78        13.01 o                         
  -6   2   3       9634.13       9921.25       142.34 o                         
  -5   2   3       1579.28       1656.61        30.51 o                         
  -4   2   3       1145.31       1137.77        22.27 o                         
  -3   2   3        958.97        980.49        24.85 o                         
  -2   2   3        286.02        301.08         8.60 o                         
  -1   2   3       1136.32       1038.20        24.80 o                         
   0   2   3         29.80         -4.76       441.82 o                         
   1   2   3       1019.59       1004.47        18.08 o                         
   2   2   3      17043.31      16439.06       220.67 o                         
   3   2   3       8378.00       7634.00       131.85 o                         
   4   2   3        113.67        126.22         6.96 o                         
   5   2   3         12.76         18.38         5.31 o                         
   6   2   3        352.89        328.90        12.79 o                         
   7   2   3        749.96        663.56        17.67 o                         
   8   2   3       2902.93       3086.36        55.13 o                         
   9   2   3         28.71         49.17        23.75 o                         
  10   2   3       2732.49       2726.71        76.34 o                         
  11   2   3        543.74        446.59        22.89 o                         
  12   2   3         66.95         26.16        48.39 o                         
  13   2   3        161.64         53.43        39.31 o                         
  14   2   3          1.19         45.02        42.47 o                         
  15   2   3         12.87         48.11        72.35 o                         
  17   2   3          3.98        -36.51        56.66 o                         
 -16   3   3          2.90          7.23        63.89 o                         
 -15   3   3         19.51         10.65        58.28 o                         
 -14   3   3         22.45         -9.41        38.31 o                         
 -13   3   3         16.57         38.25        26.54 o                         
 -12   3   3          0.96         -7.91        24.66 o                         
 -11   3   3       1607.32       1732.62        63.03 o                         
 -10   3   3        151.19        148.64        21.48 o                         
  -9   3   3         72.92         61.87        19.01 o                         
  -8   3   3         95.31         62.39        14.01 o                         
  -7   3   3        395.10        339.02        16.78 o                         
  -6   3   3         58.90         47.10        16.36 o                         
  -5   3   3         31.66         43.62        11.73 o                         
  -4   3   3       1281.32       1432.20        26.82 o                         
  -3   3   3        199.18        233.02        10.06 o                         
  -2   3   3         14.55          4.99         4.58 o                         
  -1   3   3        849.93        750.40        15.88 o                         
   0   3   3       1463.74       1609.53        29.57 o                         
   1   3   3        255.09        188.51         8.27 o                         
   2   3   3        262.64        345.71         8.56 o                         
   3   3   3       6274.87       5966.24        78.60 o                         
   4   3   3       2903.01       2998.37        45.55 o                         
   5   3   3       2735.32       2803.62        43.59 o                         
   6   3   3        517.67        519.01        17.45 o                         
   7   3   3         65.93         57.46        19.10 o                         
   8   3   3        716.71        785.12        29.24 o                         
   9   3   3         37.77         22.22        10.82 o                         
  10   3   3        237.88        197.36        16.87 o                         
  11   3   3       2977.77       2880.31        79.63 o                         
  12   3   3        431.61        340.80        34.03 o                         
  13   3   3        250.26        278.13        64.75 o                         
  14   3   3        531.70        548.61        48.95 o                         
  15   3   3        134.61        214.49        80.34 o                         
  16   3   3          9.75         11.50        61.89 o                         
  17   3   3          7.62         76.73        92.89 o                         
 -15   4   3         42.61        -20.82        51.82 o                         
 -14   4   3          2.97        -35.59        44.96 o                         
 -13   4   3         66.64         83.36        36.44 o                         
 -12   4   3          0.16        -26.08        26.91 o                         
 -11   4   3        120.48         97.30        29.37 o                         
 -10   4   3         24.71        -23.60        25.69 o                         
  -9   4   3        828.88        696.50        30.76 o                         
  -8   4   3       1126.59       1063.80        30.68 o                         
  -7   4   3        421.13        367.61        18.44 o                         
  -6   4   3       3629.90       3497.60        53.68 o                         
  -5   4   3         66.72         41.14        11.11 o                         
  -4   4   3         11.22         26.84         9.27 o                         
  -3   4   3        622.00        624.54        15.04 o                         
  -2   4   3       1575.51       1532.57        29.23 o                         
  -1   4   3       3459.28       3097.87        52.25 o                         
   0   4   3       1235.60       1188.29        23.95 o                         
   1   4   3        120.26        116.23         6.24 o                         
   2   4   3         48.30         53.38         7.67 o                         
   3   4   3       8665.73       8420.45       110.09 o                         
   4   4   3        901.29        869.14        17.10 o                         
   5   4   3       1962.02       2018.16        33.98 o                         
   6   4   3       4790.09       5037.10        75.23 o                         
   7   4   3        156.86        151.04        10.49 o                         
   8   4   3        941.54       1012.04        25.18 o                         
   9   4   3        728.75        599.56        18.81 o                         
  10   4   3        121.03        115.08        18.09 o                         
  11   4   3          0.20         19.06        25.53 o                         
  12   4   3         72.50         73.46        22.38 o                         
  13   4   3         83.16         27.29        27.75 o                         
  14   4   3        183.94        220.03        39.43 o                         
  15   4   3         13.34        -57.62        57.62 o                         
  16   4   3         76.72        140.15        58.19 o                         
  17   4   3          9.11         81.57       160.49 o                         
 -15   5   3         30.37        -60.18        60.18 o                         
 -14   5   3          0.00        868.89        76.35 o                         
 -13   5   3        111.87        135.85        39.08 o                         
 -12   5   3         20.42         -2.53        34.17 o                         
 -11   5   3          0.12          3.81        30.11 o                         
 -10   5   3        959.18        970.49        49.14 o                         
  -9   5   3        217.56        229.84        30.42 o                         
  -8   5   3        678.42        680.87        29.86 o                         
  -7   5   3        103.12        106.79        18.50 o                         
  -6   5   3          0.00        -12.55        12.55 o                         
  -5   5   3       1968.89       1843.24        32.51 o                         
  -4   5   3          2.90          3.22         8.61 o                         
  -3   5   3       3558.41       3850.65        64.90 o                         
  -2   5   3       3567.67       3759.88        58.69 o                         
  -1   5   3       2019.74       1794.93        30.70 o                         
   0   5   3        346.62        298.10        12.96 o                         
   1   5   3       6661.39       6291.62       108.00 o                         
   2   5   3       1331.13       1443.75        25.47 o                         
   3   5   3       2997.49       2730.26        42.97 o                         
   4   5   3       6652.17       6954.68        93.46 o                         
   5   5   3        906.23        940.17        19.46 o                         
   6   5   3       3209.04       3238.03        60.01 o                         
   7   5   3        573.77        573.36        16.98 o                         
   8   5   3        167.65        136.43        13.47 o                         
   9   5   3        946.87        920.26        28.00 o                         
  10   5   3       1071.07       1006.62        27.79 o                         
  11   5   3          2.67        -10.92        24.43 o                         
  12   5   3        304.13        306.10        23.48 o                         
  13   5   3        342.64        343.26        36.45 o                         
  14   5   3          1.73        -36.85        36.85 o                         
  15   5   3        126.99         45.82        56.85 o                         
  16   5   3          0.90        -46.91        99.16 o                         
  17   5   3          7.84        -79.86        79.86 o                         
 -15   6   3         49.41        101.63        58.47 o                         
 -14   6   3          0.78        107.18        50.54 o                         
 -13   6   3         13.92         28.81        40.25 o                         
 -12   6   3         58.16         77.91        56.84 o                         
 -11   6   3         16.52         15.97        32.83 o                         
 -10   6   3        170.07        146.58        65.47 o                         
  -9   6   3          5.75        -34.00        34.00 o                         
  -8   6   3        128.78        137.55        26.64 o                         
  -7   6   3       2031.79       1988.07        47.46 o                         
  -6   6   3        109.35        155.99        16.06 o                         
  -5   6   3        274.01        223.68        16.16 o                         
  -4   6   3        187.44        173.83        12.84 o                         
  -3   6   3       1404.67       1571.05        32.86 o                         
  -2   6   3        670.73        746.59        18.43 o                         
  -1   6   3       1554.63       1580.87        31.98 o                         
   0   6   3        168.21        147.37        12.15 o                         
   1   6   3       4233.02       4141.23        63.61 o                         
   2   6   3       1251.00       1311.16        33.52 o                         
   3   6   3       5288.64       5327.52        73.81 o                         
   4   6   3       3030.34       2879.13        46.79 o                         
   5   6   3       2962.77       3070.76        49.55 o                         
   6   6   3       2094.97       2105.26        35.60 o                         
   7   6   3        794.04        781.03        20.79 o                         
   8   6   3        171.36        168.19        19.25 o                         
   9   6   3         49.53         25.67        12.97 o                         
  10   6   3        619.53        598.40        23.48 o                         
  11   6   3          3.96         -9.55        15.36 o                         
  12   6   3        248.08        256.89        25.19 o                         
  13   6   3        151.67        121.79        26.28 o                         
  14   6   3         26.37         58.74        32.21 o                         
  15   6   3         21.82         -2.83        43.17 o                         
  16   6   3        107.49        217.52        49.27 o                         
  17   6   3        126.82        177.41       115.04 o                         
 -14   7   3         62.46        119.67        64.27 o                         
 -13   7   3         37.00        -13.26        46.46 o                         
 -12   7   3         91.19        131.45        35.79 o                         
 -11   7   3        107.19        167.72        41.63 o                         
 -10   7   3        112.95         61.06        31.16 o                         
  -9   7   3        187.06        181.40        31.62 o                         
  -8   7   3          9.58         30.41        23.47 o                         
  -7   7   3        972.85        957.51        37.90 o                         
  -6   7   3       1119.36       1142.93        38.74 o                         
  -5   7   3        574.72        613.50        33.04 o                         
  -4   7   3        336.74        348.47        19.26 o                         
  -3   7   3       3991.18       3914.63        63.14 o                         
  -2   7   3        642.64        729.11        19.08 o                         
  -1   7   3          0.62        -15.75        15.75 o                         
   0   7   3       7861.86       8167.32       180.04 o                         
   1   7   3       1342.73       1399.76        30.43 o                         
   2   7   3       3254.88       3252.99        61.89 o                         
   3   7   3       1768.04       2060.20        39.61 o                         
   4   7   3       3195.60       3069.46        47.34 o                         
   5   7   3       5607.33       5626.87        84.80 o                         
   6   7   3        519.74        476.52        16.07 o                         
   7   7   3        630.13        597.92        19.45 o                         
   8   7   3        567.17        529.28        21.68 o                         
   9   7   3        120.62         72.05        20.57 o                         
  10   7   3        486.20        454.65        24.76 o                         
  11   7   3        180.22        136.47        19.40 o                         
  12   7   3          0.00        -15.15        25.06 o                         
  13   7   3          2.83         -7.96        27.50 o                         
  14   7   3         35.48        -10.51        42.84 o                         
  15   7   3         36.31        -16.29        63.41 o                         
  16   7   3         16.16        -53.02        66.39 o                         
  17   7   3         49.33       -112.19       112.19 o                         
 -13   8   3          2.44        -35.20        46.51 o                         
 -12   8   3         49.28         98.35        44.40 o                         
 -11   8   3         31.13         63.48        33.47 o                         
 -10   8   3          9.57         75.84        29.75 o                         
  -9   8   3        102.08        181.65        55.48 o                         
  -8   8   3        197.84        190.61        27.10 o                         
  -7   8   3       1338.50       1397.48        46.51 o                         
  -6   8   3        653.83        831.66        35.16 o                         
  -5   8   3       2632.07       2690.56        74.03 o                         
  -4   8   3        217.50        162.81        17.72 o                         
  -3   8   3       1806.10       1931.59        48.13 o                         
  -2   8   3        122.30         98.27        14.09 o                         
  -1   8   3         54.52         56.71        15.52 o                         
   0   8   3        165.30        140.49        11.33 o                         
   1   8   3         42.85         52.56        11.65 o                         
   2   8   3        987.93       1048.86        26.54 o                         
   3   8   3        502.54        501.87        16.89 o                         
   4   8   3        374.22        318.27        13.98 o                         
   5   8   3        278.51        386.03        15.09 o                         
   6   8   3        115.61        138.11        15.16 o                         
   7   8   3          1.76         -6.57        12.95 o                         
   8   8   3        228.18        222.88        16.73 o                         
   9   8   3        453.98        435.16        21.34 o                         
  10   8   3        109.91         59.98        20.88 o                         
  11   8   3        331.87        418.14        34.17 o                         
  12   8   3         44.15         53.38        24.23 o                         
  13   8   3        500.11        497.15        33.89 o                         
  14   8   3          3.67        -54.78        75.20 o                         
  15   8   3         99.53        132.78        41.59 o                         
  16   8   3         30.75         -7.15        68.83 o                         
  17   8   3        143.44        189.22       143.61 o                         
 -13   9   3        201.27        341.13       108.20 o                         
 -12   9   3         98.91         26.53        89.56 o                         
 -11   9   3         53.75         10.39        60.99 o                         
 -10   9   3        292.49        268.58        41.34 o                         
  -9   9   3         53.40         92.21        28.85 o                         
  -8   9   3        234.49        151.76        26.68 o                         
  -7   9   3        120.97        170.58        25.82 o                         
  -6   9   3        249.28        210.19        27.24 o                         
  -5   9   3        836.64        854.89        34.31 o                         
  -4   9   3        451.33        504.33        24.70 o                         
  -3   9   3         26.80         -1.03        19.98 o                         
  -2   9   3        605.34        579.09        24.88 o                         
  -1   9   3         33.30         13.41        20.86 o                         
   0   9   3       1238.56       1105.57        30.09 o                         
   1   9   3       1135.35       1078.52        28.26 o                         
   2   9   3        869.63        867.78        28.32 o                         
   3   9   3        100.23        114.03        13.45 o                         
   4   9   3        352.91        346.45        18.75 o                         
   5   9   3        451.49        401.01        20.80 o                         
   6   9   3          0.18         17.54        13.29 o                         
   7   9   3         24.96         30.67        17.60 o                         
   8   9   3         86.01         87.63        17.32 o                         
   9   9   3        495.79        604.08        28.82 o                         
  10   9   3        138.02        127.29        26.00 o                         
  11   9   3        732.00        729.89        38.16 o                         
  12   9   3        284.40        289.28        29.55 o                         
  13   9   3          0.98          5.25        22.95 o                         
  14   9   3         60.40         40.37        34.92 o                         
  15   9   3          4.87        -39.23        58.45 o                         
  16   9   3          0.71        -68.56       122.98 o                         
 -12  10   3         17.69        -12.84        99.26 o                         
 -11  10   3         72.86         -9.89        84.14 o                         
 -10  10   3         34.31         80.81        58.12 o                         
  -9  10   3         23.01         35.81        25.86 o                         
  -8  10   3         58.21         49.17        26.69 o                         
  -7  10   3        613.88        522.77        39.41 o                         
  -6  10   3         48.46         61.50        22.56 o                         
  -5  10   3        458.75        494.21        28.56 o                         
  -4  10   3        825.12        817.38        32.98 o                         
  -3  10   3         71.25         61.95        14.54 o                         
  -2  10   3         32.51         29.54        14.70 o                         
  -1  10   3        122.00        105.76        23.24 o                         
   0  10   3        110.26        125.88        17.95 o                         
   1  10   3        195.34        225.33        18.36 o                         
   2  10   3          0.62         19.65        22.56 o                         
   3  10   3          9.55        -13.47        13.47 o                         
   4  10   3        624.37        623.09        24.23 o                         
   5  10   3        825.02        759.65        28.87 o                         
   6  10   3       1253.10       1265.48        37.48 o                         
   7  10   3        208.46        171.20        22.49 o                         
   8  10   3         38.27         24.55        21.49 o                         
   9  10   3          1.57        -23.98        23.98 o                         
  10  10   3          0.57        -25.65        25.65 o                         
  11  10   3        319.61        285.36        31.78 o                         
  12  10   3        385.72        331.05        33.15 o                         
  13  10   3         21.62         27.24        33.09 o                         
  14  10   3         26.43        101.15        77.68 o                         
  15  10   3        104.75        158.17        71.78 o                         
  16  10   3         26.92        125.46       119.60 o                         
 -11  11   3         78.22        -31.18        92.60 o                         
 -10  11   3         21.97        -12.14        57.83 o                         
  -9  11   3         48.44        101.15        54.98 o                         
  -8  11   3        137.80        153.25        45.33 o                         
  -7  11   3         65.73         76.69        25.48 o                         
  -6  11   3          1.64         21.19        24.11 o                         
  -5  11   3        135.12        128.00        34.49 o                         
  -4  11   3        365.20        352.22        24.12 o                         
  -3  11   3         17.18         13.24        14.78 o                         
  -2  11   3        260.00        240.37        30.89 o                         
  -1  11   3       1181.43       1238.09        38.93 o                         
   0  11   3        124.13        145.83        21.61 o                         
   1  11   3          1.72        -13.41        14.59 o                         
   2  11   3        695.74        624.76        32.51 o                         
   3  11   3        760.34        698.07        44.48 o                         
   4  11   3        605.75        547.38        43.73 o                         
   5  11   3        244.63        209.47        19.88 o                         
   6  11   3         52.65         47.55        22.54 o                         
   7  11   3        359.98        381.37        36.91 o                         
   8  11   3         26.39         44.87        22.98 o                         
   9  11   3         16.85         -6.03        29.75 o                         
  10  11   3         34.33         35.94        48.32 o                         
  11  11   3         90.12         76.56        35.27 o                         
  12  11   3        120.79         96.36        43.28 o                         
  13  11   3         53.80         78.34        29.81 o                         
  14  11   3         55.94         71.77        52.92 o                         
  15  11   3          0.68          6.33        65.06 o                         
 -10  12   3        115.47        255.10        69.27 o                         
  -9  12   3         31.37         -7.33        49.25 o                         
  -8  12   3        542.20        547.66        56.60 o                         
  -7  12   3          9.16         20.34        38.07 o                         
  -6  12   3        486.42        444.90        62.47 o                         
  -5  12   3         43.18         78.82        33.35 o                         
  -4  12   3         45.10         38.45        19.44 o                         
  -3  12   3          9.05         12.84        16.97 o                         
  -2  12   3         27.00         21.44        27.10 o                         
  -1  12   3        875.28        907.08        44.32 o                         
   0  12   3        139.65        104.65        18.18 o                         
   1  12   3       2503.94       2466.06       102.97 o                         
   2  12   3        590.82        554.21        50.91 o                         
   3  12   3        275.01        270.56        20.59 o                         
   4  12   3         98.93         65.08        24.09 o                         
   5  12   3       1325.81       1286.33        51.86 o                         
   6  12   3        521.82        456.02        71.61 o                         
   7  12   3        451.57        454.78        32.14 o                         
   8  12   3       1393.67       1396.80        61.63 o                         
   9  12   3         15.11         24.28        34.02 o                         
  10  12   3         32.80         45.97        28.81 o                         
  11  12   3         18.81        -11.91        88.70 o                         
  12  12   3          6.24         -9.21        59.37 o                         
  13  12   3         40.31        -50.19        50.19 o                         
  14  12   3        140.35         74.36        60.92 o                         
  15  12   3         96.81        163.72        97.83 o                         
  -9  13   3          1.78         22.23        96.64 o                         
  -8  13   3         25.95        -57.48        57.48 o                         
  -7  13   3          0.85         14.23        93.79 o                         
  -6  13   3          9.34          2.94        47.78 o                         
  -5  13   3          0.88         46.32        43.58 o                         
  -4  13   3          0.79         -8.40        36.81 o                         
  -3  13   3        364.78        321.38        42.39 o                         
  -2  13   3       1166.84       1068.17        64.54 o                         
  -1  13   3         34.83         50.68        19.63 o                         
   0  13   3        171.92        177.45        27.99 o                         
   1  13   3        400.49        381.53        37.89 o                         
   2  13   3         83.19        100.43        30.84 o                         
   3  13   3          6.45         75.05        30.96 o                         
   4  13   3         56.81         43.65        30.99 o                         
   5  13   3        287.04        316.95        43.36 o                         
   6  13   3        126.08        108.45        27.52 o                         
   7  13   3          2.79        -34.26        34.26 o                         
   8  13   3         70.55        143.49        46.97 o                         
   9  13   3        195.66        207.76        40.25 o                         
  10  13   3         13.42          0.90        38.34 o                         
  11  13   3        159.00        220.49        45.40 o                         
  12  13   3          0.01         82.23        48.65 o                         
  13  13   3         10.09         72.42        65.46 o                         
  14  13   3        109.17         63.61        62.07 o                         
  -7  14   3          9.28         38.80        50.60 o                         
  -6  14   3        816.19        850.45        73.19 o                         
  -5  14   3         40.67         81.70        44.55 o                         
  -4  14   3        215.77        156.86        44.69 o                         
  -3  14   3         24.98         66.77        32.06 o                         
  -2  14   3          1.95         12.92        37.04 o                         
  -1  14   3        402.25        391.21        48.08 o                         
   0  14   3         86.92        135.04        41.77 o                         
   1  14   3        857.38        789.16        59.86 o                         
   2  14   3         48.57          7.94        38.16 o                         
   3  14   3         37.61        -22.06        39.97 o                         
   4  14   3        110.25        134.05        43.32 o                         
   5  14   3         13.84          7.01        32.54 o                         
   6  14   3         33.84        -44.54        44.54 o                         
   7  14   3         44.11         56.27        42.59 o                         
   8  14   3        162.07        154.25        39.53 o                         
   9  14   3         78.72        165.19        41.99 o                         
  10  14   3          0.02        -36.15        36.15 o                         
  11  14   3         46.02         36.83        41.32 o                         
  12  14   3          0.00        -28.21        60.90 o                         
  13  14   3          5.00        -59.42        77.01 o                         
  -6  15   3         68.24         98.46       112.90 o                         
  -5  15   3         32.61          4.00        58.16 o                         
  -4  15   3          6.80         10.02        43.62 o                         
  -3  15   3         26.23        -31.14        42.79 o                         
  -2  15   3          0.77        -30.57        38.53 o                         
  -1  15   3         28.25         15.15        80.67 o                         
   0  15   3          1.45        -38.47        38.47 o                         
   1  15   3          7.20         58.58        35.05 o                         
   2  15   3         26.72         78.26        50.77 o                         
   3  15   3          8.64         72.92        57.90 o                         
   4  15   3        132.50        210.88        73.40 o                         
   5  15   3         23.78         37.80        43.73 o                         
   6  15   3          0.59         80.44        45.52 o                         
   7  15   3        148.48         64.25       125.36 o                         
   8  15   3        101.44        118.53        35.78 o                         
   9  15   3        190.14        225.69        80.81 o                         
  10  15   3          0.66         38.71        48.32 o                         
  11  15   3         46.06         70.71        44.85 o                         
  12  15   3         97.02         27.50        47.09 o                         
  -4  16   3         59.81         18.51        64.21 o                         
  -3  16   3         32.32         -0.29        73.87 o                         
  -2  16   3          5.67         25.16        40.81 o                         
  -1  16   3        159.07        246.05        44.95 o                         
   0  16   3         34.98         10.87        46.49 o                         
   1  16   3          7.32         38.14        34.89 o                         
   2  16   3         37.31         52.16        39.95 o                         
   3  16   3         29.27        119.32        48.22 o                         
   4  16   3         12.73         -3.49        37.64 o                         
   5  16   3        263.28        321.58       109.43 o                         
   6  16   3         17.59         22.82        49.10 o                         
   7  16   3         14.11         15.91        63.14 o                         
   8  16   3         23.95         35.11        38.98 o                         
   9  16   3         11.01         65.38        54.14 o                         
  10  16   3         33.60         52.62        46.39 o                         
  11  16   3          0.02        -38.72        42.99 o                         
  -2  17   3         25.91        -83.29        85.57 o                         
  -1  17   3          0.66         13.99        54.46 o                         
   0  17   3        117.81        187.09        56.27 o                         
   1  17   3          5.71         -0.04        35.64 o                         
   2  17   3        166.44        231.21        55.64 o                         
   3  17   3          0.02         74.37        43.26 o                         
   4  17   3         42.67         32.36        58.99 o                         
   5  17   3         19.42         16.79        87.75 o                         
   6  17   3        150.86        256.13        90.80 o                         
   7  17   3         23.20         43.75        43.43 o                         
   8  17   3         21.10        208.21        94.31 o                         
   9  17   3         47.15        -43.21       108.77 o                         
   3  18   3        126.76        198.52        78.25 o                         
   5  18   3          7.27         38.41        80.62 o                         
  -8 -16   4          2.41         75.21       148.41 o                         
  -7 -16   4         37.65         -3.85        64.38 o                         
  -6 -16   4         57.69        117.70       138.76 o                         
  -5 -16   4          0.53        -69.16       115.66 o                         
  -4 -16   4        145.12        177.08       113.19 o                         
  -3 -16   4         80.19        -13.88        76.15 o                         
  -2 -16   4         40.51         87.85        55.20 o                         
  -1 -16   4          4.11         43.57        55.47 o                         
   0 -16   4        150.49        123.71        58.04 o                         
   1 -16   4          7.89         45.64        88.32 o                         
   2 -16   4        153.32        196.80        82.24 o                         
 -10 -15   4         26.44        -77.20       101.92 o                         
  -9 -15   4         14.72        113.59        65.33 o                         
  -8 -15   4          5.71         -3.41        88.70 o                         
  -7 -15   4         16.22        133.48       151.22 o                         
  -6 -15   4         34.35         60.94        55.72 o                         
  -5 -15   4          4.06        -39.57       116.80 o                         
  -4 -15   4          0.25        -24.05        55.24 o                         
  -3 -15   4          5.44         -4.32        70.93 o                         
  -2 -15   4         16.67        -52.37        52.37 o                         
  -1 -15   4          0.01          7.79        42.81 o                         
   0 -15   4          0.40         74.68        52.28 o                         
   1 -15   4          7.65         48.96        75.96 o                         
   2 -15   4         15.30        -18.07        43.51 o                         
   3 -15   4          8.46         26.35        97.88 o                         
   4 -15   4         17.20         40.08        56.62 o                         
 -11 -14   4         90.76         97.92        63.57 o                         
 -10 -14   4         19.36        117.39        66.93 o                         
  -9 -14   4          5.79         71.73       127.31 o                         
  -8 -14   4         29.56         83.61       101.11 o                         
  -7 -14   4          2.43        -30.91        49.73 o                         
  -6 -14   4         88.11        332.10        85.38 o                         
  -5 -14   4         98.99         93.29        52.83 o                         
  -4 -14   4         25.06         21.84        50.17 o                         
  -3 -14   4         84.51         65.73        87.28 o                         
  -2 -14   4          0.95         33.68        45.65 o                         
  -1 -14   4          0.31        -47.55        50.42 o                         
   0 -14   4         32.57          7.51        31.04 o                         
   1 -14   4          9.31        174.06        36.31 o                         
   2 -14   4          3.90        -29.01        34.62 o                         
   3 -14   4         10.89         76.20        31.90 o                         
   4 -14   4          0.60        -43.16        76.54 o                         
   5 -14   4          0.84         13.25        41.75 o                         
   6 -14   4         46.60        251.19        84.05 o                         
 -13 -13   4          0.20          0.18        65.09 o                         
 -12 -13   4          9.47         58.87        59.10 o                         
 -11 -13   4          4.55         69.68        59.14 o                         
 -10 -13   4         13.40         12.84        83.19 o                         
  -9 -13   4          6.88        -62.61        62.61 o                         
  -8 -13   4         11.38         13.86        71.59 o                         
  -7 -13   4         24.32         -5.48        32.57 o                         
  -6 -13   4          2.22         -9.12        30.57 o                         
  -5 -13   4          8.94         46.22        33.21 o                         
  -4 -13   4        263.07        274.32        95.17 o                         
  -3 -13   4         26.02         19.49        27.83 o                         
  -2 -13   4         70.45         40.16        55.57 o                         
  -1 -13   4         12.12        -10.51        24.32 o                         
   0 -13   4         82.72         72.13        26.75 o                         
   1 -13   4          2.21         39.66        30.07 o                         
   2 -13   4         22.34          4.70        29.91 o                         
   3 -13   4        183.70        182.71        29.57 o                         
   4 -13   4         13.88         33.25        28.43 o                         
   5 -13   4         31.99         67.26        29.36 o                         
   6 -13   4        167.59        247.74        47.50 o                         
   7 -13   4        101.39        245.05        63.92 o                         
   8 -13   4          7.61         -4.64       152.12 o                         
 -13 -12   4         35.37         32.53        80.48 o                         
 -12 -12   4         45.11        -12.22        53.29 o                         
 -11 -12   4          4.87          2.48        37.73 o                         
 -10 -12   4          1.72          4.39        39.49 o                         
  -9 -12   4          1.20        -24.28        32.09 o                         
  -8 -12   4         38.56         63.65        31.73 o                         
  -7 -12   4        535.01        527.58        44.95 o                         
  -6 -12   4        212.99        187.83        33.74 o                         
  -5 -12   4         69.56         11.26        27.57 o                         
  -4 -12   4         23.26         -0.94        20.57 o                         
  -3 -12   4         37.91         24.72        21.74 o                         
  -2 -12   4          0.10        -23.64        26.40 o                         
  -1 -12   4        402.80        399.99        30.71 o                         
   0 -12   4        645.23        684.00        53.28 o                         
   1 -12   4        427.55        426.25        35.89 o                         
   2 -12   4        288.56        336.09        62.48 o                         
   3 -12   4        335.97        342.72        31.02 o                         
   4 -12   4         40.65         72.31        26.98 o                         
   5 -12   4          0.12         23.88        26.45 o                         
   6 -12   4          2.89         -1.17        34.82 o                         
   7 -12   4          2.60        -22.64        28.74 o                         
   8 -12   4          0.02        -20.30        34.42 o                         
   9 -12   4          0.00         28.86        96.98 o                         
 -14 -11   4         15.05         93.47        63.27 o                         
 -13 -11   4          1.41        -47.98        93.98 o                         
 -12 -11   4         86.00         -2.05        52.90 o                         
 -11 -11   4         48.44         46.92        78.67 o                         
 -10 -11   4        699.27        881.77        67.75 o                         
  -9 -11   4        280.53        289.86        50.24 o                         
  -8 -11   4        927.70        965.06        49.80 o                         
  -7 -11   4         90.88        127.36        31.47 o                         
  -6 -11   4        278.34        216.27        25.28 o                         
  -5 -11   4          0.89         -3.73        20.26 o                         
  -4 -11   4        917.18        921.30        42.33 o                         
  -3 -11   4         39.87         15.00        19.24 o                         
  -2 -11   4       1083.00       1019.48        64.29 o                         
  -1 -11   4        547.94        489.01        46.06 o                         
   0 -11   4       1354.00       1354.48        51.20 o                         
   1 -11   4        436.16        419.48        62.09 o                         
   2 -11   4          1.16          2.37        25.40 o                         
   3 -11   4          0.48         36.52        23.49 o                         
   4 -11   4         17.11         53.82        35.25 o                         
   5 -11   4         51.56         25.04        26.42 o                         
   6 -11   4          0.81         23.60        29.26 o                         
   7 -11   4          5.18        -26.17        59.39 o                         
   8 -11   4         90.77         99.57        43.16 o                         
   9 -11   4         54.95         29.81        48.04 o                         
  10 -11   4         43.79         43.40        61.51 o                         
 -15 -10   4         18.73         47.29        66.46 o                         
 -14 -10   4         14.73          6.15        39.60 o                         
 -13 -10   4          6.65        -21.98        86.47 o                         
 -12 -10   4        138.97        276.19        97.36 o                         
 -11 -10   4         90.25        108.13        49.48 o                         
 -10 -10   4        419.02        488.26        57.34 o                         
  -9 -10   4         21.52          1.81        28.97 o                         
  -8 -10   4         23.49         12.32        22.09 o                         
  -7 -10   4        119.46         75.21        29.91 o                         
  -6 -10   4       1766.53       1754.93        82.79 o                         
  -5 -10   4          3.85          7.37        18.55 o                         
  -4 -10   4       2400.73       2346.69        88.61 o                         
  -3 -10   4        187.20        134.48        28.31 o                         
  -2 -10   4        552.39        614.03        33.25 o                         
  -1 -10   4       1340.76       1403.43        68.79 o                         
   0 -10   4       3322.13       3291.16        73.27 o                         
   1 -10   4        761.53        655.71        45.24 o                         
   2 -10   4       1503.45       1368.67        48.74 o                         
   3 -10   4        228.64        227.63        25.25 o                         
   4 -10   4        239.25        284.86        28.32 o                         
   5 -10   4        130.53        127.05        26.52 o                         
   6 -10   4        125.67        121.45        26.33 o                         
   7 -10   4        579.33        598.97        38.40 o                         
   8 -10   4          8.15         56.88        32.43 o                         
   9 -10   4        146.98        190.34        47.58 o                         
  10 -10   4        162.02        199.81        60.67 o                         
  11 -10   4          1.33         99.70        48.02 o                         
 -15  -9   4          3.11          8.75       100.40 o                         
 -14  -9   4        111.95        129.56        36.49 o                         
 -13  -9   4         39.85         17.25        33.66 o                         
 -12  -9   4         56.49         62.08        30.39 o                         
 -11  -9   4         85.06         32.32        37.15 o                         
 -10  -9   4         52.77         59.50        30.58 o                         
  -9  -9   4        182.63        111.86        28.36 o                         
  -8  -9   4        233.02        235.24        42.88 o                         
  -7  -9   4         42.22         10.11        22.65 o                         
  -6  -9   4        584.65        559.66        38.81 o                         
  -5  -9   4       1257.72       1218.02        47.05 o                         
  -4  -9   4        681.06        686.66        31.33 o                         
  -3  -9   4        169.64        198.48        19.72 o                         
  -2  -9   4          8.86        -11.26        17.58 o                         
  -1  -9   4        153.69        185.00        25.46 o                         
   0  -9   4        337.14        342.83        21.07 o                         
   1  -9   4       3619.68       3620.91        77.70 o                         
   2  -9   4        948.89        964.44        38.21 o                         
   3  -9   4        243.96        290.10        28.41 o                         
   4  -9   4         58.20         86.47        19.59 o                         
   5  -9   4        268.12        266.58        26.06 o                         
   6  -9   4        132.58        149.51        22.99 o                         
   7  -9   4          1.46         -2.10        24.69 o                         
   8  -9   4        988.40        943.79        42.93 o                         
   9  -9   4        199.75        273.69        38.35 o                         
  10  -9   4         19.10         41.38        37.88 o                         
  11  -9   4         10.17         67.42        59.04 o                         
  12  -9   4          0.00          6.63        45.88 o                         
 -16  -8   4          8.18         83.29       113.14 o                         
 -15  -8   4         50.14         13.68        50.53 o                         
 -14  -8   4         30.50        -30.44        32.00 o                         
 -13  -8   4         35.14         22.30        52.82 o                         
 -12  -8   4          7.00          6.46        27.69 o                         
 -11  -8   4        680.04        628.30        36.82 o                         
 -10  -8   4        175.74        187.95        31.91 o                         
  -9  -8   4        407.12        399.82        27.30 o                         
  -8  -8   4        289.25        306.78        23.76 o                         
  -7  -8   4        460.93        443.73        29.09 o                         
  -6  -8   4        102.53        128.73        20.76 o                         
  -5  -8   4       1133.86       1124.97        36.12 o                         
  -4  -8   4        271.19        288.16        22.60 o                         
  -3  -8   4        950.55        877.96        25.82 o                         
  -2  -8   4       3195.29       3325.63        76.63 o                         
  -1  -8   4         77.26         62.99        16.15 o                         
   0  -8   4         85.27         87.94        12.95 o                         
   1  -8   4         42.89         63.98        19.78 o                         
   2  -8   4        956.05        966.12        30.64 o                         
   3  -8   4         91.20         72.65        18.21 o                         
   4  -8   4         98.79        120.44        21.24 o                         
   5  -8   4          6.21        -18.67        18.67 o                         
   6  -8   4         33.97         55.50        21.97 o                         
   7  -8   4        328.45        282.47        24.99 o                         
   8  -8   4         47.76         -1.34        28.40 o                         
   9  -8   4         18.81          8.52        29.32 o                         
  10  -8   4         96.57        154.11        32.59 o                         
  11  -8   4         63.13         63.98        44.21 o                         
  12  -8   4          0.69        -14.70        46.20 o                         
 -16  -7   4         83.93        105.07        58.65 o                         
 -15  -7   4          0.51         -9.10        49.61 o                         
 -14  -7   4         98.97        159.02        35.42 o                         
 -13  -7   4        119.72        140.45        51.04 o                         
 -12  -7   4          1.19         24.61        33.45 o                         
 -11  -7   4       1366.57       1253.66        42.38 o                         
 -10  -7   4         93.23         55.91        20.61 o                         
  -9  -7   4       1471.56       1481.25        41.85 o                         
  -8  -7   4        749.74        755.38        28.24 o                         
  -7  -7   4        275.60        276.26        25.58 o                         
  -6  -7   4        360.23        372.93        29.73 o                         
  -5  -7   4          0.39        -12.15        19.66 o                         
  -4  -7   4        429.11        427.04        17.61 o                         
  -3  -7   4       4830.03       4933.44        84.10 o                         
  -2  -7   4          6.42         11.37        13.83 o                         
  -1  -7   4        649.83        654.53        23.46 o                         
   0  -7   4         34.62          9.01        10.57 o                         
   1  -7   4        308.53        365.11        16.32 o                         
   2  -7   4         22.17         12.14        14.71 o                         
   3  -7   4         39.02         12.42        13.76 o                         
   4  -7   4         34.63         12.32        13.95 o                         
   5  -7   4        663.68        749.36        27.71 o                         
   6  -7   4        351.58        324.55        23.85 o                         
   7  -7   4        558.20        591.03        26.69 o                         
   8  -7   4        266.39        255.80        38.13 o                         
   9  -7   4         64.05         54.67        31.64 o                         
  10  -7   4         12.61         92.17        35.23 o                         
  11  -7   4         13.75         13.16        35.11 o                         
  12  -7   4          0.13         32.23        38.31 o                         
  13  -7   4         43.32         70.36        65.13 o                         
  14  -7   4          7.16         85.57        62.18 o                         
 -16  -6   4         11.48         78.19        49.68 o                         
 -15  -6   4          0.29         11.24        62.37 o                         
 -14  -6   4         13.50         41.89        46.97 o                         
 -13  -6   4         12.71         -3.72        30.04 o                         
 -12  -6   4        444.62        370.51        28.57 o                         
 -11  -6   4        803.49        778.45        32.74 o                         
 -10  -6   4        545.71        543.99        30.14 o                         
  -9  -6   4        112.79        135.89        18.53 o                         
  -8  -6   4        642.90        731.75        24.62 o                         
  -7  -6   4        177.73        151.03        15.85 o                         
  -6  -6   4        965.64        912.15        44.04 o                         
  -5  -6   4         46.82         37.23        11.03 o                         
  -4  -6   4          3.59          5.90        11.54 o                         
  -3  -6   4          0.21          6.11        11.12 o                         
  -2  -6   4         50.54         40.77        12.28 o                         
  -1  -6   4        147.43        164.28        14.88 o                         
   0  -6   4        691.52        618.78        16.88 o                         
   1  -6   4         50.83          1.47        11.47 o                         
   2  -6   4         14.36         10.18        10.73 o                         
   3  -6   4          2.88         19.29        10.51 o                         
   4  -6   4        625.66        563.29        17.67 o                         
   5  -6   4         77.15         60.91        14.52 o                         
   6  -6   4        208.87        239.30        17.41 o                         
   7  -6   4        230.26        219.17        18.29 o                         
   8  -6   4         19.58         20.60        20.73 o                         
   9  -6   4        376.59        423.38        34.32 o                         
  10  -6   4        507.32        493.62        41.90 o                         
  11  -6   4         84.77         17.56        32.29 o                         
  12  -6   4         24.95        -16.35        78.72 o                         
  13  -6   4          0.08        -41.55        55.24 o                         
  14  -6   4          5.88         73.49        66.65 o                         
 -17  -5   4         22.49        -23.77        93.17 o                         
 -16  -5   4         10.73         21.26        64.47 o                         
 -15  -5   4          1.13        -41.12        41.12 o                         
 -14  -5   4         19.89         14.85        29.67 o                         
 -13  -5   4        193.37        175.45        30.88 o                         
 -12  -5   4         34.54         66.09        21.78 o                         
 -11  -5   4        439.42        475.45        27.95 o                         
 -10  -5   4         90.41         90.54        21.86 o                         
  -9  -5   4         12.47          2.42        16.57 o                         
  -8  -5   4        357.67        397.27        17.48 o                         
  -7  -5   4        240.52        223.29        13.64 o                         
  -6  -5   4          1.77         -4.95        10.66 o                         
  -5  -5   4          2.60         29.71         9.52 o                         
  -4  -5   4          0.08        -11.95        11.95 o                         
  -3  -5   4        762.81        739.57        23.56 o                         
  -2  -5   4         56.90         38.23         7.44 o                         
  -1  -5   4        387.28        388.70        16.82 o                         
   0  -5   4         51.49         38.08         9.71 o                         
   1  -5   4        665.65        653.96        17.22 o                         
   2  -5   4       2503.12       2392.92        40.85 o                         
   3  -5   4       2046.78       1919.30        35.41 o                         
   4  -5   4        371.30        335.28        13.76 o                         
   5  -5   4          0.77         10.38        13.05 o                         
   6  -5   4        434.61        437.36        17.01 o                         
   7  -5   4        562.57        631.69        21.37 o                         
   8  -5   4        155.57        139.62        19.40 o                         
   9  -5   4         18.26        -20.39        20.39 o                         
  10  -5   4        402.81        409.32        40.09 o                         
  11  -5   4          0.07         15.08        29.26 o                         
  12  -5   4         47.52        259.08        77.39 o                         
  13  -5   4          1.72         -9.91        47.20 o                         
  14  -5   4         16.28         41.55        61.99 o                         
 -17  -4   4         21.37        -72.45       103.35 o                         
 -16  -4   4         85.52        211.71        63.59 o                         
 -15  -4   4         18.63        -16.60        42.75 o                         
 -14  -4   4        158.12        178.20        32.05 o                         
 -13  -4   4        274.49        234.95        29.01 o                         
 -12  -4   4        210.48        234.35        35.19 o                         
 -11  -4   4        240.07        218.70        25.62 o                         
 -10  -4   4         48.76         36.15        17.32 o                         
  -9  -4   4        150.13        174.26        16.22 o                         
  -8  -4   4         12.04         10.54        11.85 o                         
  -7  -4   4          1.41          2.84        10.01 o                         
  -6  -4   4        180.14        145.29        11.01 o                         
  -5  -4   4        287.07        264.18        13.68 o                         
  -4  -4   4          5.77          3.58         6.79 o                         
  -3  -4   4       1316.76       1417.56        32.78 o                         
  -2  -4   4       2181.18       2339.71        41.53 o                         
  -1  -4   4       1408.00       1492.68        31.70 o                         
   0  -4   4         66.66         49.25         8.09 o                         
   1  -4   4        321.12        341.33        10.96 o                         
   2  -4   4        549.54        614.47        16.15 o                         
   3  -4   4       1548.94       1740.79        29.43 o                         
   4  -4   4          3.38          0.58         8.99 o                         
   5  -4   4       6280.91       6566.17        86.82 o                         
   6  -4   4         24.65          9.19        10.12 o                         
   7  -4   4        384.77        378.22        20.65 o                         
   8  -4   4       1953.16       1896.63        45.73 o                         
   9  -4   4        360.88        318.92        24.40 o                         
  10  -4   4        234.77        218.99        22.11 o                         
  11  -4   4         48.65        160.51        40.99 o                         
  12  -4   4        226.32        231.28        45.46 o                         
  13  -4   4        109.51        121.13        65.13 o                         
  15  -4   4          0.38          1.62        61.89 o                         
 -17  -3   4         10.58        112.89        73.30 o                         
 -16  -3   4          8.52          5.50        45.92 o                         
 -15  -3   4          0.01        -18.87        37.26 o                         
 -14  -3   4         98.37         91.66        29.85 o                         
 -13  -3   4         12.02          6.57        25.84 o                         
 -12  -3   4          3.34        -24.06        24.06 o                         
 -11  -3   4       1097.95       1106.90        36.47 o                         
 -10  -3   4        211.16        209.44        20.99 o                         
  -9  -3   4        496.95        463.02        21.99 o                         
  -8  -3   4        397.29        420.17        21.42 o                         
  -7  -3   4        100.42        101.41        10.80 o                         
  -6  -3   4         22.38         -0.33         8.34 o                         
  -5  -3   4        670.98        746.24        18.15 o                         
  -4  -3   4       3693.76       3850.52        59.18 o                         
  -3  -3   4       1352.81       1226.92        35.98 o                         
  -2  -3   4        192.75        134.08         9.70 o                         
  -1  -3   4       5511.89       5661.08        97.47 o                         
   0  -3   4         64.79         53.02        13.57 o                         
   1  -3   4       1534.24       1561.83        26.91 o                         
   2  -3   4       2350.49       2625.31        41.26 o                         
   3  -3   4       1726.21       1739.41        26.94 o                         
   4  -3   4       5771.91       6086.84        83.88 o                         
   5  -3   4       2303.23       2434.23        37.04 o                         
   6  -3   4        631.42        659.60        16.97 o                         
   7  -3   4         26.32         23.86        10.66 o                         
   8  -3   4        145.15        228.93        22.22 o                         
   9  -3   4          4.88         -4.62        19.93 o                         
  10  -3   4        186.90        216.78        23.52 o                         
  11  -3   4        272.95        239.82        43.22 o                         
  12  -3   4          8.97         75.15        32.86 o                         
  13  -3   4          1.34        -16.69        39.27 o                         
  14  -3   4          0.24        -33.68        80.29 o                         
 -17  -2   4        150.93        210.88        89.56 o                         
 -16  -2   4         25.48          0.46        50.55 o                         
 -15  -2   4          0.02         90.37        50.19 o                         
 -14  -2   4          8.32         82.46        32.02 o                         
 -13  -2   4         97.25         70.21        30.24 o                         
 -12  -2   4         23.23         15.28        25.66 o                         
 -11  -2   4         59.36         43.24        32.02 o                         
 -10  -2   4       1624.75       1609.35        58.13 o                         
  -9  -2   4          5.49         15.93        16.75 o                         
  -8  -2   4        154.54        143.81        15.80 o                         
  -7  -2   4        157.15        177.66        16.63 o                         
  -6  -2   4      18046.95      19165.95       266.12 o                         
  -5  -2   4       4767.90       4782.37        66.80 o                         
  -4  -2   4       1226.98       1116.56        19.94 o                         
  -3  -2   4        813.56        812.22        16.69 o                         
  -2  -2   4        342.03        394.93        22.76 o                         
  -1  -2   4       2948.64       2805.41        56.30 o                         
   0  -2   4      88347.25      86116.21      2337.70 o                         
   1  -2   4       5829.33       5854.16        82.69 o                         
   2  -2   4       1128.69       1196.30        19.78 o                         
   3  -2   4         46.73         51.38         6.03 o                         
   4  -2   4         63.67         95.38         7.66 o                         
   5  -2   4       1158.57       1370.79        27.15 o                         
   6  -2   4        559.73        419.97        13.67 o                         
   7  -2   4        320.13        329.92        14.18 o                         
   8  -2   4        119.51        142.01        14.64 o                         
   9  -2   4        145.18        138.33        19.58 o                         
  10  -2   4        333.38        276.66        21.84 o                         
  11  -2   4         23.36         28.85        18.76 o                         
  12  -2   4         43.26         84.03        42.08 o                         
  13  -2   4          5.42         36.36        38.14 o                         
  14  -2   4          5.46        -39.93        74.82 o                         
 -16  -1   4          5.39         43.33        42.30 o                         
 -15  -1   4          0.48         27.80        48.93 o                         
 -14  -1   4         12.25         47.96        39.04 o                         
 -13  -1   4        152.10        184.62        31.00 o                         
 -12  -1   4        253.42        329.98        31.81 o                         
 -11  -1   4       1604.76       1605.38        49.54 o                         
 -10  -1   4        129.64        103.27        30.65 o                         
  -9  -1   4       1094.54       1140.91        37.65 o                         
  -8  -1   4       4110.82       4362.27        83.60 o                         
  -7  -1   4          1.47         12.80        10.81 o                         
  -6  -1   4        218.75        179.86        11.48 o                         
  -5  -1   4        900.19        954.76        20.29 o                         
  -4  -1   4        404.71        377.08        14.78 o                         
  -3  -1   4       1212.62       1123.88        18.89 o                         
  -2  -1   4      53244.50      50078.34       811.84 o                         
  -1  -1   4        400.86        401.51        10.27 o                         
   0  -1   4        120.95        105.05        10.38 o                         
   1  -1   4         89.11         48.18         4.29 o                         
   2  -1   4       9183.80       9021.74       128.15 o                         
   3  -1   4       2151.37       2152.66        33.91 o                         
   4  -1   4       4526.67       4312.73        59.30 o                         
   5  -1   4       7150.61       7829.16       103.98 o                         
   6  -1   4         80.00         99.80         9.40 o                         
   7  -1   4        255.14        258.16        12.38 o                         
   8  -1   4        618.63        661.19        27.35 o                         
   9  -1   4          0.16         -3.90        13.53 o                         
  10  -1   4        119.85         97.71        16.70 o                         
  11  -1   4       1071.42       1069.12        31.97 o                         
  12  -1   4        325.98        326.48        28.55 o                         
  13  -1   4         46.74          4.92        42.59 o                         
  14  -1   4         14.25        -25.45        42.30 o                         
  15  -1   4        134.95         11.88        81.95 o                         
 -17   0   4         91.72        192.53        80.43 o                         
 -16   0   4         27.86        -13.88        49.25 o                         
 -15   0   4         20.00         65.49        49.78 o                         
 -14   0   4          0.05         22.02        28.91 o                         
 -13   0   4        530.95        562.78        39.84 o                         
 -12   0   4        338.40        352.58        33.47 o                         
 -11   0   4        391.07        309.34        29.30 o                         
 -10   0   4         11.92        -19.40        19.40 o                         
  -9   0   4        383.30        450.81        21.90 o                         
  -8   0   4          3.76          5.03        16.13 o                         
  -7   0   4        852.75        827.57        21.69 o                         
  -6   0   4        261.34        266.76        14.00 o                         
  -5   0   4        190.33        159.85        10.19 o                         
  -4   0   4       4224.19       4377.75        64.65 o                         
  -3   0   4        679.43        680.89        17.03 o                         
  -2   0   4       1256.72       1096.84        20.80 o                         
  -1   0   4        879.05        772.91        21.61 o                         
   0   0   4       4355.26       3969.11        68.24 o                         
   1   0   4         87.71        111.22         5.59 o                         
   2   0   4       1123.27       1119.06        22.35 o                         
   3   0   4       2702.29       2707.71        43.09 o                         
   4   0   4       4723.60       4892.91        76.42 o                         
   5   0   4       2769.35       2873.21        54.52 o                         
   6   0   4         43.64         32.58        14.02 o                         
   7   0   4        327.16        249.43        17.84 o                         
   8   0   4       1754.01       1835.21        35.67 o                         
   9   0   4        143.54        144.90        12.12 o                         
  10   0   4        467.80        424.64        37.66 o                         
  11   0   4        672.85        735.60        70.17 o                         
  12   0   4        267.29        211.99        74.30 o                         
  13   0   4          3.07         31.88        41.07 o                         
  14   0   4        516.01        579.96        83.19 o                         
  15   0   4         39.20         25.86        56.76 o                         
 -16   1   4        276.25        435.73        68.26 o                         
 -15   1   4         15.12        -39.74        46.83 o                         
 -14   1   4         25.93         30.81        30.66 o                         
 -13   1   4         25.26         17.79        28.16 o                         
 -12   1   4         20.02          8.05        26.62 o                         
 -11   1   4        125.60        143.87        24.95 o                         
 -10   1   4        182.53        181.83        20.61 o                         
  -9   1   4         28.85         47.24        16.17 o                         
  -8   1   4        349.65        285.55        17.47 o                         
  -7   1   4       1796.49       1811.61        35.33 o                         
  -6   1   4       3712.31       3666.56        58.51 o                         
  -5   1   4       1673.14       1593.25        29.31 o                         
  -4   1   4         68.83         50.54         9.58 o                         
  -3   1   4       2131.97       2053.28        35.24 o                         
  -2   1   4      11438.93      10612.71       171.66 o                         
  -1   1   4         17.78          4.95         3.59 o                         
   0   1   4         19.69         28.94        57.69 o                         
   1   1   4      11222.14      10523.18       381.38 o                         
   2   1   4      20280.06      19555.30       365.46 o                         
   3   1   4       9989.35       9858.45       178.18 o                         
   4   1   4       2829.90       2831.62        57.70 o                         
   5   1   4       5235.44       5448.91       105.66 o                         
   6   1   4        924.14        968.04        30.15 o                         
   7   1   4       1602.98       1610.68        37.93 o                         
   8   1   4      11157.44      11541.48       221.44 o                         
   9   1   4        932.54        959.13        42.08 o                         
  10   1   4        737.28        807.69        41.67 o                         
  11   1   4        920.83        889.19        50.25 o                         
  12   1   4       3111.15       3191.69       115.05 o                         
  13   1   4        222.64        211.36        37.68 o                         
  14   1   4         40.48        -42.31        50.10 o                         
  15   1   4        168.29        128.07        76.06 o                         
 -16   2   4         59.25        169.33        69.78 o                         
 -15   2   4        141.20        134.16        48.53 o                         
 -14   2   4         58.23         31.82        68.41 o                         
 -13   2   4          9.59         10.35        29.19 o                         
 -12   2   4        548.76        531.23        38.43 o                         
 -11   2   4        142.85        147.93        24.00 o                         
 -10   2   4         69.58         29.60        25.50 o                         
  -9   2   4        331.19        362.47        27.60 o                         
  -8   2   4        463.27        554.03        23.13 o                         
  -7   2   4        901.24        984.88        25.02 o                         
  -6   2   4       4103.07       4037.21        63.71 o                         
  -5   2   4       4127.58       4209.10        69.64 o                         
  -4   2   4        223.21        177.67        10.61 o                         
  -3   2   4       1609.03       1660.13        27.67 o                         
  -2   2   4       1852.92       1721.15        29.29 o                         
  -1   2   4       7867.67       7510.95       138.66 o                         
   0   2   4      18567.32      17402.99       321.88 o                         
   1   2   4       2729.86       2586.16        44.99 o                         
   2   2   4       4519.39       4596.44        93.78 o                         
   3   2   4         33.92         56.12         8.17 o                         
   4   2   4        899.75        933.20        24.81 o                         
   5   2   4         39.93         26.55        11.14 o                         
   6   2   4       4300.70       4477.76        89.64 o                         
   7   2   4       1160.25       1213.71        36.33 o                         
   8   2   4       3781.99       3706.61        73.75 o                         
   9   2   4        223.26        224.01        27.59 o                         
  10   2   4        732.34        640.44        38.58 o                         
  11   2   4         28.49         58.81        36.41 o                         
  12   2   4         18.20        -48.24        57.95 o                         
  13   2   4         48.04         36.35        42.91 o                         
  14   2   4         14.65        -60.18        60.18 o                         
  15   2   4          0.19         81.57        76.92 o                         
 -16   3   4         18.49        -68.83        68.83 o                         
 -15   3   4          0.03         20.82        57.71 o                         
 -14   3   4         14.27        -22.46        43.79 o                         
 -13   3   4          0.13        -37.01        37.01 o                         
 -12   3   4          3.62         -7.44        29.66 o                         
 -11   3   4         72.81         40.60        27.49 o                         
 -10   3   4       1020.36        990.09        45.06 o                         
  -9   3   4        144.43        175.89        21.61 o                         
  -8   3   4       1015.72        924.58        31.73 o                         
  -7   3   4       1823.24       1822.33        41.72 o                         
  -6   3   4        479.26        508.72        20.70 o                         
  -5   3   4          4.42         33.55        14.26 o                         
  -4   3   4       2059.81       2167.93        36.53 o                         
  -3   3   4       4540.08       4498.18        66.19 o                         
  -2   3   4        807.48        616.53        19.87 o                         
  -1   3   4       1217.74       1113.66        27.34 o                         
   0   3   4         83.11         60.95         9.25 o                         
   1   3   4       2039.40       1917.74        30.14 o                         
   2   3   4        163.94        166.14         8.15 o                         
   3   3   4       5224.71       4935.93        70.07 o                         
   4   3   4       8804.85       8977.75       125.60 o                         
   5   3   4        769.38        758.48        15.77 o                         
   6   3   4        891.91        833.00        22.18 o                         
   7   3   4       1393.86       1462.92        37.99 o                         
   8   3   4        167.70        185.83        25.65 o                         
   9   3   4          8.48         -9.33        20.81 o                         
  10   3   4        118.34         98.78        27.23 o                         
  11   3   4        130.61        327.57        44.02 o                         
  12   3   4       1601.08       1577.03        74.96 o                         
  13   3   4        178.50        149.54        38.47 o                         
  14   3   4        171.27        153.37        46.39 o                         
  15   3   4          2.21        -70.17        70.17 o                         
  16   3   4         18.63         63.32        90.23 o                         
  17   3   4         74.36         43.13        48.32 o                         
 -15   4   4          0.02         -6.85        58.19 o                         
 -14   4   4          7.59        -24.50        37.58 o                         
 -13   4   4         20.92         -9.49        34.79 o                         
 -12   4   4         90.25         59.23        33.93 o                         
 -11   4   4         82.53         90.90        31.38 o                         
 -10   4   4        133.58        171.63        28.84 o                         
  -9   4   4          5.88         31.83        29.55 o                         
  -8   4   4        416.52        443.94        20.76 o                         
  -7   4   4         75.24         56.32        13.46 o                         
  -6   4   4        292.11        357.81        14.99 o                         
  -5   4   4        802.03        805.90        19.94 o                         
  -4   4   4       2125.43       2062.35        35.26 o                         
  -3   4   4       3366.51       2984.97        67.21 o                         
  -2   4   4       1906.73       1796.97        38.03 o                         
  -1   4   4         35.16         30.92         8.96 o                         
   0   4   4         16.59         34.22         8.73 o                         
   1   4   4          0.19         -3.73         3.73 o                         
   2   4   4        254.68        250.06         8.44 o                         
   3   4   4       4264.67       4083.29        57.76 o                         
   4   4   4       1025.07        987.16        18.19 o                         
   5   4   4       3399.61       3580.90        54.53 o                         
   6   4   4        755.35        771.19        17.69 o                         
   7   4   4       1338.73       1474.74        39.54 o                         
   8   4   4         69.39         70.92        10.44 o                         
   9   4   4        425.49        433.95        28.70 o                         
  10   4   4          0.18        -24.73        24.73 o                         
  11   4   4       2149.46       2153.99        69.83 o                         
  12   4   4        197.41        235.34        33.69 o                         
  13   4   4         45.53         53.62        35.74 o                         
  14   4   4        286.43        269.06        40.01 o                         
  15   4   4         70.16         74.54        76.15 o                         
  16   4   4         85.27         77.58        87.61 o                         
  17   4   4        175.51        159.06       102.68 o                         
 -15   5   4         37.58         65.79        60.47 o                         
 -14   5   4         33.83         49.83        43.43 o                         
 -13   5   4         46.97        107.38        48.30 o                         
 -12   5   4         62.79         91.09        43.59 o                         
 -11   5   4        214.23        189.12        30.92 o                         
 -10   5   4       1780.86       1682.95        60.30 o                         
  -9   5   4        139.05        111.66        28.51 o                         
  -8   5   4         71.48          7.20        18.54 o                         
  -7   5   4        619.06        668.32        21.53 o                         
  -6   5   4       1657.78       1772.64        34.51 o                         
  -5   5   4       2427.33       2536.34        42.75 o                         
  -4   5   4       1981.34       1948.21        33.23 o                         
  -3   5   4        122.89        134.41         8.45 o                         
  -2   5   4       2914.02       3025.10        63.78 o                         
  -1   5   4        488.09        458.04        16.96 o                         
   0   5   4         12.69          0.40        11.25 o                         
   1   5   4        678.07        672.82        18.19 o                         
   2   5   4       3471.58       3124.03        44.75 o                         
   3   5   4       2287.43       2443.28        39.04 o                         
   4   5   4       3129.80       3382.66        48.89 o                         
   5   5   4       2891.79       2855.56        45.39 o                         
   6   5   4          0.22         18.42        31.92 o                         
   7   5   4        285.49        323.13        15.51 o                         
   8   5   4        688.56        741.17        24.35 o                         
   9   5   4       1417.84       1335.34        43.25 o                         
  10   5   4        729.20        723.25        22.06 o                         
  11   5   4         19.77         21.85        14.87 o                         
  12   5   4        271.56        193.54        30.57 o                         
  13   5   4        170.46        147.18        39.71 o                         
  14   5   4         55.28         27.25        33.86 o                         
  15   5   4         13.90         30.27        34.36 o                         
  16   5   4         61.73        108.32        58.81 o                         
  17   5   4         39.44        190.82        99.64 o                         
 -15   6   4         22.51         51.14        56.25 o                         
 -14   6   4          0.03         27.39        71.50 o                         
 -13   6   4          4.97         31.63        36.40 o                         
 -12   6   4         22.28         32.15        30.87 o                         
 -11   6   4         41.36         -6.99        46.82 o                         
 -10   6   4        601.45        730.70        41.64 o                         
  -9   6   4        108.99        179.82        30.39 o                         
  -8   6   4         19.49         -6.73        17.40 o                         
  -7   6   4        124.08        122.48        55.48 o                         
  -6   6   4        166.36        155.43        22.59 o                         
  -5   6   4        291.49        270.87        14.71 o                         
  -4   6   4       1750.61       1732.10        34.03 o                         
  -3   6   4          3.09         29.04        10.28 o                         
  -2   6   4       1879.09       1904.13        53.44 o                         
  -1   6   4       2010.44       2026.26        46.00 o                         
   0   6   4        166.85        179.58         8.47 o                         
   1   6   4       1093.12       1050.61        21.67 o                         
   2   6   4       5748.13       5989.48        87.03 o                         
   3   6   4        420.77        411.19        12.32 o                         
   4   6   4       8900.68       9236.43       130.59 o                         
   5   6   4         16.35         27.99         8.53 o                         
   6   6   4        434.60        438.16        17.95 o                         
   7   6   4        198.18        206.77        13.17 o                         
   8   6   4        188.78        170.59        15.07 o                         
   9   6   4          4.67        -12.49        12.49 o                         
  10   6   4        631.11        587.77        33.98 o                         
  11   6   4        106.08         82.34        19.79 o                         
  12   6   4        413.22        341.94        33.95 o                         
  13   6   4        255.87        250.50        37.44 o                         
  14   6   4          0.01         27.07        47.11 o                         
  15   6   4          0.05        -56.24        56.24 o                         
  16   6   4         12.05         64.65        56.40 o                         
  17   6   4          0.14       -108.58       108.58 o                         
 -14   7   4         47.34         53.17        45.47 o                         
 -13   7   4         33.04         94.36        47.16 o                         
 -12   7   4          3.15         18.40        39.16 o                         
 -11   7   4         30.25         -7.30        33.36 o                         
 -10   7   4        332.15        258.39        32.37 o                         
  -9   7   4         28.57        -24.56        27.25 o                         
  -8   7   4       1820.28       1674.09        44.98 o                         
  -7   7   4        756.18        728.27        27.47 o                         
  -6   7   4        317.31        440.25        25.56 o                         
  -5   7   4          9.20         -5.34        31.10 o                         
  -4   7   4        506.90        546.31        37.35 o                         
  -3   7   4        851.88        772.69        25.67 o                         
  -2   7   4       1511.64       1453.03        34.97 o                         
  -1   7   4       5180.18       5472.08        83.21 o                         
   0   7   4         52.42         57.45         8.96 o                         
   1   7   4       2361.74       2608.71        44.87 o                         
   2   7   4        871.24       1031.74        24.20 o                         
   3   7   4          1.37         18.11         8.18 o                         
   4   7   4       4265.40       4471.40        64.66 o                         
   5   7   4       1121.25       1241.91        27.48 o                         
   6   7   4        477.92        506.11        16.81 o                         
   7   7   4       2084.09       2024.07        36.18 o                         
   8   7   4        830.25        886.70        26.06 o                         
   9   7   4       2199.77       2154.12        45.86 o                         
  10   7   4         99.22         67.08        18.49 o                         
  11   7   4        274.03        244.73        28.30 o                         
  12   7   4       1582.75       1563.00        49.98 o                         
  13   7   4        185.35        146.37        68.97 o                         
  14   7   4         52.71         58.16        52.47 o                         
  15   7   4         13.69         24.84        53.37 o                         
  16   7   4         31.60         -2.16        62.33 o                         
  17   7   4         90.28        209.16       124.83 o                         
 -12   8   4          1.67        -19.75        40.83 o                         
 -11   8   4          0.88        -32.08        32.08 o                         
 -10   8   4         28.15          7.77        31.63 o                         
  -9   8   4          0.23         50.06        26.90 o                         
  -8   8   4        270.25        307.78        35.00 o                         
  -7   8   4        461.12        453.17        34.97 o                         
  -6   8   4        401.78        375.07        27.46 o                         
  -5   8   4          2.13         10.66        16.96 o                         
  -4   8   4        193.05        198.25        17.75 o                         
  -3   8   4        353.35        294.71        33.99 o                         
  -2   8   4        318.89        305.88        15.19 o                         
  -1   8   4        127.97        120.46        11.32 o                         
   0   8   4        200.43        160.13        10.83 o                         
   1   8   4        969.67        954.21        24.78 o                         
   2   8   4        280.88        270.58        13.05 o                         
   3   8   4        120.70        104.68        11.51 o                         
   4   8   4       1906.24       2201.27        38.26 o                         
   5   8   4         91.54         83.04        11.46 o                         
   6   8   4        154.02        153.78        17.35 o                         
   7   8   4       1630.05       1690.40        34.48 o                         
   8   8   4        527.23        538.39        22.36 o                         
   9   8   4         66.19         91.81        18.45 o                         
  10   8   4        608.23        590.21        25.73 o                         
  11   8   4       2196.18       2090.27        94.57 o                         
  12   8   4        411.41        418.35        28.58 o                         
  13   8   4          7.12         15.82        36.02 o                         
  14   8   4         82.08         12.17        87.28 o                         
  15   8   4        127.32        178.56       126.59 o                         
  16   8   4         40.13         51.42        84.38 o                         
  17   8   4         33.00        147.56        98.12 o                         
 -13   9   4          3.10        -26.24        96.60 o                         
 -12   9   4         10.96         72.92        85.85 o                         
 -11   9   4          8.19         63.80        58.57 o                         
 -10   9   4          5.14         21.28        40.68 o                         
  -9   9   4        144.26        154.62        32.80 o                         
  -8   9   4        501.68        472.24        51.41 o                         
  -7   9   4         68.88         85.11        23.30 o                         
  -6   9   4        633.84        597.35        31.07 o                         
  -5   9   4          8.96         35.78        18.24 o                         
  -4   9   4         27.10         40.81        21.45 o                         
  -3   9   4        191.80        142.02        27.37 o                         
  -2   9   4        455.57        432.65        48.68 o                         
  -1   9   4        270.38        269.57        25.14 o                         
   0   9   4        123.64        113.36        13.57 o                         
   1   9   4         26.00         22.53        11.34 o                         
   2   9   4         70.35         59.26        12.17 o                         
   3   9   4       1762.69       1769.39        38.26 o                         
   4   9   4       1193.73       1224.24        30.55 o                         
   5   9   4         45.31         52.21        14.09 o                         
   6   9   4         68.99        144.48        15.32 o                         
   7   9   4        616.51        645.43        23.80 o                         
   8   9   4        287.02        270.59        21.20 o                         
   9   9   4        379.51        339.96        21.70 o                         
  10   9   4        913.10       1014.84        37.04 o                         
  11   9   4        528.14        592.63        42.91 o                         
  12   9   4        473.99        415.86        29.89 o                         
  13   9   4         34.06         61.71        33.66 o                         
  14   9   4          1.89         -5.04        76.92 o                         
  15   9   4          1.62        -47.79        57.76 o                         
  16   9   4          0.00        -57.58       115.85 o                         
 -12  10   4          6.14        -31.18        89.47 o                         
 -11  10   4          7.39        -63.32        86.33 o                         
 -10  10   4         14.97        -16.54        82.81 o                         
  -9  10   4          4.66        -24.56        54.65 o                         
  -8  10   4         44.26         54.27        62.71 o                         
  -7  10   4         41.66         27.02        22.51 o                         
  -6  10   4        279.53        220.05        26.26 o                         
  -5  10   4         46.77         64.69        20.39 o                         
  -4  10   4        221.06        179.13        20.10 o                         
  -3  10   4        219.36        154.18        26.79 o                         
  -2  10   4        543.09        556.66        27.45 o                         
  -1  10   4         11.63         46.88        23.21 o                         
   0  10   4        323.31        269.46        17.87 o                         
   1  10   4         16.49          6.77        26.42 o                         
   2  10   4        403.24        411.97        24.25 o                         
   3  10   4         20.57         26.65        12.82 o                         
   4  10   4       2011.06       1909.56        45.25 o                         
   5  10   4       1652.92       1685.81        42.05 o                         
   6  10   4        547.36        523.33        21.98 o                         
   7  10   4          0.08         11.38        17.20 o                         
   8  10   4        294.35        375.03        35.75 o                         
   9  10   4        818.08        858.89        61.34 o                         
  10  10   4        160.84        162.65        27.02 o                         
  11  10   4        652.66        801.29        38.92 o                         
  12  10   4          2.52        -11.15        26.55 o                         
  13  10   4          2.84         36.63        31.71 o                         
  14  10   4          0.71        135.86        93.46 o                         
  15  10   4         49.36         66.36       113.66 o                         
  16  10   4          1.17         24.62       101.63 o                         
 -11  11   4         70.57        -68.26        95.26 o                         
 -10  11   4         17.46        -75.54        75.54 o                         
  -9  11   4         47.14         71.58        56.70 o                         
  -8  11   4          8.48        -38.39        38.39 o                         
  -7  11   4          8.15        -12.98        38.00 o                         
  -6  11   4        240.14        246.09        28.32 o                         
  -5  11   4        177.55        209.74        47.69 o                         
  -4  11   4       1415.27       1445.93        51.23 o                         
  -3  11   4        165.99        174.99        18.75 o                         
  -2  11   4         11.49         15.92        16.73 o                         
  -1  11   4         19.08         42.59        11.08 o                         
   0  11   4        819.35        874.30        72.64 o                         
   1  11   4        298.54        238.73        18.54 o                         
   2  11   4        377.77        385.97        31.22 o                         
   3  11   4         18.23          7.19        14.09 o                         
   4  11   4       2219.42       2165.43        71.51 o                         
   5  11   4         30.49         23.11        22.27 o                         
   6  11   4        162.48        148.84        20.25 o                         
   7  11   4        344.84        398.12        32.81 o                         
   8  11   4         49.18         12.63        24.24 o                         
   9  11   4        125.92        181.97        32.64 o                         
  10  11   4        266.31        241.95        33.22 o                         
  11  11   4        718.48        765.68        46.58 o                         
  12  11   4         30.59         42.98        44.01 o                         
  13  11   4        132.95        143.01        59.25 o                         
  14  11   4         11.33         28.01        99.31 o                         
  15  11   4         11.13        -65.97        65.97 o                         
 -10  12   4          5.29         50.64        66.63 o                         
  -9  12   4          8.45         98.50        53.25 o                         
  -8  12   4         35.46         52.18        56.47 o                         
  -7  12   4         63.07         24.25        47.80 o                         
  -6  12   4         28.29         66.54        41.03 o                         
  -5  12   4          1.47         31.54        35.72 o                         
  -4  12   4        278.71        251.67        29.41 o                         
  -3  12   4          5.20        -11.63        15.93 o                         
  -2  12   4        327.20        308.26        21.53 o                         
  -1  12   4         49.08         61.47        37.28 o                         
   0  12   4         99.86        114.58        27.38 o                         
   1  12   4        316.64        270.88        21.12 o                         
   2  12   4         21.13          4.86        16.93 o                         
   3  12   4         64.68         20.23        17.01 o                         
   4  12   4       1005.44        967.99        36.65 o                         
   5  12   4        195.86        150.87        30.00 o                         
   6  12   4        130.42        159.50        34.25 o                         
   7  12   4         28.89        -24.88        24.88 o                         
   8  12   4        375.89        297.11        38.66 o                         
   9  12   4        100.99        160.34        29.74 o                         
  10  12   4         51.61         24.35        41.33 o                         
  11  12   4         45.94         86.62        39.67 o                         
  12  12   4          0.74        -19.06        42.77 o                         
  13  12   4          1.21        -52.48        96.50 o                         
  14  12   4          8.96         14.18        87.09 o                         
  15  12   4          9.57        101.72        79.63 o                         
  -9  13   4         39.17         48.58        94.12 o                         
  -8  13   4         20.87        -40.19        59.69 o                         
  -7  13   4         78.48        140.24        81.76 o                         
  -6  13   4         22.83         59.78        43.99 o                         
  -5  13   4        156.55        189.80        44.54 o                         
  -4  13   4          9.50         36.61        50.13 o                         
  -3  13   4        146.20        174.72        29.93 o                         
  -2  13   4        241.71        247.87        38.49 o                         
  -1  13   4        649.84        670.51        33.35 o                         
   0  13   4        163.01        251.49        33.67 o                         
   1  13   4         78.31        113.75        28.85 o                         
   2  13   4        139.49         97.74        32.50 o                         
   3  13   4         20.51         11.86        29.79 o                         
   4  13   4          2.99        -26.48        34.62 o                         
   5  13   4         84.08         19.59        37.63 o                         
   6  13   4         18.88          5.58        28.83 o                         
   7  13   4         50.92         58.88        32.37 o                         
   8  13   4         89.51         77.44        35.36 o                         
   9  13   4          0.14        -13.05        32.84 o                         
  10  13   4        120.30        133.80        38.53 o                         
  11  13   4         27.63         26.27        39.08 o                         
  12  13   4          0.02        -37.89        37.89 o                         
  13  13   4         16.63         21.74        85.71 o                         
  14  13   4          1.79        112.09        56.45 o                         
  -8  14   4         53.89        -15.59        94.69 o                         
  -7  14   4         11.85        107.42        66.12 o                         
  -6  14   4        104.80         19.51        69.78 o                         
  -5  14   4          8.43         33.74        45.30 o                         
  -4  14   4         40.75         -8.17        39.49 o                         
  -3  14   4        136.41        155.47        40.42 o                         
  -2  14   4        480.90        496.38        52.62 o                         
  -1  14   4         28.35          1.90        39.64 o                         
   0  14   4        192.52        274.08        46.73 o                         
   1  14   4        266.15        282.88        48.00 o                         
   2  14   4        139.98         78.82        50.96 o                         
   3  14   4         13.47         -2.36        28.66 o                         
   4  14   4        371.27        356.07        48.70 o                         
   5  14   4        132.56         84.56        34.58 o                         
   6  14   4         87.79         75.02        35.14 o                         
   7  14   4        158.72        126.16        35.25 o                         
   8  14   4        179.32        100.36        52.67 o                         
   9  14   4          0.02          8.73        36.64 o                         
  10  14   4         10.60        -13.80        39.62 o                         
  11  14   4          4.22         -1.77        39.55 o                         
  12  14   4          0.09         41.11        43.47 o                         
  13  14   4        146.02        191.63        62.01 o                         
  -6  15   4         19.85         34.27        66.89 o                         
  -5  15   4          0.74         17.94        50.37 o                         
  -4  15   4          7.60        -36.30        69.87 o                         
  -3  15   4          3.90         24.96        87.28 o                         
  -2  15   4         57.18         41.20        38.32 o                         
  -1  15   4        110.11        201.29        44.48 o                         
   0  15   4        111.43        115.79        45.35 o                         
   1  15   4         73.20         49.68        55.71 o                         
   2  15   4         21.69        -30.19        40.16 o                         
   3  15   4        285.64        308.35        50.76 o                         
   4  15   4          1.67        -42.64        42.64 o                         
   5  15   4         87.62         75.12        44.61 o                         
   6  15   4         37.46        -11.04        35.14 o                         
   7  15   4        179.23        144.03        86.42 o                         
   8  15   4          0.02         19.55        38.14 o                         
   9  15   4        124.98        157.17        63.41 o                         
  10  15   4        207.70        269.75        63.70 o                         
  11  15   4          3.12          2.89        55.07 o                         
  12  15   4         76.05         38.46        44.60 o                         
  13  15   4          1.30         40.31        87.75 o                         
  -5  16   4         34.93        144.61        91.94 o                         
  -4  16   4          0.63         45.99        83.14 o                         
  -3  16   4         27.81        -78.15        78.15 o                         
  -2  16   4         21.66         18.03        42.96 o                         
  -1  16   4         35.44         86.64        50.19 o                         
   0  16   4         11.09        -10.13        53.67 o                         
   1  16   4         99.69        134.97        51.23 o                         
   2  16   4         89.10        138.55        33.15 o                         
   3  16   4        216.19        355.60        62.32 o                         
   4  16   4          3.46        -10.20        43.34 o                         
   5  16   4         29.06         40.33        69.64 o                         
   6  16   4          9.95          4.72        35.13 o                         
   7  16   4         17.86         64.96        43.17 o                         
   8  16   4        118.23         81.81        46.04 o                         
   9  16   4         90.74         66.76       109.57 o                         
  10  16   4          0.15        -13.18        40.33 o                         
  11  16   4          0.80         -4.97        43.38 o                         
  -2  17   4         10.50         68.73        59.91 o                         
  -1  17   4          5.61        102.48        54.03 o                         
   0  17   4         23.57        111.53        54.00 o                         
   1  17   4         17.73         89.65        52.16 o                         
   2  17   4         37.48         28.69        38.97 o                         
   3  17   4         35.34        107.46        53.91 o                         
   4  17   4          1.41         50.49        57.14 o                         
   5  17   4        200.00        174.43        72.35 o                         
   6  17   4          6.40         61.56        48.91 o                         
   7  17   4          4.58        -73.97        75.30 o                         
   8  17   4          1.69         41.43        66.22 o                         
   9  17   4          4.20        -48.21        48.21 o                         
   2  18   4         35.58         46.40        79.39 o                         
   3  18   4        143.71        108.32        57.90 o                         
   4  18   4          0.13         -5.41        56.97 o                         
   5  18   4        105.81        148.06        49.04 o                         
   6  18   4          0.65        -55.33        58.25 o                         
  -7 -16   5        105.46          0.30        61.94 o                         
  -6 -16   5          2.31        -51.16        52.10 o                         
  -5 -16   5        131.43         64.48        61.90 o                         
  -4 -16   5          1.48        103.38       102.25 o                         
  -3 -16   5          8.39         27.45        59.53 o                         
  -2 -16   5         12.97        -77.77        77.77 o                         
  -1 -16   5         64.66        102.86        57.67 o                         
   0 -16   5         43.29         44.40        83.00 o                         
   1 -16   5        129.23        213.78        69.12 o                         
  -9 -15   5          7.23         24.05        59.78 o                         
  -8 -15   5         76.69         84.52        61.59 o                         
  -7 -15   5         28.75         28.43        74.35 o                         
  -6 -15   5         62.93         29.75        48.19 o                         
  -5 -15   5          1.07        -27.80        53.43 o                         
  -4 -15   5          0.84        -17.66        62.99 o                         
  -3 -15   5          9.34         48.05        64.32 o                         
  -2 -15   5         95.92        -40.57        78.58 o                         
  -1 -15   5          0.25        -14.42        62.65 o                         
   0 -15   5         76.59        119.71        70.07 o                         
   1 -15   5        112.10         88.64        54.19 o                         
   2 -15   5         36.82        -24.11        54.04 o                         
   3 -15   5          0.23         49.32        47.50 o                         
   4 -15   5         87.14         65.14        52.81 o                         
 -11 -14   5          8.84        103.90        66.54 o                         
 -10 -14   5          0.38        -43.49        60.03 o                         
  -9 -14   5          3.99        -13.81        54.71 o                         
  -8 -14   5          0.42         98.04       172.94 o                         
  -7 -14   5         32.23        -32.68       104.77 o                         
  -6 -14   5          5.37        -76.54        76.54 o                         
  -5 -14   5          1.88         31.27        53.73 o                         
  -4 -14   5          6.19         -2.94        47.36 o                         
  -3 -14   5        164.39        143.36        46.44 o                         
  -2 -14   5          0.22         76.73        65.89 o                         
  -1 -14   5        167.43        117.34        51.77 o                         
   0 -14   5        114.23        195.09        57.71 o                         
   1 -14   5          0.07         12.16        77.53 o                         
   2 -14   5          6.08         20.90        62.75 o                         
   3 -14   5         12.98         42.87        36.72 o                         
   4 -14   5         27.09         37.20        50.55 o                         
   5 -14   5          0.07         -8.69        78.06 o                         
   6 -14   5         37.82         79.96        89.37 o                         
 -12 -13   5         49.40         67.44        63.61 o                         
 -11 -13   5        201.16        320.98        66.27 o                         
 -10 -13   5         38.99        136.89        59.76 o                         
  -9 -13   5         68.87         92.60        56.07 o                         
  -8 -13   5         23.75        -23.43        55.16 o                         
  -7 -13   5          9.75         -3.08        44.57 o                         
  -6 -13   5         63.87         90.23        72.64 o                         
  -5 -13   5         79.78         17.58        88.75 o                         
  -4 -13   5         39.60         -2.60        58.23 o                         
  -3 -13   5         60.98         19.41        67.46 o                         
  -2 -13   5        158.93        195.65        39.91 o                         
  -1 -13   5        107.48        148.08        25.68 o                         
   0 -13   5         12.29         26.90        24.05 o                         
   1 -13   5          9.49         33.81        28.12 o                         
   2 -13   5         98.01         71.26        30.64 o                         
   3 -13   5         27.53         93.37        32.90 o                         
   4 -13   5        100.69        161.22        30.24 o                         
   5 -13   5         44.18         52.14        30.22 o                         
   6 -13   5          7.48        -10.84        40.30 o                         
   7 -13   5         28.35        -36.06        46.25 o                         
 -13 -12   5        116.61        170.65        65.16 o                         
 -12 -12   5        108.82        225.20        61.24 o                         
 -11 -12   5          9.20          3.31        53.96 o                         
 -10 -12   5         15.95         52.28        77.68 o                         
  -9 -12   5        181.01        244.35        57.99 o                         
  -8 -12   5         20.59         -7.77        32.81 o                         
  -7 -12   5         35.26         32.11        28.33 o                         
  -6 -12   5        242.35        252.17        34.12 o                         
  -5 -12   5         17.21         12.31        47.07 o                         
  -4 -12   5         85.79         93.05        37.33 o                         
  -3 -12   5        128.22        102.18        27.91 o                         
  -2 -12   5        243.73        246.26        27.05 o                         
  -1 -12   5       1452.61       1254.74        49.65 o                         
   0 -12   5        519.00        504.85        32.12 o                         
   1 -12   5         29.05         55.62        26.92 o                         
   2 -12   5        157.33        140.94        26.63 o                         
   3 -12   5          8.81         -3.25        25.51 o                         
   4 -12   5          6.21         33.13        27.57 o                         
   5 -12   5         55.87         72.97        26.31 o                         
   6 -12   5          0.44        -19.26        29.59 o                         
   7 -12   5         82.77         61.42        29.48 o                         
   8 -12   5         39.51         44.90        30.87 o                         
   9 -12   5         87.32        104.08        64.79 o                         
 -14 -11   5        132.95         95.35        55.42 o                         
 -13 -11   5         60.32        -23.64        51.20 o                         
 -12 -11   5         32.62         51.13        45.76 o                         
 -11 -11   5          6.66        -44.36        51.01 o                         
 -10 -11   5          8.86        -43.27        43.27 o                         
  -9 -11   5        933.11        968.71        72.20 o                         
  -8 -11   5          8.81        -11.05        27.93 o                         
  -7 -11   5        212.37        214.84        33.09 o                         
  -6 -11   5          4.41         30.42        32.96 o                         
  -5 -11   5          0.36         31.72        19.85 o                         
  -4 -11   5       1307.42       1309.93       177.79 o                         
  -3 -11   5        129.66        164.11        34.51 o                         
  -2 -11   5        476.93        444.62        80.15 o                         
  -1 -11   5         68.31         49.69        20.03 o                         
   0 -11   5        278.11        227.23        23.68 o                         
   1 -11   5       2094.30       2014.94        66.44 o                         
   2 -11   5        501.30        461.66        34.67 o                         
   3 -11   5        281.45        285.19        31.91 o                         
   4 -11   5          5.38        -23.27        23.27 o                         
   5 -11   5        418.34        488.83        30.64 o                         
   6 -11   5        168.96        160.54        33.71 o                         
   7 -11   5         16.31          2.38        31.17 o                         
   8 -11   5         22.56         68.14        31.67 o                         
   9 -11   5          3.51         16.69        36.27 o                         
  10 -11   5         60.02        107.08        50.52 o                         
 -15 -10   5          0.38         14.64       119.79 o                         
 -14 -10   5          4.83         70.76        56.32 o                         
 -13 -10   5         24.84         55.43        52.81 o                         
 -12 -10   5         93.50        189.81        57.01 o                         
 -11 -10   5         37.58         -1.15        77.30 o                         
 -10 -10   5        220.34        302.55        48.91 o                         
  -9 -10   5          2.93         59.99        38.87 o                         
  -8 -10   5         38.51         25.91        21.47 o                         
  -7 -10   5         12.83        -24.31        26.94 o                         
  -6 -10   5         17.46         19.81        26.68 o                         
  -5 -10   5          9.37          9.20        17.98 o                         
  -4 -10   5         64.75         49.93        20.01 o                         
  -3 -10   5        802.53        800.56        54.22 o                         
  -2 -10   5         85.48         10.01        55.14 o                         
  -1 -10   5        397.71        389.00        26.96 o                         
   0 -10   5        151.23         92.78        31.65 o                         
   1 -10   5        207.05        204.31        21.09 o                         
   2 -10   5        251.03        274.61        27.15 o                         
   3 -10   5          1.73        -18.02        25.03 o                         
   4 -10   5         72.71         41.96        22.11 o                         
   5 -10   5       1215.27       1321.44        41.92 o                         
   6 -10   5        582.52        578.45        36.70 o                         
   7 -10   5         15.45         21.76        24.20 o                         
   8 -10   5          6.19         17.61        24.83 o                         
   9 -10   5         18.90         -0.62        35.67 o                         
  10 -10   5         14.26        -12.88        49.11 o                         
  11 -10   5         38.03        -14.32        66.46 o                         
 -15  -9   5        176.40        246.34        88.04 o                         
 -14  -9   5         13.55         16.28        43.48 o                         
 -13  -9   5         28.18         85.24        39.65 o                         
 -12  -9   5          3.38        -11.93       107.29 o                         
 -11  -9   5        117.55        160.48        33.80 o                         
 -10  -9   5        474.28        555.39        53.70 o                         
  -9  -9   5        559.20        526.48        51.53 o                         
  -8  -9   5        968.42       1031.65        45.62 o                         
  -7  -9   5         21.93         16.44        21.41 o                         
  -6  -9   5         52.99         49.40        26.61 o                         
  -5  -9   5         92.47         83.10        21.02 o                         
  -4  -9   5         28.39         31.04        17.11 o                         
  -3  -9   5          7.89         17.63        15.95 o                         
  -2  -9   5         19.28         -1.09        22.76 o                         
  -1  -9   5       1403.57       1459.88        58.87 o                         
   0  -9   5       2897.97       2760.27        69.89 o                         
   1  -9   5       1115.64       1203.63        39.47 o                         
   2  -9   5        452.09        450.80        23.67 o                         
   3  -9   5        109.76         80.44        22.61 o                         
   4  -9   5         74.29         68.73        19.75 o                         
   5  -9   5         74.98        104.30        24.87 o                         
   6  -9   5         80.05        112.67        32.10 o                         
   7  -9   5         96.78         74.02        44.83 o                         
   8  -9   5        152.35        153.70        31.59 o                         
   9  -9   5         10.05         15.57        26.85 o                         
  10  -9   5         63.97         63.41        38.66 o                         
  11  -9   5         16.65         -4.36        49.23 o                         
  12  -9   5         50.73         62.27        63.32 o                         
 -16  -8   5         41.62        -72.49        72.49 o                         
 -15  -8   5          2.09        100.40       105.06 o                         
 -14  -8   5          4.37        -52.99        56.40 o                         
 -13  -8   5         21.07        -30.33        30.33 o                         
 -12  -8   5          2.17        -31.27        31.27 o                         
 -11  -8   5        380.19        364.45        34.02 o                         
 -10  -8   5         79.97         69.50        22.88 o                         
  -9  -8   5          0.03         18.17        42.51 o                         
  -8  -8   5        463.74        499.60        47.61 o                         
  -7  -8   5         99.34        137.64        33.77 o                         
  -6  -8   5       1176.18       1253.04        46.45 o                         
  -5  -8   5         36.12         33.00        14.31 o                         
  -4  -8   5         98.30        107.46        14.98 o                         
  -3  -8   5        594.92        610.10        23.36 o                         
  -2  -8   5        111.58         84.66        16.94 o                         
  -1  -8   5        426.00        432.99        23.05 o                         
   0  -8   5        105.76        112.83        20.02 o                         
   1  -8   5         70.67         71.76        13.66 o                         
   2  -8   5        279.90        258.32        18.74 o                         
   3  -8   5          6.61         -4.08        16.09 o                         
   4  -8   5        307.90        267.67        22.19 o                         
   5  -8   5        128.20        160.13        20.44 o                         
   6  -8   5         12.99         14.89        21.37 o                         
   7  -8   5       2970.02       3094.98        69.23 o                         
   8  -8   5         51.90         34.89        25.91 o                         
   9  -8   5         20.99        -23.71        30.23 o                         
  10  -8   5          0.12         36.13        35.77 o                         
  11  -8   5         17.93        -45.16        70.45 o                         
  12  -8   5        132.76        123.22        65.70 o                         
  13  -8   5         31.16         82.14        71.02 o                         
 -16  -7   5        143.71        235.79       120.27 o                         
 -15  -7   5          1.11         22.41        59.37 o                         
 -14  -7   5         42.10        -14.62        44.67 o                         
 -13  -7   5          0.11        -19.72        28.88 o                         
 -12  -7   5          8.30        -10.72        25.20 o                         
 -11  -7   5         37.98         44.41        24.46 o                         
 -10  -7   5       1184.33       1335.72        47.73 o                         
  -9  -7   5         49.46         43.96        18.49 o                         
  -8  -7   5       1267.78       1382.21        50.42 o                         
  -7  -7   5        339.50        306.84        26.62 o                         
  -6  -7   5        295.49        297.51        37.51 o                         
  -5  -7   5        814.35        739.81        29.05 o                         
  -4  -7   5       4008.71       3982.00        87.75 o                         
  -3  -7   5        514.89        493.79        25.53 o                         
  -2  -7   5        383.56        453.81        22.23 o                         
  -1  -7   5        572.10        600.94        24.61 o                         
   0  -7   5        537.06        658.13        20.09 o                         
   1  -7   5        559.37        554.94        19.04 o                         
   2  -7   5       3068.51       3179.16        58.80 o                         
   3  -7   5          3.29         21.60        12.85 o                         
   4  -7   5        584.52        572.19        22.44 o                         
   5  -7   5          4.87         23.46        16.51 o                         
   6  -7   5        466.45        415.73        24.74 o                         
   7  -7   5         48.04          5.48        24.53 o                         
   8  -7   5         43.67         66.11        29.07 o                         
   9  -7   5         34.69         72.42        29.59 o                         
  10  -7   5        194.95        169.89        45.53 o                         
  11  -7   5         94.14         38.79        74.92 o                         
  12  -7   5         39.19          2.93        54.95 o                         
  13  -7   5         17.85        -52.96        68.17 o                         
  14  -7   5          3.53         54.29        70.93 o                         
 -16  -6   5         45.95         33.28        95.26 o                         
 -15  -6   5        212.58        137.02        41.49 o                         
 -14  -6   5         74.88         94.51        29.77 o                         
 -13  -6   5        188.37        185.12        37.94 o                         
 -12  -6   5         15.68         28.93        33.93 o                         
 -11  -6   5         89.09        134.08        22.48 o                         
 -10  -6   5        331.90        348.67        23.66 o                         
  -9  -6   5         51.71         43.80        15.70 o                         
  -8  -6   5          2.84        -14.06        14.06 o                         
  -7  -6   5         54.67         85.30        13.96 o                         
  -6  -6   5         12.09         15.11        11.75 o                         
  -5  -6   5        225.77        149.69        14.76 o                         
  -4  -6   5        980.44        935.33        29.87 o                         
  -3  -6   5          0.05          5.67         9.42 o                         
  -2  -6   5       4186.49       4710.03        80.60 o                         
  -1  -6   5       1391.23       1454.75        34.67 o                         
   0  -6   5         26.79         13.93         8.09 o                         
   1  -6   5       1090.02       1217.77        25.81 o                         
   2  -6   5        158.77        187.54        12.78 o                         
   3  -6   5         67.46         66.97        14.01 o                         
   4  -6   5        667.33        623.53        18.89 o                         
   5  -6   5        407.49        397.37        18.00 o                         
   6  -6   5        271.66        263.03        17.61 o                         
   7  -6   5       1255.79       1233.48        33.39 o                         
   8  -6   5          0.05         31.03        20.44 o                         
   9  -6   5        145.93        124.55        49.53 o                         
  10  -6   5         80.39         99.23        35.74 o                         
  11  -6   5         41.19         87.35        41.46 o                         
  12  -6   5         84.71         30.42        75.87 o                         
  14  -6   5         31.88        -38.79        63.03 o                         
 -16  -5   5         17.94         32.47        49.67 o                         
 -15  -5   5          0.00         37.71        54.08 o                         
 -14  -5   5        170.74        153.66        40.38 o                         
 -13  -5   5         78.47         44.11        74.21 o                         
 -12  -5   5        144.11        140.01        27.82 o                         
 -11  -5   5        333.99        356.32        25.10 o                         
 -10  -5   5         24.89         20.67        18.35 o                         
  -9  -5   5        138.41        118.87        17.81 o                         
  -8  -5   5        205.22        191.05        17.14 o                         
  -7  -5   5         35.35         47.20        18.69 o                         
  -6  -5   5        406.14        436.80        16.68 o                         
  -5  -5   5        997.76       1023.14        22.90 o                         
  -4  -5   5       1767.77       1832.32        39.02 o                         
  -3  -5   5         12.43         15.35        10.24 o                         
  -2  -5   5        152.13        187.80        12.74 o                         
  -1  -5   5       1229.08       1233.85        29.31 o                         
   0  -5   5      11445.70      12058.43       176.18 o                         
   1  -5   5         41.19        504.81        18.01 o                         
   2  -5   5        240.99        192.70        11.70 o                         
   3  -5   5       1412.89       1458.99        29.07 o                         
   4  -5   5        400.35        470.29        16.63 o                         
   5  -5   5        559.16        617.60        17.43 o                         
   6  -5   5        159.41        174.06        14.63 o                         
   7  -5   5        467.52        503.88        21.25 o                         
   8  -5   5          1.63         -5.81        16.82 o                         
   9  -5   5        176.14        145.50        27.10 o                         
  10  -5   5         15.68         12.92        30.64 o                         
  11  -5   5        128.25        299.20        61.89 o                         
  12  -5   5         50.02          2.12        42.52 o                         
  13  -5   5          1.32         39.40        65.41 o                         
  14  -5   5          0.05         -5.51        62.46 o                         
 -16  -4   5         19.95        -19.25        46.77 o                         
 -15  -4   5         19.80         36.87        38.05 o                         
 -14  -4   5         31.88         63.40        30.08 o                         
 -13  -4   5       1492.41       1397.85        58.38 o                         
 -12  -4   5          1.65        -22.71        22.71 o                         
 -11  -4   5          1.01          1.01        20.44 o                         
 -10  -4   5        172.48        189.86        20.39 o                         
  -9  -4   5          4.73         16.01        16.17 o                         
  -8  -4   5       1266.72       1366.62        38.08 o                         
  -7  -4   5         19.47         41.36        10.67 o                         
  -6  -4   5        158.84        128.66        12.44 o                         
  -5  -4   5        317.90        313.28        17.78 o                         
  -4  -4   5       1646.92       1728.36        29.10 o                         
  -3  -4   5       2695.15       2551.24        51.46 o                         
  -2  -4   5       1286.38       1420.42        31.65 o                         
  -1  -4   5       2325.77       2276.49        44.44 o                         
   0  -4   5        137.83        143.53        10.24 o                         
   1  -4   5          4.89         -5.17         6.19 o                         
   2  -4   5        874.20        867.66        19.14 o                         
   3  -4   5        157.64        152.16         9.48 o                         
   4  -4   5       1748.36       1810.67        29.61 o                         
   5  -4   5         87.80         42.73        10.84 o                         
   6  -4   5        259.63        255.65        12.72 o                         
   7  -4   5          2.12         28.33        11.59 o                         
   8  -4   5         79.83         74.82        16.16 o                         
   9  -4   5         94.98         55.54        18.33 o                         
  10  -4   5        160.30        198.33        27.61 o                         
  11  -4   5        316.99        327.63        75.87 o                         
  12  -4   5        355.62        256.13        77.01 o                         
  13  -4   5          0.13        -60.98        68.31 o                         
  14  -4   5          3.64         72.92        63.22 o                         
 -17  -3   5          0.01       -101.73       101.73 o                         
 -16  -3   5          9.55         10.93        39.56 o                         
 -15  -3   5          1.74         -4.65        40.54 o                         
 -14  -3   5         18.82         77.74        30.92 o                         
 -13  -3   5          4.42         20.92        24.09 o                         
 -12  -3   5         43.45         27.02        22.20 o                         
 -11  -3   5        562.24        591.64        28.74 o                         
 -10  -3   5         23.75          3.32        16.43 o                         
  -9  -3   5        163.24        183.34        18.62 o                         
  -8  -3   5        303.12        233.51        14.81 o                         
  -7  -3   5        114.68        141.21        12.32 o                         
  -6  -3   5        426.14        443.98        15.77 o                         
  -5  -3   5         76.43         69.01         7.91 o                         
  -4  -3   5        879.38        924.93        27.63 o                         
  -3  -3   5       4255.48       4346.69        70.66 o                         
  -2  -3   5        796.78        896.42        26.87 o                         
  -1  -3   5        266.68        284.21        14.17 o                         
   0  -3   5      10281.27      10009.68       188.66 o                         
   1  -3   5         63.43         68.79         5.78 o                         
   2  -3   5       4827.46       5127.23        70.78 o                         
   3  -3   5        523.99        539.15        13.47 o                         
   4  -3   5       6184.86       6638.26        86.29 o                         
   5  -3   5       1005.23       1129.60        21.54 o                         
   6  -3   5        205.24        206.92        11.29 o                         
   7  -3   5        299.31        286.55        14.68 o                         
   8  -3   5         36.76         98.52        19.10 o                         
   9  -3   5        216.93        204.64        24.52 o                         
  10  -3   5        106.53        126.68        24.50 o                         
  11  -3   5        281.51        210.88        62.65 o                         
  12  -3   5       1201.69       1117.05        75.39 o                         
  13  -3   5        174.27        256.13        66.08 o                         
  14  -3   5         14.18         44.78        77.58 o                         
 -17  -2   5         64.54         19.21        87.75 o                         
 -16  -2   5          8.06         -6.90        54.54 o                         
 -15  -2   5         48.47         75.38        51.41 o                         
 -14  -2   5        144.84         96.44        39.03 o                         
 -13  -2   5        747.59        795.59        46.40 o                         
 -12  -2   5         89.24         87.94        30.22 o                         
 -11  -2   5        498.80        491.11        30.47 o                         
 -10  -2   5        154.90        189.01        27.34 o                         
  -9  -2   5          0.16        -21.42        21.42 o                         
  -8  -2   5       1511.68       1509.80        41.96 o                         
  -7  -2   5        226.26        257.92        14.85 o                         
  -6  -2   5       3096.42       2905.98        77.04 o                         
  -5  -2   5         27.65         66.41        10.56 o                         
  -4  -2   5        449.70        403.95        11.11 o                         
  -3  -2   5       1235.17        992.76        31.10 o                         
  -2  -2   5       6049.88       5982.60       130.20 o                         
  -1  -2   5        703.54        652.24        18.97 o                         
   0  -2   5         17.60          3.61         5.93 o                         
   1  -2   5        758.96        800.32        18.33 o                         
   2  -2   5        184.61        147.83         6.69 o                         
   3  -2   5        104.22         87.35         6.92 o                         
   4  -2   5        472.43        410.04        11.27 o                         
   5  -2   5        235.78        245.26        12.35 o                         
   6  -2   5         35.07         37.96        10.91 o                         
   7  -2   5         83.48         67.36        10.74 o                         
   8  -2   5         30.96         39.67        19.49 o                         
   9  -2   5          0.20         15.39        13.33 o                         
  10  -2   5         13.52         25.65        15.20 o                         
  11  -2   5         42.83         27.38        39.08 o                         
  12  -2   5        903.34        884.34        61.09 o                         
  13  -2   5         11.53        108.58        70.07 o                         
  14  -2   5         18.30         76.15        76.92 o                         
  16  -2   5          6.56         26.53        54.29 o                         
 -16  -1   5         61.27        -54.96        56.13 o                         
 -15  -1   5          0.46         38.87        49.44 o                         
 -14  -1   5         35.40          9.33        41.32 o                         
 -13  -1   5          8.38         30.69        26.71 o                         
 -12  -1   5        998.68        994.75        48.53 o                         
 -11  -1   5        450.29        450.83        30.21 o                         
 -10  -1   5        194.11        230.65        27.28 o                         
  -9  -1   5        336.26        332.77        21.61 o                         
  -8  -1   5       1432.70       1503.25        38.87 o                         
  -7  -1   5       1803.16       2115.04        38.95 o                         
  -6  -1   5        672.86        624.96        17.63 o                         
  -5  -1   5       2053.44       2046.29        35.20 o                         
  -4  -1   5        177.88        177.24         8.22 o                         
  -3  -1   5         57.02         54.50         7.24 o                         
  -2  -1   5        606.45        595.66        19.18 o                         
  -1  -1   5       1377.22       1316.77        25.95 o                         
   0  -1   5          4.72         -3.79         3.79 o                         
   1  -1   5       1318.51       1301.86        39.18 o                         
   2  -1   5        284.63        375.67        10.56 o                         
   3  -1   5         12.01          5.60         5.57 o                         
   4  -1   5        114.28        103.46         8.96 o                         
   5  -1   5        465.14        527.56        13.22 o                         
   6  -1   5       1262.96       1159.44       142.94 o                         
   7  -1   5         12.68         24.26        11.55 o                         
   8  -1   5        682.35        699.45        22.39 o                         
   9  -1   5          1.77        -11.24        11.24 o                         
  10  -1   5       1231.28       1273.74        66.03 o                         
  11  -1   5        172.08        147.66        54.05 o                         
  12  -1   5        354.32        288.67        46.69 o                         
  13  -1   5          2.61         23.39        60.28 o                         
  14  -1   5        437.78        320.97        78.44 o                         
 -16   0   5          4.56         -4.18        69.50 o                         
 -15   0   5          2.31         36.96        42.69 o                         
 -14   0   5          0.15         -2.43        31.62 o                         
 -13   0   5         18.96         -0.18        30.27 o                         
 -12   0   5        264.82        304.22        33.83 o                         
 -11   0   5         38.99         65.73        49.63 o                         
 -10   0   5        795.24        773.14        33.11 o                         
  -9   0   5        713.65        671.50        26.02 o                         
  -8   0   5         73.60         11.89        15.26 o                         
  -7   0   5        864.02        833.51        21.94 o                         
  -6   0   5        547.22        477.21        16.96 o                         
  -5   0   5         51.11         72.75        11.34 o                         
  -4   0   5        356.76        347.94        11.79 o                         
  -3   0   5          7.24         13.26         6.11 o                         
  -2   0   5       3160.41       3013.29        53.51 o                         
  -1   0   5        459.40        498.81        14.12 o                         
   0   0   5        363.13        314.78        82.72 o                         
   1   0   5        514.34        478.13        11.61 o                         
   2   0   5      58831.50      56679.68       921.67 o                         
   3   0   5        101.27        104.29         5.93 o                         
   4   0   5        200.28        228.45         9.66 o                         
   5   0   5         85.98         81.46        11.20 o                         
   6   0   5       2711.93       2670.35        48.44 o                         
   7   0   5       4353.04       4540.28        77.28 o                         
   8   0   5        448.32        343.88        22.08 o                         
   9   0   5        130.37        149.37        32.47 o                         
  10   0   5         40.38         75.84        43.12 o                         
  11   0   5        139.93        151.65        88.70 o                         
  12   0   5         40.54         -7.59        40.39 o                         
  13   0   5         63.08         50.72        32.01 o                         
  14   0   5        181.57        108.58        74.54 o                         
  15   0   5          3.13        -83.95        83.95 o                         
 -16   1   5          3.62        -67.03        67.03 o                         
 -15   1   5         44.20         79.96        45.93 o                         
 -14   1   5         29.81         69.96        33.57 o                         
 -13   1   5          3.34         14.97        27.24 o                         
 -12   1   5        453.57        381.91        34.52 o                         
 -11   1   5         14.96          4.35        55.80 o                         
 -10   1   5        862.50        763.06        30.34 o                         
  -9   1   5         32.73         20.38        19.57 o                         
  -8   1   5        362.94        453.48        18.57 o                         
  -7   1   5        468.90        443.23        15.85 o                         
  -6   1   5        721.82        659.66        18.45 o                         
  -5   1   5        554.52        520.02        15.26 o                         
  -4   1   5       3033.72       3348.72        55.43 o                         
  -3   1   5       1962.52       1849.72        32.53 o                         
  -2   1   5         38.37         36.64         7.53 o                         
  -1   1   5       2581.40       2585.82        94.03 o                         
   0   1   5       8012.19       7743.71       305.85 o                         
   1   1   5         20.51         16.41         5.70 o                         
   2   1   5        637.36        568.56        16.75 o                         
   3   1   5        449.07        389.97        14.55 o                         
   4   1   5        462.22        457.17        17.41 o                         
   5   1   5        639.69        639.58        21.35 o                         
   6   1   5        295.32        289.76        20.31 o                         
   7   1   5        349.57        466.84        19.85 o                         
   8   1   5        177.31        195.59        25.99 o                         
   9   1   5         79.58        111.85        32.34 o                         
  10   1   5       1000.87        945.37        44.25 o                         
  11   1   5        171.31        104.14        34.64 o                         
  12   1   5         97.05         65.14        42.73 o                         
  13   1   5         46.12         98.00        50.44 o                         
  14   1   5        190.69        153.05        61.50 o                         
  15   1   5          0.79        -56.09        76.25 o                         
 -16   2   5          3.78        -25.86        66.84 o                         
 -15   2   5        112.84        129.89        70.93 o                         
 -14   2   5          2.23        -22.68        31.90 o                         
 -13   2   5          4.61         33.36        27.46 o                         
 -12   2   5         24.38        -11.58        24.70 o                         
 -11   2   5         37.52         73.20        21.36 o                         
 -10   2   5       2039.36       2111.07        56.33 o                         
  -9   2   5         83.69         83.32        25.44 o                         
  -8   2   5        763.79        795.52        26.71 o                         
  -7   2   5       2276.82       2319.26        42.79 o                         
  -6   2   5       3911.28       3961.38        68.03 o                         
  -5   2   5       5182.58       5260.57        84.95 o                         
  -4   2   5      10832.46      11010.54       180.85 o                         
  -3   2   5       1927.69       1743.27        29.17 o                         
  -2   2   5         12.04          4.97         5.25 o                         
  -1   2   5        813.91        835.94        20.96 o                         
   0   2   5         11.13         28.26        40.27 o                         
   1   2   5        834.06        832.76        23.40 o                         
   2   2   5       7056.49       6648.29       126.05 o                         
   3   2   5        999.31        941.72        20.91 o                         
   4   2   5       3960.78       3807.94        75.00 o                         
   5   2   5       1113.78       1119.05        29.99 o                         
   6   2   5        527.59        649.03        24.17 o                         
   7   2   5          0.07          4.14        17.19 o                         
   8   2   5        790.51        790.76        43.48 o                         
   9   2   5         93.35        179.73        24.90 o                         
  10   2   5         12.57        -26.71        37.26 o                         
  11   2   5       1386.54       1349.42        89.66 o                         
  12   2   5        250.12        250.35        45.54 o                         
  13   2   5        698.21        643.37        50.90 o                         
  14   2   5          6.56        -21.68        66.93 o                         
  15   2   5          7.44        -77.39        77.39 o                         
 -16   3   5        186.78        204.70        70.55 o                         
 -15   3   5         10.64         74.54        58.00 o                         
 -14   3   5        276.59        397.83        50.16 o                         
 -13   3   5         12.60         10.20        25.97 o                         
 -12   3   5         49.18         45.73        26.41 o                         
 -11   3   5        138.52        134.30        32.29 o                         
 -10   3   5        247.38        264.26        34.23 o                         
  -9   3   5       1374.95       1271.81        49.48 o                         
  -8   3   5        793.72        758.43        28.82 o                         
  -7   3   5         84.76        100.00        14.52 o                         
  -6   3   5       4369.44       4701.80        78.88 o                         
  -5   3   5       4589.23       4500.93        74.44 o                         
  -4   3   5        794.66        684.32        16.68 o                         
  -3   3   5       2257.74       2193.92        38.31 o                         
  -2   3   5       1332.65       1288.25        24.02 o                         
  -1   3   5       4048.34       3550.37        63.92 o                         
   0   3   5         63.31         80.51        10.33 o                         
   1   3   5       2082.39       1897.94        39.30 o                         
   2   3   5       3100.95       3042.72        45.00 o                         
   3   3   5          6.14         12.24         8.64 o                         
   4   3   5       1815.16       1831.99        36.34 o                         
   5   3   5       1620.25       1715.98        28.81 o                         
   6   3   5        227.18        219.41        28.05 o                         
   7   3   5         48.30         72.01        17.20 o                         
   8   3   5          4.70        -10.14        16.50 o                         
   9   3   5       2504.91       2688.06        76.10 o                         
  10   3   5         77.88         41.95        23.19 o                         
  11   3   5       1421.35       1442.73        70.04 o                         
  12   3   5          0.52        -23.77        40.80 o                         
  13   3   5          7.46         -0.40        41.73 o                         
  14   3   5         12.88         15.06        30.95 o                         
  15   3   5        109.24         92.51        81.29 o                         
  17   3   5          0.44         24.62        80.53 o                         
 -15   4   5         12.81        -20.54        61.80 o                         
 -14   4   5         11.78         26.30        47.10 o                         
 -13   4   5         53.51         63.58        37.23 o                         
 -12   4   5        119.19        141.45        33.19 o                         
 -11   4   5          1.57         29.20        29.52 o                         
 -10   4   5         66.06         56.10        28.38 o                         
  -9   4   5        223.77        277.22        29.46 o                         
  -8   4   5        838.06        858.18        35.85 o                         
  -7   4   5        232.91        253.85        18.79 o                         
  -6   4   5          6.74         23.45        11.73 o                         
  -5   4   5        156.15        176.32        11.71 o                         
  -4   4   5       3219.24       3468.68        54.50 o                         
  -3   4   5      17142.23      17618.52       341.92 o                         
  -2   4   5       1142.07       1189.29        23.03 o                         
  -1   4   5        802.08        688.90        20.16 o                         
   0   4   5        102.95         85.38        10.16 o                         
   1   4   5       3818.54       3591.61        64.73 o                         
   2   4   5       5497.47       5035.78        88.15 o                         
   3   4   5        830.19        793.34        15.69 o                         
   4   4   5        673.89        743.35        15.23 o                         
   5   4   5        162.06        149.41         8.67 o                         
   6   4   5       3297.87       3578.12        60.41 o                         
   7   4   5       1943.12       2083.88        36.07 o                         
   8   4   5       1156.60       1243.24        28.00 o                         
   9   4   5        227.91        282.26        23.80 o                         
  10   4   5       3918.93       3626.92        84.34 o                         
  11   4   5        171.52        200.15        34.86 o                         
  12   4   5        398.82        426.99        38.73 o                         
  13   4   5        276.86        226.92        34.90 o                         
  14   4   5         40.11         90.03        59.66 o                         
  15   4   5          1.58         74.44        52.75 o                         
  16   4   5         24.62         95.80        42.27 o                         
  17   4   5         11.82        135.86        97.07 o                         
 -15   5   5         20.71         32.52        55.24 o                         
 -14   5   5         79.29        177.05        49.39 o                         
 -13   5   5         32.16          6.36        37.75 o                         
 -12   5   5         43.51        115.07        47.04 o                         
 -11   5   5       1046.49       1211.44        55.95 o                         
 -10   5   5        168.78        149.66        31.90 o                         
  -9   5   5        448.53        454.62        44.76 o                         
  -8   5   5          5.81         12.51        17.31 o                         
  -7   5   5        471.87        455.01        23.09 o                         
  -6   5   5         53.40         84.33        11.69 o                         
  -5   5   5          3.26         -9.96         9.96 o                         
  -4   5   5       2999.11       2921.57        45.76 o                         
  -3   5   5         52.17         47.45         7.50 o                         
  -2   5   5       5639.70       5652.30       121.85 o                         
  -1   5   5        541.14        477.34        25.18 o                         
   0   5   5        416.53        438.01        15.85 o                         
   1   5   5         15.45         19.18         3.84 o                         
   2   5   5        299.58        303.43        10.31 o                         
   3   5   5          3.94         16.54         7.75 o                         
   4   5   5       3863.32       4249.04        59.67 o                         
   5   5   5        138.87        132.00         8.77 o                         
   6   5   5       5971.09       6182.27        96.11 o                         
   7   5   5       4351.07       4579.49        70.47 o                         
   8   5   5       3851.79       3839.46        83.36 o                         
   9   5   5        272.61        225.67        14.99 o                         
  10   5   5        172.41        129.64        11.98 o                         
  11   5   5        340.44        328.34        34.74 o                         
  12   5   5        178.77        230.53        42.24 o                         
  13   5   5        101.69        137.13        31.15 o                         
  14   5   5        312.36        243.29        45.55 o                         
  15   5   5         85.62          5.83        46.33 o                         
  16   5   5          8.28        -13.67        62.66 o                         
  17   5   5          4.14         23.10       100.59 o                         
 -14   6   5         20.64         78.03        48.51 o                         
 -13   6   5         78.78        155.92        91.65 o                         
 -12   6   5          3.71         35.95        34.29 o                         
 -11   6   5         21.40        102.69        32.87 o                         
 -10   6   5         66.63         95.96        30.01 o                         
  -9   6   5        364.75        295.35        30.69 o                         
  -8   6   5         36.45         50.93        29.30 o                         
  -7   6   5       1758.04       1659.24        42.01 o                         
  -6   6   5        686.26        691.20        23.56 o                         
  -5   6   5       1139.85       1189.75        26.22 o                         
  -4   6   5       1114.38       1169.75        23.35 o                         
  -3   6   5         35.68         11.81         9.11 o                         
  -2   6   5         92.55        127.94        12.92 o                         
  -1   6   5       1035.82       1053.46        32.17 o                         
   0   6   5        823.55        839.83        24.22 o                         
   1   6   5        208.34        204.97        12.80 o                         
   2   6   5       1110.56       1238.11        23.40 o                         
   3   6   5       4926.37       5195.75        71.84 o                         
   4   6   5        277.43        319.99        12.59 o                         
   5   6   5         32.30         25.59         9.95 o                         
   6   6   5      12691.38      13659.95       178.84 o                         
   7   6   5       1045.93       1070.59        24.26 o                         
   8   6   5        566.99        525.56        19.00 o                         
   9   6   5         58.49         41.93        12.02 o                         
  10   6   5         63.50         50.62        13.74 o                         
  11   6   5       1062.84        835.97        40.56 o                         
  12   6   5        272.00        252.57        40.80 o                         
  13   6   5          9.80         37.62        32.78 o                         
  14   6   5        217.52        257.61        56.28 o                         
  15   6   5         22.21         66.54        57.12 o                         
  16   6   5         17.74        -19.38        53.81 o                         
  17   6   5         39.47        177.41       104.30 o                         
 -14   7   5          2.78        -73.97       100.30 o                         
 -13   7   5         18.66         42.63        44.39 o                         
 -12   7   5          0.62         -0.20        56.70 o                         
 -11   7   5         25.67         61.92        32.12 o                         
 -10   7   5         14.76        -35.04        35.04 o                         
  -9   7   5        176.65        207.16        28.40 o                         
  -8   7   5        108.95         94.45        21.74 o                         
  -7   7   5        591.44        537.95        29.74 o                         
  -6   7   5        626.75        606.34        28.16 o                         
  -5   7   5         49.67         23.89        39.29 o                         
  -4   7   5        284.92        278.00        15.95 o                         
  -3   7   5        509.49        629.70        20.29 o                         
  -2   7   5       1427.02       1523.80        48.10 o                         
  -1   7   5         12.85         37.52        14.59 o                         
   0   7   5       2792.83       2937.29        54.00 o                         
   1   7   5       3554.28       3622.73        65.73 o                         
   2   7   5        119.16        137.96        10.41 o                         
   3   7   5        318.59        268.02        11.58 o                         
   4   7   5          4.12         -6.59         9.07 o                         
   5   7   5      10262.83      10495.11       149.69 o                         
   6   7   5        844.33        852.84        20.25 o                         
   7   7   5        707.52        798.26        20.85 o                         
   8   7   5         52.37         46.17        15.07 o                         
   9   7   5        370.11        387.19        19.48 o                         
  10   7   5       1155.21       1150.03        36.78 o                         
  11   7   5         31.27          7.27        23.29 o                         
  12   7   5        317.96        277.21        29.99 o                         
  13   7   5         47.42         12.55        34.33 o                         
  15   7   5        170.06        109.47        87.66 o                         
  16   7   5         14.85         55.20        39.48 o                         
  17   7   5         18.62        -64.75       113.14 o                         
 -13   8   5         53.03        128.07        72.54 o                         
 -12   8   5        180.88        207.89        42.08 o                         
 -11   8   5         64.12         37.75        33.79 o                         
 -10   8   5        115.78        136.10        50.92 o                         
  -9   8   5        166.92        128.23        33.06 o                         
  -8   8   5          2.24         35.38        47.77 o                         
  -7   8   5       2801.31       2945.27        74.97 o                         
  -6   8   5        160.12        160.89        20.69 o                         
  -5   8   5        643.35        673.69        28.29 o                         
  -4   8   5        874.02        857.16        30.01 o                         
  -3   8   5       1520.95       1148.77       134.96 o                         
  -2   8   5         80.54         54.23        11.32 o                         
  -1   8   5         27.06         -5.69        16.02 o                         
   0   8   5         44.83         23.97         6.95 o                         
   1   8   5       3656.39       3794.67        69.57 o                         
   2   8   5       3685.54       3726.97        64.86 o                         
   3   8   5       1031.69        990.83        23.55 o                         
   4   8   5          0.21          4.66        10.59 o                         
   5   8   5        633.40        653.66        18.64 o                         
   6   8   5        284.84        268.62        16.94 o                         
   7   8   5         70.74         69.56        13.55 o                         
   8   8   5         86.41         87.17        17.49 o                         
   9   8   5         51.38         35.30        17.46 o                         
  10   8   5        368.62        369.89        24.82 o                         
  11   8   5        478.40        486.62        40.73 o                         
  12   8   5          2.23        -25.75        34.61 o                         
  13   8   5          0.19         96.45        35.12 o                         
  14   8   5          0.03         18.97        39.56 o                         
  15   8   5          0.28         55.71        58.42 o                         
  16   8   5         29.84         21.50        40.07 o                         
  17   8   5          7.92         74.54        92.60 o                         
 -13   9   5         13.55          7.23        98.59 o                         
 -12   9   5          9.17         76.73        95.07 o                         
 -11   9   5          9.23          0.67        81.76 o                         
 -10   9   5        112.21         72.07        44.04 o                         
  -9   9   5          3.46         -9.77        25.54 o                         
  -8   9   5         29.10        -17.73        23.77 o                         
  -7   9   5        952.21        937.28        37.48 o                         
  -6   9   5         91.17         87.43        34.88 o                         
  -5   9   5        405.55        323.64        23.38 o                         
  -4   9   5        900.88        867.01        31.14 o                         
  -3   9   5          3.65          9.86        13.91 o                         
  -2   9   5          9.21         12.12        11.34 o                         
  -1   9   5        210.79        170.19        10.89 o                         
   0   9   5         21.01          6.32        17.61 o                         
   1   9   5        128.04        135.21        14.86 o                         
   2   9   5         17.39         44.72        20.11 o                         
   3   9   5          0.82        -11.21        11.21 o                         
   4   9   5        297.45        331.86        17.33 o                         
   5   9   5        241.53        221.81        13.39 o                         
   6   9   5        138.79        181.81        14.25 o                         
   7   9   5        429.78        440.44        19.92 o                         
   8   9   5         10.63         -7.10        17.11 o                         
   9   9   5          5.95         -1.21        17.80 o                         
  10   9   5       1093.15       1207.22        64.11 o                         
  11   9   5          0.55        -23.62        23.62 o                         
  12   9   5        210.10        244.53        29.93 o                         
  13   9   5         61.88         91.52        43.26 o                         
  14   9   5         68.81        176.16        61.91 o                         
  15   9   5         29.88         87.66        62.64 o                         
  16   9   5         15.48         92.51       113.90 o                         
 -12  10   5          3.82        248.24       101.06 o                         
 -11  10   5          6.06        -14.83        82.52 o                         
 -10  10   5          0.54         43.54        74.06 o                         
  -9  10   5          6.92         33.01        50.68 o                         
  -8  10   5         63.12         44.72        24.00 o
[truncated: 1,147,852 more chars]
